# Supplementary material for: Crystal structures of 5-amino-N-phenyl-3H-1,2,4-di­thia­zol-3-iminium chloride and 5-amino-N-(4-chloro­phen­yl)-3H-1,2,4-di­thia­zol-3-iminium chloride monohydrate
Source: Acta Crystallogr E Crystallogr Commun. 2015 Sep 12;71(Pt 10):1159–64. doi: 10.1107/S2056989015016655 (PMC4647351; doi:10.1107/S2056989015016655)
Supplement: Supplementary file 1 [file e-71-01159-sup1.cif]

##############################################################################
#                                                                            #
# This CIF contains the data in a paper accepted for publication in          #
# Acta Crystallographica Section E. It conforms to the requirements of       #
# Notes for Authors for Acta Crystallographica Section E, and has been       #
# peer reviewed under the auspices of the IUCr Commission on Journals.       #
#                                                                            #
# Full details of the Crystallographic Information File format               #
# are given in the paper "The Crystallographic Information File (CIF):       #
# a New Standard Archive File for Crystallography" by S. R. Hall, F. H.      #
# Allen and I. D. Brown [Acta Cryst. (1991), A47, 655-685].                  #
#                                                                            #
# The current version of the core CIF dictionary is obtainable from          #
# ftp://ftp.iucr.org/pub/cif_core.dic.                                       #
#                                                                            #
# Software is freely available for graphical display of the structure(s)     #
# in this CIF. For information consult the CIF software page                 #
# http://www.iucr.org/resources/cif/software.                                #
#                                                                            #
# This file may be used for bona fide research purposes within the           #
# scientific community so long as proper attribution is given to the journal # 
# article from which it was obtained.                                        #
#                                                                            #
##############################################################################
data_I
_audit_creation_method     'SHELXL-2014/7'
_database_code_depnum_ccdc_archive     'CCDC ?'
_chemical_name_systematic
;
5-Amino-<i>N</i>-phenyl-3<i>H</i>-1,2,4-dithiazol-3-iminium chloride
;
_chemical_name_common     ?
_chemical_formula_moiety     'C8 H8 N3 S2 +, Cl -'
_chemical_formula_sum     'C8 H8 Cl N3 S2'
_chemical_formula_iupac     'C8 H8 N3 S2 +, Cl -'
_chemical_formula_weight     245.74
_chemical_melting_point     ?
_shelx_space_group_comment
;
The symmetry employed for this shelxl refinement is uniquely defined
by the following loop, which should always be used as a source of
symmetry information in preference to the above space-group names.
They are only intended as comments.
;
_space_group_crystal_system     orthorhombic
_space_group_name_H-M_alt     'P 21 21 21'
_space_group_name_Hall     'P 2ac 2ab'
loop_
    _space_group_symop_operation_xyz
    'x, y, z'
    '-x+1/2, -y, z+1/2'
    '-x, y+1/2, -z+1/2'
    'x+1/2, -y+1/2, -z'
_cell_length_a     6.5702(4)
_cell_length_b     10.8637(7)
_cell_length_c     14.4964(10)
_cell_angle_alpha     90
_cell_angle_beta     90
_cell_angle_gamma     90
_cell_volume     1034.70(12)
_cell_formula_units_Z     4
_cell_measurement_reflns_used     2635
_cell_measurement_theta_min     2.34
_cell_measurement_theta_max     27.26
_cell_measurement_temperature     100(2)
_exptl_crystal_description     prism
_exptl_crystal_colour     yellow
_exptl_crystal_size_max     0.150
_exptl_crystal_size_mid     0.020
_exptl_crystal_size_min     0.020
_exptl_crystal_density_diffrn     1.578
_exptl_crystal_density_meas     ?
_exptl_crystal_density_method     ?
_exptl_crystal_F_000     504
_exptl_absorpt_coefficient_mu     0.734
_exptl_absorpt_correction_type     multi-scan
_exptl_absorpt_process_details
;
(SADABS; Sheldrick, 1996)
;
_shelx_estimated_absorpt_T_min     0.898
_shelx_estimated_absorpt_T_max     0.985
_exptl_absorpt_correction_T_min     0.8979
_exptl_absorpt_correction_T_max     1.00000
_diffrn_ambient_temperature     100(2)
_diffrn_radiation_type     MoK\a
_diffrn_radiation_wavelength     0.71073
_diffrn_radiation_source     'fine-focus sealed tube'
_diffrn_radiation_monochromator     graphite
_diffrn_measurement_device_type     'Bruker SMART APEX CCD'
_diffrn_measurement_method     '\f and \w scans'
_diffrn_detector_area_resol_mean     ?
_diffrn_reflns_number     9875
_diffrn_reflns_av_R_equivalents     0.0443
_diffrn_reflns_theta_min     2.343
_diffrn_reflns_theta_max     27.500
_diffrn_reflns_theta_full     27.500
_diffrn_measured_fraction_theta_max     0.999
_diffrn_measured_fraction_theta_full     0.999
_diffrn_reflns_limit_h_min     -8
_diffrn_reflns_limit_h_max     8
_diffrn_reflns_limit_k_min     -14
_diffrn_reflns_limit_k_max     14
_diffrn_reflns_limit_l_min     -18
_diffrn_reflns_limit_l_max     18
_diffrn_standards_number     0
_diffrn_standards_interval_count     0
_diffrn_standards_interval_time     0
_diffrn_standards_decay_%     0
_refine_special_details     ?
_reflns_number_total     2378
_reflns_number_gt     2185
_reflns_threshold_expression     'I > 2\s(I)'
_refine_ls_structure_factor_coef     Fsqd
_refine_ls_matrix_type     full
_refine_ls_R_factor_all     0.0317
_refine_ls_R_factor_gt     0.0276
_refine_ls_wR_factor_gt     0.0564
_refine_ls_wR_factor_ref     0.0581
_refine_ls_goodness_of_fit_ref     1.066
_refine_ls_restrained_S_all     1.066
_refine_ls_number_reflns     2378
_refine_ls_number_parameters     136
_refine_ls_number_restraints     3
_refine_ls_hydrogen_treatment     mixed
_refine_ls_weighting_scheme     calc
_refine_ls_weighting_details
              'w=1/[\s^2^(Fo^2^)+(0.0242P)^2^+0.0389P] where P=(Fo^2^+2Fc^2^)/3'
_atom_sites_solution_hydrogens     mixed
_atom_sites_solution_primary     ?
_atom_sites_solution_secondary     ?
_refine_ls_shift/su_max     0.000
_refine_ls_shift/su_mean     0.000
_refine_diff_density_max     0.290
_refine_diff_density_min     -0.212
_refine_ls_extinction_method     none
_refine_ls_extinction_coef     .
_refine_ls_abs_structure_details
;
Flack <i>x</i> determined using 842 quotients
[(<i>I</i>^+^)-(<i>I</i>^-^)]/[(<i>I</i>^+^)+(<i>I</i>^-^)]
(Parsons <i>et al.</i>,  2013).
;
_refine_ls_abs_structure_Flack     0.08(5)
loop_
    _atom_type_symbol
    _atom_type_description
    _atom_type_scat_dispersion_real
    _atom_type_scat_dispersion_imag
    _atom_type_scat_source
    'C' 'C' 0.0033 0.0016
                         'International Tables Vol C Tables 4.2.6.8 and 6.1.1.4'
    'H' 'H' 0.0000 0.0000
                         'International Tables Vol C Tables 4.2.6.8 and 6.1.1.4'
    'N' 'N' 0.0061 0.0033
                         'International Tables Vol C Tables 4.2.6.8 and 6.1.1.4'
    'S' 'S' 0.1246 0.1234
                         'International Tables Vol C Tables 4.2.6.8 and 6.1.1.4'
    'Cl' 'Cl' 0.1484 0.1585
                         'International Tables Vol C Tables 4.2.6.8 and 6.1.1.4'
_computing_data_collection
;
APEX2 (Bruker, 2008)
;
_computing_cell_refinement
;
APEX2 (Bruker, 2008)
;
_computing_data_reduction
;
SAINT (Bruker, 2008)
;
_computing_structure_solution
;
SHELXS97 (Sheldrick, 2008)
;
_computing_structure_refinement
;
SHELXL2014 (Sheldrick, 2015)
;
_computing_molecular_graphics
;
ORTEP-3 for Windows (Farrugia, 2012), <i>QMol</i> (Gans & Shalloway,
2001) and
DIAMOND (Brandenburg, 2006)
;
_computing_publication_material
;
publCIF (Westrip, 2010)
;
loop_
    _atom_site_type_symbol
    _atom_site_label
    _atom_site_fract_x
    _atom_site_fract_y
    _atom_site_fract_z
    _atom_site_U_iso_or_equiv
    _atom_site_adp_type
    _atom_site_calc_flag
    _atom_site_occupancy
    _atom_site_disorder_assembly
    _atom_site_disorder_group
    S S1 1.07530(11) 0.36767(6) 0.26929(5) 0.01784(16) Uani d 1 . .
    S S2 0.85079(11) 0.48700(7) 0.22480(5) 0.01919(17) Uani d 1 . .
    N N1 1.0681(4) 0.2920(2) 0.44270(15) 0.0173(5) Uani d 1 . .
    H H1N 1.027(4) 0.297(3) 0.4995(11) 0.021 Uiso d 1 . .
    H H2N 1.182(3) 0.255(3) 0.4263(19) 0.021 Uiso d 1 . .
    N N2 0.8085(3) 0.4255(2) 0.40293(14) 0.0140(5) Uani d 1 . .
    N N3 0.5664(4) 0.5602(2) 0.33970(16) 0.0175(5) Uani d 1 . .
    H H3N 0.540(4) 0.605(2) 0.2910(14) 0.021 Uiso d 1 . .
    C C1 0.9739(4) 0.3609(2) 0.38220(17) 0.0144(6) Uani d 1 . .
    C C2 0.7320(4) 0.4904(3) 0.33453(18) 0.0156(6) Uani d 1 . .
    C C3 0.4216(4) 0.5731(2) 0.41161(18) 0.0153(6) Uani d 1 . .
    C C4 0.4307(4) 0.5100(2) 0.49499(18) 0.0162(6) Uani d 1 . .
    H H4 0.5415 0.4567 0.5083 0.019 Uiso calc 1 . .
    C C5 0.2751(4) 0.5264(3) 0.55831(19) 0.0173(6) Uani d 1 . .
    H H5 0.2780 0.4817 0.6146 0.021 Uiso calc 1 . .
    C C6 0.1161(4) 0.6061(3) 0.54155(19) 0.0194(6) Uani d 1 . .
    H H6 0.0121 0.6173 0.5863 0.023 Uiso calc 1 . .
    C C7 0.1093(5) 0.6702(3) 0.45801(19) 0.0202(7) Uani d 1 . .
    H H7 0.0006 0.7255 0.4458 0.024 Uiso calc 1 . .
    C C8 0.2609(4) 0.6529(3) 0.39322(19) 0.0180(6) Uani d 1 . .
    H H8 0.2554 0.6956 0.3361 0.022 Uiso calc 1 . .
    Cl Cl1 0.53467(10) 0.70982(6) 0.15949(4) 0.01812(16) Uani d 1 . .
loop_
    _atom_site_aniso_label
    _atom_site_aniso_U_11
    _atom_site_aniso_U_22
    _atom_site_aniso_U_33
    _atom_site_aniso_U_12
    _atom_site_aniso_U_13
    _atom_site_aniso_U_23
    S1 0.0186(4) 0.0216(3) 0.0133(3) 0.0037(3) 0.0025(3) 0.0005(3)
    S2 0.0194(4) 0.0250(4) 0.0132(3) 0.0046(3) 0.0021(3) 0.0022(3)
    N1 0.0167(13) 0.0221(12) 0.0131(11) 0.0035(12) 0.0024(10) 0.0002(10)
    N2 0.0144(13) 0.0146(12) 0.0129(11) -0.0016(10) -0.0004(9) -0.0006(9)
    N3 0.0181(12) 0.0194(12) 0.0151(11) 0.0040(11) 0.0019(11) 0.0045(10)
    C1 0.0150(14) 0.0150(13) 0.0133(12) -0.0036(12) 0.0014(11) -0.0008(11)
    C2 0.0167(14) 0.0161(13) 0.0138(12) -0.0033(12) 0.0005(12) -0.0019(12)
    C3 0.0134(14) 0.0152(13) 0.0172(13) -0.0023(12) 0.0017(12) -0.0031(11)
    C4 0.0155(14) 0.0155(13) 0.0175(13) -0.0007(13) -0.0012(12) -0.0005(10)
    C5 0.0184(15) 0.0195(14) 0.0138(13) -0.0044(12) -0.0015(11) -0.0005(11)
    C6 0.0152(16) 0.0220(15) 0.0210(15) -0.0017(12) 0.0044(12) -0.0035(12)
    C7 0.0166(18) 0.0188(14) 0.0252(16) 0.0036(12) -0.0012(12) -0.0039(12)
    C8 0.0203(16) 0.0162(14) 0.0176(14) -0.0004(12) -0.0022(12) 0.0003(11)
    Cl1 0.0179(4) 0.0221(3) 0.0144(3) -0.0015(3) -0.0009(3) 0.0030(3)
_geom_special_details
;
 All esds (except the esd in the dihedral angle between two l.s. planes)
 are estimated using the full covariance matrix.  The cell esds are taken
 into account individually in the estimation of esds in distances, angles
 and torsion angles; correlations between esds in cell parameters are only
 used when they are defined by crystal symmetry.  An approximate (isotropic)
 treatment of cell esds is used for estimating esds involving l.s. planes.
;
loop_
    _geom_bond_atom_site_label_1
    _geom_bond_atom_site_label_2
    _geom_bond_site_symmetry_2
    _geom_bond_distance
    _geom_bond_publ_flag
    S1 C1 . 1.769(3) ?
    S1 S2 . 2.0669(10) ?
    S2 C2 . 1.772(3) ?
    N1 C1 . 1.309(3) ?
    N1 H1N . 0.869(13) ?
    N1 H2N . 0.881(13) ?
    N2 C2 . 1.317(3) ?
    N2 C1 . 1.328(3) ?
    N3 C2 . 1.328(3) ?
    N3 C3 . 1.418(3) ?
    N3 H3N . 0.875(12) ?
    C3 C4 . 1.391(4) ?
    C3 C8 . 1.392(4) ?
    C4 C5 . 1.386(4) ?
    C4 H4 . 0.9500 ?
    C5 C6 . 1.378(4) ?
    C5 H5 . 0.9500 ?
    C6 C7 . 1.398(4) ?
    C6 H6 . 0.9500 ?
    C7 C8 . 1.382(4) ?
    C7 H7 . 0.9500 ?
    C8 H8 . 0.9500 ?
loop_
    _geom_angle_atom_site_label_1
    _geom_angle_atom_site_label_2
    _geom_angle_atom_site_label_3
    _geom_angle_site_symmetry_1
    _geom_angle_site_symmetry_3
    _geom_angle
    _geom_angle_publ_flag
    C1 S1 S2 . . 92.63(9) ?
    C2 S2 S1 . . 92.72(10) ?
    C1 N1 H1N . . 117.0(19) ?
    C1 N1 H2N . . 119(2) ?
    H1N N1 H2N . . 123(3) ?
    C2 N2 C1 . . 115.1(2) ?
    C2 N3 C3 . . 130.4(2) ?
    C2 N3 H3N . . 116(2) ?
    C3 N3 H3N . . 114(2) ?
    N1 C1 N2 . . 122.5(2) ?
    N1 C1 S1 . . 117.8(2) ?
    N2 C1 S1 . . 119.7(2) ?
    N2 C2 N3 . . 125.2(2) ?
    N2 C2 S2 . . 119.8(2) ?
    N3 C2 S2 . . 115.1(2) ?
    C4 C3 C8 . . 120.4(3) ?
    C4 C3 N3 . . 124.1(2) ?
    C8 C3 N3 . . 115.5(2) ?
    C5 C4 C3 . . 118.7(3) ?
    C5 C4 H4 . . 120.6 ?
    C3 C4 H4 . . 120.6 ?
    C6 C5 C4 . . 121.6(3) ?
    C6 C5 H5 . . 119.2 ?
    C4 C5 H5 . . 119.2 ?
    C5 C6 C7 . . 119.3(3) ?
    C5 C6 H6 . . 120.3 ?
    C7 C6 H6 . . 120.3 ?
    C8 C7 C6 . . 119.9(3) ?
    C8 C7 H7 . . 120.1 ?
    C6 C7 H7 . . 120.1 ?
    C7 C8 C3 . . 120.1(3) ?
    C7 C8 H8 . . 120.0 ?
    C3 C8 H8 . . 120.0 ?
loop_
    _geom_torsion_atom_site_label_1
    _geom_torsion_atom_site_label_2
    _geom_torsion_atom_site_label_3
    _geom_torsion_atom_site_label_4
    _geom_torsion_site_symmetry_1
    _geom_torsion_site_symmetry_2
    _geom_torsion_site_symmetry_3
    _geom_torsion_site_symmetry_4
    _geom_torsion
    _geom_torsion_publ_flag
    C2 N2 C1 N1 . . . . 179.8(3) ?
    C2 N2 C1 S1 . . . . 0.4(3) ?
    S2 S1 C1 N1 . . . . -179.9(2) ?
    S2 S1 C1 N2 . . . . -0.5(2) ?
    C1 N2 C2 N3 . . . . 179.2(2) ?
    C1 N2 C2 S2 . . . . -0.1(3) ?
    C3 N3 C2 N2 . . . . -7.6(5) ?
    C3 N3 C2 S2 . . . . 171.6(2) ?
    S1 S2 C2 N2 . . . . -0.2(2) ?
    S1 S2 C2 N3 . . . . -179.5(2) ?
    C2 N3 C3 C4 . . . . 0.2(4) ?
    C2 N3 C3 C8 . . . . -178.3(3) ?
    C8 C3 C4 C5 . . . . 1.2(4) ?
    N3 C3 C4 C5 . . . . -177.2(2) ?
    C3 C4 C5 C6 . . . . -1.9(4) ?
    C4 C5 C6 C7 . . . . 1.2(4) ?
    C5 C6 C7 C8 . . . . 0.2(4) ?
    C6 C7 C8 C3 . . . . -0.9(4) ?
    C4 C3 C8 C7 . . . . 0.2(4) ?
    N3 C3 C8 C7 . . . . 178.7(2) ?
loop_
    _geom_hbond_atom_site_label_D
    _geom_hbond_atom_site_label_H
    _geom_hbond_atom_site_label_A
    _geom_hbond_site_symmetry_A
    _geom_hbond_distance_DH
    _geom_hbond_distance_HA
    _geom_hbond_distance_DA
    _geom_hbond_angle_DHA
    N1 H1N Cl1 2_665 0.868(17) 2.356(16) 3.215(2) 170(3)
    N1 H2N Cl1 3_745 0.88(2) 2.29(2) 3.131(3) 159(3)
    N3 H3N Cl1 . 0.88(2) 2.22(2) 3.084(2) 169(2)
_shelx_hkl_file
;
   1   0   0   -4.76    2.00   2
  -1   0   0   -0.13    1.66   3
   1   0   0   -0.85    1.89   1
   2   0   0 3363.83   80.96   2
   2   0   0 3455.46   76.50   1
  -2   0   0 3456.05   71.58   3
  -3   0   0    0.69    2.72   3
   3   0   0    0.68    3.50   1
   3   0   0   -5.66    3.34   2
   4   0   0   -1.59    3.60   1
   4   0   0   -0.75    5.32   2
  -4   0   0   -1.64    2.95   3
  -5   0   0    1.92    3.65   3
   5   0   0   -0.77    5.99   2
   5   0   0   10.15    6.46   1
   6   0   0  492.26   34.49   2
   6   0   0  525.69   29.47   1
   7   0   0   18.59   11.59   2
   8   0   0  164.79   28.18   2
   0  -1   0   -1.91    0.41   3
   0  -1   0   -2.76    0.75   1
   0  -1   0    2.32    1.31   2
   1   1   0   85.36    4.12   1
   1   1   0   83.95    7.22   2
   1  -1   0  100.66    7.05   1
   1  -1   0   79.99    6.05   2
  -1  -1   0   97.37    6.68   3
  -2   1   0   62.92    3.43   3
   2  -1   0   80.17    9.38   2
   2   1   0   86.37    7.08   1
  -2  -1   0   70.33    7.41   3
   2   1   0   70.82    9.19   2
   2  -1   0   65.78    8.11   1
   3  -1   0  424.72   20.39   1
   3   1   0  429.31   17.47   1
  -3  -1   0  433.31   18.20   3
   3   1   0  421.19   22.70   2
   3  -1   0  400.04   21.87   2
  -3   1   0  444.78   12.81   3
   4   1   0    6.62    4.87   1
  -4   1   0   10.26    3.25   3
   4  -1   0    5.02    6.29   2
  -4  -1   0    4.72    4.23   3
   4   1   0   10.18    7.14   2
   4  -1   0   14.47    6.39   1
   5   1   0  751.30   39.31   2
  -5  -1   0  747.40   28.62   3
   5  -1   0  719.09   33.65   1
   5   1   0  711.37   30.48   1
   5  -1   0  718.25   37.29   2
   6  -1   0   47.80   11.96   1
   6  -1   0   52.42   14.30   2
   6   1   0   26.49   12.54   2
   7  -1   0  460.88   36.05   2
   7   1   0  445.55   36.92   2
   8  -1   0  500.66   40.55   2
   8   1   0  414.78   43.97   2
   0  -2   0 1446.50   36.11   2
   1  -2   0 9512.79  187.30   3
   1  -2   0 9536.70  196.54   1
   1   2   0 9691.17  199.80   2
   1   2   0 9515.69  194.76   1
  -1  -2   0 9338.92  191.13   3
   2   2   0 3915.91   80.49   1
   2  -2   0 3862.35   91.11   1
  -2  -2   0 3903.09   87.62   3
   2   2   0 3874.26   93.87   2
   3  -2   0  476.17   23.29   1
   3  -2   0  472.15   23.25   2
   3   2   0  486.94   16.81   1
   3   2   0  439.35   24.66   2
  -3  -2   0  479.99   21.37   3
   4   2   0  722.30   25.10   1
   4  -2   0  711.66   33.03   2
  -4  -2   0  676.33   28.04   3
   4   2   0  716.85   35.29   2
   4  -2   0  678.14   31.79   1
  -5  -2   0    3.92    5.50   3
   5   2   0    2.26    5.15   1
   5  -2   0    6.54    6.68   1
   5   2   0   -3.17    7.73   2
   5  -2   0   -0.80    6.73   2
   6  -2   0    7.03    8.92   2
   6   2   0   -6.17    7.78   2
   6  -2   0    0.16    6.54   1
   7  -2   0  474.62   36.53   2
   7  -2   0  567.26   35.21   1
   7   2   0  541.84   41.23   2
   8  -2   0    2.94   10.59   2
   8   2   0    6.06   12.56   2
   0  -3   0   -0.81    2.55   3
   0  -3   0    0.09    1.86   2
   0  -3   0   -5.62    2.79   1
   1   3   0 4402.02  102.68   2
   1  -3   0 4517.91   92.43   3
   1   3   0 4445.27   92.65   1
  -1  -3   0 4467.64   98.94   3
   1  -3   0 4457.81  100.99   1
   2  -3   0   32.98    7.66   1
  -2  -3   0   43.29    7.92   3
   2  -3   0   30.59    3.15   3
   2   3   0   35.95    8.23   2
   2   3   0   39.28    3.87   1
   3  -3   0  347.88   21.04   1
   3   3   0  311.14   11.67   1
  -3  -3   0  340.29   19.45   3
   3   3   0  332.75   21.97   2
   4  -3   0  814.79   36.63   1
  -4  -3   0  795.14   32.98   3
   4   3   0  796.55   24.75   1
   4   3   0  772.52   38.27   2
   5  -3   0  338.48   25.62   2
   5   3   0  354.51   28.40   2
   5  -3   0  356.91   25.90   1
  -5  -3   0  337.74   22.21   3
   6   3   0  165.64   25.45   2
   6  -3   0  188.04   24.75   2
   6  -3   0  144.90   21.60   1
  -6  -3   0  147.42   18.12   3
   7  -3   0  371.36   37.55   2
   7  -3   0  299.97   31.87   1
   7   3   0  315.12   36.83   2
   8  -3   0   -1.82   11.32   2
   8   3   0   -1.34   10.96   2
   0  -4   0  392.06   17.63   3
   0  -4   0  382.45   17.07   1
   1   4   0  145.74    8.90   1
   1  -4   0  166.83   10.25   3
   1   4   0  155.79   13.27   2
   1  -4   0  168.89   12.79   1
  -1  -4   0  170.94   12.86   3
  -2  -4   0  382.04   20.67   3
   2   4   0  399.89   13.06   1
   2   4   0  370.32   22.00   2
   2  -4   0  423.23   22.30   1
   2  -4   0  371.41   13.32   3
   3   4   0 1515.72   53.86   2
   3  -4   0 1474.06   51.37   1
  -3  -4   0 1474.88   48.87   3
   3   4   0 1528.50   33.69   1
   4  -4   0   34.94   10.25   1
  -4  -4   0   32.37    9.38   3
   4   4   0   39.47   11.79   2
  -5  -4   0   40.99   10.70   3
   5  -4   0   77.30   16.25   1
   5   4   0   60.65   15.43   2
  -6  -4   0  481.42   29.95   3
   6   4   0  541.07   38.56   2
   6  -4   0  552.63   35.85   1
   7  -4   0    4.18    8.80   2
   7   4   0   -0.06   10.05   2
   7  -4   0   -2.26    8.52   1
   8   4   0   32.67   17.22   2
   8  -4   0   13.62   13.03   1
   0  -5   0   -2.51    3.40   3
   0  -5   0   -0.49    1.93   2
   1  -5   0  334.35   19.65   2
   1  -5   0  451.73   19.19   3
   1   5   0  450.53   17.75   1
   1   5   0  425.88   23.12   2
  -1  -5   0  457.04   22.60   3
   2   5   0  479.96   27.46   2
   2  -5   0  508.31   26.46   1
  -2  -5   0  520.73   26.30   3
   2   5   0  516.42   17.19   1
   2  -5   0  547.88   26.04   2
   2  -5   0  533.43   18.90   3
  -3   5   0  624.88   17.30   3
   3   5   0  609.43   33.27   2
   3  -5   0  624.77   30.38   2
   3  -5   0  620.48   32.03   1
  -3  -5   0  622.84   31.02   3
   3   5   0  618.80   15.68   1
  -4  -5   0   31.70    9.50   3
   4  -5   0   50.19   11.80   2
   4  -5   0   32.89   10.79   1
   4   5   0   44.00   12.76   2
  -5  -5   0   19.16    8.57   3
   5  -5   0    5.70    7.86   1
   5  -5   0   -1.23    5.40   2
   5   5   0    2.62    9.59   2
   6  -5   0   65.38   16.93   1
   6   5   0   44.39   15.87   2
  -6  -5   0   67.35   14.54   3
   6  -5   0   12.75    8.46   2
   7  -5   0   70.13   18.79   1
   7   5   0   55.37   19.45   2
   8  -5   0    9.77    7.82   2
   8  -5   0   21.20   14.83   1
   8   5   0   30.19   17.50   2
   0  -6   0 1332.58   43.57   3
   0   6   0 1363.70   43.05   1
   1  -6   0  956.59   36.65   1
   1  -6   0  913.89   36.11   2
   1   6   0  898.94   30.39   1
   1  -6   0  957.83   32.82   3
   1   6   0  915.37   38.24   2
  -1  -6   0  927.61   36.81   3
   2   6   0  181.73   11.03   1
   2  -6   0  205.41   20.87   1
   2  -6   0  164.28   11.84   3
  -2  -6   0  203.59   20.54   3
   2   6   0  135.99   17.80   2
   2  -6   0  152.99   16.80   2
   3  -6   0    1.43    5.84   2
  -3  -6   0   -0.64    5.62   3
   3  -6   0   -0.34    5.58   1
   3   6   0    3.05    7.23   2
  -4  -6   0   13.60    8.21   3
   4  -6   0   16.06    8.73   1
   4  -6   0   23.42    9.47   2
   4   6   0   13.31   11.03   2
   5  -6   0  118.99   19.57   1
  -5  -6   0  159.42   21.40   3
   5   6   0  140.14   23.10   2
   5  -6   0  179.88   23.65   2
   6  -6   0   14.78   10.33   1
  -6  -6   0   -0.36    7.44   3
   6   6   0    7.76   11.01   2
   6  -6   0  -10.17    6.31   2
   7   6   0   24.79   15.82   2
   7  -6   0   62.04   19.01   1
   7  -6   0   44.68   16.24   2
  -7  -6   0   62.54   16.17   3
   0  -7   0   -4.06    2.87   2
   0   7   0    4.38    5.31   1
   0  -7   0   -2.61    4.46   3
   1  -7   0   74.03   12.80   1
   1  -7   0   71.10   11.03   3
   1   7   0   64.81   13.13   2
   1   7   0   87.33   11.27   1
   1  -7   0   60.77   11.92   2
  -1  -7   0   78.68   13.33   3
   2  -7   0  267.94   16.26   3
   2   7   0  258.99   26.42   2
   2  -7   0  236.26   23.86   1
   2   7   0  263.84   14.69   1
  -2  -7   0  199.04   21.30   3
   2  -7   0  250.27   19.84   2
  -3  -7   0  256.51   25.65   3
   3  -7   0  285.83   23.31   2
   3   7   0  289.80   29.27   2
   3  -7   0  321.02   24.87   1
   4  -7   0   22.24    9.54   2
   4  -7   0   16.74    9.95   1
  -4  -7   0   42.87   12.15   3
   4   7   0   24.22   12.00   2
   5  -7   0 1159.00   55.80   1
  -5  -7   0 1118.33   52.63   3
   5  -7   0 1218.21   54.58   2
   5   7   0 1184.28   59.43   2
   6  -7   0   16.80   11.72   2
   6  -7   0   26.83   12.55   1
  -6  -7   0   20.68   11.25   3
   6   7   0   11.32   12.31   2
   7  -7   0   61.96   19.13   1
   7  -7   0   79.64   20.50   2
  -7  -7   0   76.00   18.47   3
   7   7   0   47.47   19.55   2
   0  -8   0  510.50   27.43   3
   0   8   0  487.42   25.93   1
   0  -8   0  315.87   24.09   2
   1   8   0   55.06   10.34   1
   1   8   0   63.79   14.20   2
  -1  -8   0   58.84   12.73   3
   1  -8   0   41.08   11.23   2
   1  -8   0   50.14   10.68   3
   2  -8   0   44.03   11.62   2
   2  -8   0   38.35    8.68   3
   2  -8   0   11.63    7.09   1
  -2  -8   0   38.05   11.44   3
   2   8   0   32.13   11.98   2
   3  -8   0  356.96   26.66   2
   3  -8   0  409.80   29.54   1
   3   8   0  356.23   29.72   2
  -3  -8   0  364.75   27.87   3
   4  -8   0  165.21   23.14   2
   4  -8   0  121.16   20.47   1
   4   8   0  159.86   25.10   2
  -4  -8   0  134.93   21.13   3
   5  -8   0   25.79   11.68   1
   5  -8   0   36.67   12.68   2
   5   8   0   28.87   14.98   2
  -5  -8   0   35.12   13.17   3
   6   8   0   12.82   14.16   2
   6  -8   0    1.06    9.07   1
   6  -8   0   12.36   10.18   2
  -7  -8   0   17.16   12.94   3
   7   8   0   28.64   17.53   2
   7  -8   0   14.76   12.64   2
   0  -9   0   -4.49    6.27   2
   0  -9   0    4.04    6.18   3
   0   9   0    1.15    6.33   1
  -1   9   0   89.80   16.09   1
   1   9   0  110.79   19.42   2
   1  -9   0   94.19   14.86   3
  -1  -9   0  117.57   17.61   3
   1   9   0  100.37   14.19   1
   1  -9   0  111.21   17.63   2
   2  -9   0  122.83   15.44   3
   2   9   0   92.96   18.00   2
  -2  -9   0  124.16   19.02   3
   2  -9   0  129.16   19.57   2
   3  -9   0   47.62   13.62   1
   3   9   0   34.13   13.90   2
  -3  -9   0   44.84   13.41   3
   3  -9   0   39.68   12.66   2
   4   9   0  247.35   32.51   2
  -4  -9   0  222.50   27.88   3
   4  -9   0  190.99   25.47   2
   4  -9   0  246.71   30.44   1
   5  -9   0   19.01   11.98   2
  -5  -9   0    8.75    9.82   3
   5  -9   0   -0.80    8.75   1
   5   9   0   12.53   12.86   2
   6   9   0  258.47   36.95   2
  -6  -9   0  275.65   34.18   3
   6  -9   0  268.77   33.16   2
   0  10   0  381.72   25.77   1
   0 -10   0  332.84   28.35   2
   0 -10   0  354.67   26.65   3
  -1  10   0  971.04   45.68   1
   1  10   0 1020.73   50.33   2
   1 -10   0  922.18   46.20   2
   1 -10   0  868.02   40.58   3
  -2  10   0   24.40   10.69   1
   2  10   0   14.79   10.08   2
  -2 -10   0   21.24   10.23   3
   2 -10   0   18.46    8.28   3
   2 -10   0   29.97   11.98   2
   3 -10   0    6.51    8.48   2
   3  10   0   16.74   12.03   2
  -3 -10   0    7.55    9.02   3
  -4 -10   0   25.77   12.32   3
   4  10   0   40.58   16.86   2
   4 -10   0   43.04   14.63   2
  -5 -10   0   31.39   14.32   3
   5  10   0   10.16   13.18   2
   5 -10   0   31.66   14.53   2
   6 -10   0   76.04   20.35   2
  -6  10   0   67.45   19.80   1
   6  10   0   40.68   20.00   2
  -6 -10   0   55.53   18.07   3
   0 -11   0   11.90    8.74   3
   0  11   0   -4.22    6.30   1
  -1  11   0  160.09   22.43   1
   1 -11   0  148.24   23.04   2
   1  11   0  169.26   25.73   2
   1 -11   0  163.75   21.30   3
   2 -11   0   15.38   11.43   2
  -2 -11   0   24.77   12.07   3
  -2  11   0   26.99   12.98   1
   2  11   0   12.65   11.85   2
   3 -11   0   -6.96    7.10   2
  -3 -11   0   -0.79    8.25   3
   3  11   0   14.21   12.65   2
  -3  11   0    1.70    8.56   1
   4 -11   0   -0.85    8.70   2
   4  11   0   -6.05   12.50   2
  -4  11   0   -2.85    8.34   1
  -4 -11   0    6.19   10.26   3
   5 -11   0    4.98   10.30   2
  -5  11   0   13.85   12.55   1
   5  11   0   16.84   15.49   2
  -5 -11   0    3.58   11.17   3
   0 -12   0  101.74   19.31   3
   0  12   0   77.00   18.53   2
   1 -12   0  147.05   21.56   3
  -1  12   0  139.84   22.26   1
  -1 -12   0  139.96   22.73   3
   1 -12   0  144.27   23.77   2
   1  12   0  125.98   23.58   2
   2  12   0  543.39   42.47   2
  -2 -12   0  619.35   41.39   3
   2 -12   0  616.74   42.00   2
  -2  12   0  690.54   44.07   1
  -3 -12   0  130.21   24.35   3
  -3  12   0  153.09   27.21   1
   3 -12   0  126.63   23.68   2
   3  12   0   85.07   22.28   2
  -4  12   0   58.49   19.00   1
  -4 -12   0  107.58   23.76   3
   4  12   0  102.30   26.34   2
   4 -12   0   79.76   20.19   2
   0 -13   0    8.50    9.37   3
   0  13   0   -7.80    9.29   2
  -1 -13   0   62.49   17.22   3
   1  13   0   77.67   20.86   2
   1 -13   0   99.47   22.20   2
   1 -13   0   59.96   15.34   3
  -1  13   0   73.77   18.64   1
   2  13   0  150.86   28.69   2
   2 -13   0  179.97   28.91   2
  -2  13   0  157.04   26.61   1
  -2 -13   0  149.74   25.25   3
  -3 -13   0    6.00   10.83   3
   3 -13   0   -1.17   10.54   2
  -3  13   0    0.80    9.88   1
   3  13   0    0.80   11.99   2
   0  14   0  954.36   57.54   2
   0 -14   0  942.47   52.54   3
   1  14   0   84.67   22.64   2
  -1 -14   0   77.35   19.19   3
   2  14   0  221.52   34.14   2
  -2  14   0  249.70   33.81   1
  -2 -14   0  184.59   28.94   3
   2 -14   0  194.71   30.55   2
   0   0  -1   -0.89    0.81   1
   0   0   1    1.14    0.97   3
   0   0   1    0.11    0.65   2
   1   0  -1  438.49   14.11   1
   1   0   1  447.72   15.06   2
   1   0   1  439.13   12.26   3
  -1   0   1  448.12   12.59   3
  -2   0   1  118.14    7.38   3
   2   0   1  106.02    8.50   1
   2   0  -1  121.79    9.22   1
   2   0   1  103.27   10.48   2
  -2   0  -1  112.74    7.02   3
  -3   0  -1 2435.98   55.51   3
   3   0  -1 2462.34   67.13   2
  -3   0   1 2424.25   56.10   3
   3   0  -1 2482.63   62.57   1
   3   0   1 2470.67   61.31   1
   3   0   1 2321.80   66.49   2
   4   0   1   16.87    6.10   1
   4   0  -1   13.91    7.03   2
   4   0  -1   24.28    7.28   1
  -4   0   1   12.41    4.60   3
  -4   0  -1   13.85    4.50   3
   4   0   1    8.39    6.69   2
   5   0   1  258.18   26.60   2
   5   0  -1  249.55   19.24   1
  -5   0   1  272.78   15.03   3
   5   0   1  281.19   19.67   1
   5   0  -1  273.89   27.02   2
   6   0   1  703.88   41.62   2
   6   0  -1  682.04   40.71   2
   6   0  -1  681.60   34.46   1
   6   0   1  713.61   34.06   1
   7   0  -1   16.34   12.36   2
   7   0   1   31.75   13.57   2
   8   0   1   26.49   14.63   2
   8   0  -1   48.42   17.94   2
   0  -1  -1  279.26    7.46   2
   0   1  -1  287.46    9.24   1
   0  -1  -1  211.34    7.93   3
   0  -1   1  293.45    9.49   2
   0  -1   1  200.66    7.91   3
   0  -1  -1  216.33    7.80   1
   1  -1   1   82.33    7.24   1
   1  -1  -1   67.19    6.63   1
  -1   1   1   65.39    3.99   3
   1   1   1   69.41    6.91   2
  -1  -1   1   73.46    6.50   3
   1   1  -1   77.62    7.28   2
   1  -1  -1   75.75    6.25   2
   1  -1   1   72.19    6.97   2
   1   1  -1   77.41    5.73   1
  -1  -1  -1   83.63    6.09   3
  -1  -1  -1   72.45    3.21   1
   1  -1   1   60.72    3.72   3
   2  -1  -1 1236.36   36.29   1
  -2  -1   1 1264.32   33.73   3
  -2   1   1 1269.16   27.96   3
   2  -1   1 1274.94   27.56   3
   2   1  -1 1286.49   38.39   2
   2   1   1 1205.55   30.27   1
   2   1   1 1217.05   37.77   2
   2  -1  -1 1198.90   35.98   2
  -2  -1  -1 1254.61   33.41   3
   2  -1   1 1284.86   37.92   2
   2  -1   1 1304.59   36.29   1
   2   1  -1 1266.18   32.85   1
   3  -1   1 2447.49   50.86   3
   3  -1  -1 2321.85   62.77   1
  -3  -1  -1 2320.71   57.51   3
  -3  -1   1 2326.06   58.08   3
   3  -1   1 2374.00   62.71   1
  -3   1   1 2469.39   51.52   3
   3   1   1 2263.26   66.17   2
   3   1  -1 2397.16   66.66   2
   3  -1   1 2355.19   65.66   2
   3   1  -1 2426.55   59.06   1
   3   1   1 2339.88   56.77   1
  -4   1   1 1678.58   40.51   3
   4  -1   1 1710.29   53.17   1
   4  -1  -1 1728.56   54.06   1
  -4  -1   1 1778.11   48.23   3
   4  -1   1 1732.04   40.31   3
   4   1   1 1719.41   48.03   1
  -4  -1  -1 1778.06   47.75   3
   4   1  -1 1693.90   49.31   1
   4  -1   1 1702.40   57.04   2
   4   1   1 1707.83   58.64   2
   4   1  -1 1724.60   58.26   2
   5  -1  -1  767.08   34.64   1
  -5  -1   1  725.87   28.58   3
  -5  -1  -1  716.18   28.15   3
   5   1   1  767.10   39.94   2
   5  -1   1  755.21   38.69   2
   5   1  -1  779.09   39.64   2
   5   1  -1  689.98   30.76   1
   5  -1   1  691.32   32.88   1
   5   1   1  665.38   28.45   1
   5  -1  -1  684.09   36.15   2
   6  -1  -1  402.58   27.29   1
   6  -1  -1  475.31   33.14   2
   6   1  -1  441.68   26.23   1
   6  -1   1  398.90   26.90   1
   6   1  -1  421.58   32.39   2
   6   1   1  480.22   34.14   2
   6  -1   1  461.98   33.07   2
   7  -1   1  181.77   27.36   2
   7  -1  -1  220.59   26.03   1
   7   1   1  167.97   27.09   2
   7  -1  -1  204.50   29.15   2
   7   1  -1  196.02   28.54   2
   8   1   1  331.09   39.83   2
   8   1  -1  394.93   43.19   2
   8  -1  -1  258.09   34.84   2
   8  -1   1  380.13   40.98   2
   0  -2   1  812.66   23.92   2
   0   2  -1  781.40   22.42   1
   0  -2  -1  810.33   21.60   1
   0  -2  -1  795.41   21.85   2
  -1  -2   1 3019.04   69.60   3
   1  -2   1 3142.70   72.12   2
   1  -2   1 3189.86   64.05   3
   1  -2   1 3047.56   71.70   1
   1   2  -1 3147.90   66.89   1
   1   2   1 3063.74   72.33   2
   1  -2  -1 3124.25   71.60   1
  -1   2   1 3067.41   64.01   3
   1  -2  -1 3091.78   69.62   2
  -1  -2  -1 3177.16   69.96   3
   1   2  -1 3129.24   73.04   2
   2  -2   1  328.37    8.34   3
   2   2  -1  303.56   17.88   2
   2  -2  -1  337.62   16.13   2
   2  -2  -1  337.84   17.10   1
  -2  -2   1  320.46   15.92   3
  -2   2   1  313.37    8.80   3
   2   2   1  319.85   17.78   2
   2  -2   1  331.06   17.06   1
  -2  -2  -1  325.60   15.94   3
   2  -2   1  330.70   17.59   2
   2   2  -1  310.85   12.68   1
   3   2   1  322.64   20.28   2
   3  -2   1  327.66   19.53   1
   3  -2   1  301.31   19.12   2
   3   2   1  297.89   11.99   1
   3   2  -1  281.72   13.82   1
  -3  -2   1  320.47   17.49   3
  -3  -2  -1  310.66   17.07   3
   3  -2  -1  309.46   18.70   2
   3   2  -1  293.71   19.92   2
   3  -2  -1  301.45   18.96   1
  -4  -2  -1  219.07   15.40   3
   4   2   1  225.25   12.41   1
  -4  -2   1  221.21   15.52   3
   4   2   1  199.97   21.55   2
   4  -2  -1  124.55   15.92   2
   4   2  -1  202.50   21.46   2
   4  -2   1  244.72   23.08   2
   4  -2   1  202.18   19.88   1
   4  -2  -1  171.69   18.17   1
   4   2  -1  206.78   13.53   1
   5  -2   1  205.35   21.97   1
   5   2  -1  180.27   22.67   2
   5   2   1  258.50   28.12   2
  -5  -2   1  212.33   16.99   3
   5  -2   1  210.41   23.28   2
   5   2  -1  225.42   16.41   1
  -5  -2  -1  200.39   18.29   3
   5  -2  -1  232.64   23.81   1
   5   2   1  221.84   14.67   1
   6  -2  -1   49.81   13.18   1
   6  -2   1   54.72   14.47   2
   6  -2   1   52.54   13.01   1
   6   2  -1   57.59   16.03   2
   6   2   1   47.91   14.60   2
   7  -2  -1  208.75   28.60   2
   7  -2   1  373.20   38.47   2
   7   2  -1  317.92   36.62   2
   7   2   1  393.29   40.73   2
   7  -2  -1  373.70   29.84   1
   7  -2   1  405.81   30.77   1
   8   2  -1  227.18   33.49   2
   8  -2   1  173.21   28.88   2
   8  -2  -1  195.81   29.71   2
   8   2   1  217.25   33.37   2
   0  -3   1 2658.05   63.72   2
   0  -3  -1 2581.30   59.23   1
   0   3  -1 2503.35   60.29   1
   0  -3  -1 2528.60   60.70   2
   1  -3   1 6010.11  122.86   3
  -1  -3  -1 5931.36  129.04   3
  -1  -3   1 5941.84  129.29   3
   1  -3   1 6039.92  133.18   2
   1  -3  -1 6074.69  132.24   1
   1  -3  -1 6175.16  131.04   2
   1   3  -1 6126.18  126.05   1
   1  -3  -1 6117.04  122.85   3
   1  -3   1 6052.58  132.58   1
   1   3  -1 6048.55  135.14   2
   1   3   1 6006.68  133.46   2
   2   3  -1 4055.99   99.56   2
  -2  -3  -1 4090.33   94.02   3
   2  -3  -1 3934.17   96.79   1
   2  -3  -1 4074.62   94.82   2
   2  -3   1 4083.37   81.28   3
   2   3   1 3885.19   98.51   2
  -2   3   1 4016.66   81.50   3
   2  -3   1 4160.99   97.52   2
   2   3  -1 4095.33   86.76   1
   2  -3   1 3874.98   95.90   1
  -2  -3   1 4009.50   94.03   3
   3   3  -1  182.16   10.25   1
   3  -3  -1  171.48   14.30   2
  -3  -3   1  211.35   15.41   3
   3   3   1  200.21   19.74   2
   3  -3   1  126.98   15.02   1
   3   3  -1  177.41   18.66   2
   3  -3  -1  148.82   15.98   1
   3  -3   1  192.53   18.38   2
  -3  -3  -1  178.29   16.52   3
   4  -3  -1  349.23   23.33   1
   4   3  -1  383.61   26.44   2
  -4  -3  -1  365.55   21.54   3
   4   3   1  338.48   13.15   1
   4  -3   1  314.98   22.77   2
   4   3   1  374.82   25.86   2
   4  -3   1  351.54   23.62   1
  -4  -3   1  338.49   21.05   3
   4  -3  -1  350.80   23.29   2
   4   3  -1  343.14   16.35   1
   5   3   1   30.14   11.58   2
   5  -3   1   24.57    9.48   1
  -5  -3   1   26.52    8.49   3
  -5  -3  -1   22.98    8.24   3
   5  -3  -1   45.12   12.59   2
   5   3  -1   40.72   13.38   2
   5  -3  -1   17.07    9.30   1
   5  -3   1   29.76   11.44   2
  -6  -3   1  117.69   16.70   3
   6   3   1   90.26   19.39   2
  -6  -3  -1  118.77   16.44   3
   6  -3  -1  116.98   19.57   1
   6  -3   1   98.50   18.06   1
   6  -3  -1  103.51   18.67   2
   6  -3   1   94.80   18.20   2
   6   3  -1  145.01   23.43   2
   7   3   1  203.32   29.78   2
   7  -3   1  274.05   33.24   2
   7  -3  -1  270.20   30.98   1
   7  -3   1  282.33   31.04   1
   7   3  -1  263.07   33.53   2
   8  -3  -1  180.58   26.55   1
   8   3  -1  153.60   28.69   2
   8   3   1  185.31   31.18   2
   8  -3   1  171.22   29.24   2
   0  -4  -1  874.76   27.79   1
   0  -4   1  899.89   31.42   2
   0   4  -1  831.01   28.36   1
   0  -4  -1  891.07   28.97   3
   0  -4  -1  848.80   28.84   2
   0  -4   1  882.51   29.11   3
   1  -4   1  915.72   27.50   3
   1   4  -1  873.31   32.99   2
   1   4   1  893.15   32.24   2
   1  -4  -1  922.35   30.36   2
  -1  -4   1  926.10   32.04   3
   1  -4  -1  948.08   27.55   3
  -1  -4  -1  942.18   32.16   3
   1  -4   1  876.95   31.80   2
   1   4  -1  879.17   26.92   1
   1  -4   1  938.62   32.36   1
   2  -4  -1  350.56   20.08   1
  -2  -4   1  320.84   19.01   3
   2  -4  -1  345.53   18.31   2
   2   4  -1  331.75   21.28   2
  -2  -4  -1  300.55   18.49   3
   2   4   1  323.01   20.24   2
   2  -4   1  280.15   18.00   2
   2  -4   1  316.16   19.22   1
   2   4  -1  326.83   14.03   1
   2  -4   1  305.19   12.34   3
   3   4   1 1485.61   52.70   2
  -3  -4  -1 1462.87   48.19   3
   3  -4   1 1500.42   50.64   1
  -3  -4   1 1479.88   48.61   3
   3  -4   1 1437.46   49.47   2
   3  -4  -1 1439.60   47.71   2
   3   4  -1 1387.04   52.16   2
   3   4  -1 1472.44   36.91   1
   3  -4  -1 1387.94   49.72   1
   4  -4  -1  282.81   22.24   1
   4  -4   1  244.91   24.02   1
  -4  -4  -1  272.58   20.36   3
   4   4  -1  238.69   25.23   2
   4  -4  -1  223.49   21.97   2
   4  -4   1  260.72   25.14   2
  -4  -4   1  255.09   19.73   3
   4   4  -1  245.38   12.58   1
   4   4   1  237.26   25.23   2
   5  -4  -1   19.32    9.89   2
   5  -4   1   22.79   10.30   2
  -5  -4  -1   27.71    9.35   3
   5  -4  -1   14.34    9.22   1
  -5  -4   1   12.82    7.57   3
   5  -4   1   23.66   10.62   1
   5   4  -1   21.99   11.27   2
   5   4   1   42.72   13.38   2
   6   4  -1  184.37   26.81   2
   6  -4   1  220.43   27.63   2
  -6  -4  -1  185.33   22.13   3
   6   4   1  168.69   26.06   2
   6  -4  -1  168.55   23.76   2
  -6  -4   1  222.72   23.50   3
   6  -4   1  203.00   25.99   1
   6  -4  -1  174.50   24.38   1
   7   4  -1  585.28   44.12   2
   7  -4  -1  643.26   41.28   2
   7   4   1  515.75   41.83   2
   7  -4  -1  514.97   37.86   1
   7  -4   1  534.75   38.46   1
   7  -4   1  602.12   41.42   2
   8  -4  -1   35.37   15.62   1
   8   4   1   33.36   16.48   2
   8  -4   1   43.64   16.52   2
   8  -4  -1   34.93   16.15   2
   8   4  -1   49.68   18.09   2
   0  -5   1    7.29    5.14   2
   0  -5  -1   16.23    5.69   2
   0  -5  -1   11.77    5.27   3
   0   5  -1    3.58    4.12   1
   0  -5  -1   10.29    4.59   1
   0  -5   1    8.25    5.13   3
  -1  -5  -1  310.73   18.89   3
   1  -5   1  345.86   16.77   3
   1  -5   1  342.75   19.54   2
   1   5   1  321.23   14.44   1
   1  -5  -1  309.51   17.80   2
   1   5  -1  305.73   20.45   2
  -1  -5   1  320.05   19.08   3
   1  -5  -1  326.54   19.17   1
   1   5   1  314.78   19.56   2
   1   5  -1  323.72   15.91   1
   1  -5  -1  356.41   16.94   3
   2   5  -1  420.20   25.43   2
  -2  -5   1  380.63   22.47   3
   2  -5  -1  372.67   21.08   2
   2   5   1  382.78   23.60   2
  -2  -5  -1  388.34   22.64   3
   2  -5   1  409.11   16.61   3
   2  -5  -1  412.37   16.41   3
   2   5   1  383.73   12.64   1
   2   5  -1  412.53   16.73   1
   2  -5  -1  392.95   23.11   1
   2  -5   1  383.43   22.08   2
   2  -5   1  433.67   24.12   1
   3  -5  -1  649.23   33.24   1
  -3  -5  -1  686.65   32.64   3
   3  -5   1  738.36   19.26   3
   3   5  -1  692.63   21.70   1
  -3  -5   1  662.25   32.22   3
   3   5   1  691.25   35.78   2
   3   5  -1  691.37   35.77   2
   3  -5   1  665.38   33.21   1
  -3   5   1  721.20   19.90   3
   3  -5  -1  690.00   31.61   2
   3  -5   1  678.13   32.72   2
   4  -5   1  119.67   17.86   1
   4   5   1  107.16   18.71   2
  -4  -5  -1  110.37   16.31   3
   4   5  -1  118.29   19.37   2
   4  -5  -1   99.05   16.84   1
   4  -5  -1  120.21   16.50   2
  -4  -5   1  115.01   16.64   3
   4  -5   1  141.07   19.36   2
   5  -5   1   52.97   13.63   1
   5   5  -1   60.70   15.92   2
   5  -5  -1   54.30   14.30   1
   5  -5   1   51.32   13.46   2
   5   5   1   72.91   16.65   2
   5  -5  -1   55.47   13.50   2
  -5  -5  -1   66.49   13.50   3
  -5  -5   1   53.95   12.92   3
  -6  -5  -1  505.06   31.77   3
   6  -5  -1  515.12   36.44   1
  -6  -5   1  552.98   33.39   3
   6   5   1  525.83   40.05   2
   6   5  -1  522.30   39.05   2
   6  -5   1  544.21   37.12   2
   6  -5  -1  530.97   35.47   2
   6  -5   1  513.01   36.27   1
   7  -5  -1   13.54   10.93   2
   7  -5   1    4.92    9.58   2
   7  -5   1    2.36    9.42   1
   7   5  -1   -5.26    9.07   2
   7   5   1  -10.11   10.05   2
   7  -5  -1    8.34   10.23   1
   8  -5  -1   13.39   14.29   1
   8   5   1    3.79   13.46   2
   8  -5  -1   23.46   14.80   2
   8  -5   1   25.07   15.33   2
  -8   5  -1   23.64   13.03   1
   8   5  -1   12.36   13.98   2
   0  -6  -1 1703.81   52.48   2
   0  -6  -1 1683.01   50.72   3
   0  -6  -1 1554.80   47.79   1
   0   6  -1 1660.21   50.08   1
   0  -6   1 1711.57   51.04   3
   0  -6   1 1706.99   54.41   2
   1  -6   1 1085.10   40.12   2
   1   6   1  993.56   31.84   1
  -1  -6  -1 1056.23   39.27   3
  -1  -6   1 1036.85   39.26   3
  -1   6  -1 1016.05   39.15   1
   1  -6  -1 1030.04   38.63   1
   1   6  -1  997.63   40.94   2
   1  -6  -1  992.44   34.33   3
   1   6   1 1035.57   40.52   2
   1  -6   1 1124.43   35.87   3
   1   6  -1  988.40   33.59   1
   1  -6  -1 1052.34   38.27   2
   2  -6   1 2393.92   73.40   2
  -2  -6   1 2506.78   74.17   3
   2   6   1 2577.35   58.51   1
   2   6  -1 2605.39   63.03   1
   2   6   1 2435.99   76.58   2
  -2  -6  -1 2604.06   74.64   3
   2  -6  -1 2587.44   75.52   1
   2  -6  -1 2613.68   72.96   2
   2  -6  -1 2632.26   63.10   3
   2  -6   1 2642.04   63.48   3
   2   6  -1 2513.57   77.73   2
   2  -6   1 2539.67   75.49   1
  -3  -6  -1   83.20   14.27   3
  -3   6   1   76.02    7.91   3
   3  -6   1   61.00   12.52   2
   3   6   1   60.71   13.76   2
   3  -6   1   73.69   14.22   1
  -3  -6   1   62.52   13.03   3
   3  -6   1   84.57    8.10   3
   3  -6  -1   42.65   10.33   2
   3   6  -1   54.97   13.70   2
   3  -6  -1   60.14   13.32   1
  -4  -6  -1  105.25   17.06   3
   4   6   1   97.02   18.67   2
  -4  -6   1   90.38   15.89   3
   4   6  -1  111.33   19.51   2
   4  -6   1  117.19   18.71   1
   4  -6  -1  102.39   17.89   1
   4  -6  -1  116.83   17.41   2
   4  -6   1  138.43   19.40   2
   5   6   1  179.20   25.93   2
   5  -6  -1  178.26   23.33   2
  -5  -6  -1  202.91   24.02   3
   5  -6   1  170.92   22.80   2
   5  -6  -1  129.22   21.20   1
  -5  -6   1  169.53   22.18   3
   5  -6   1  187.59   24.83   1
   5   6  -1  160.96   25.72   2
   6  -6  -1  181.25   26.99   1
   6  -6  -1  214.20   27.32   2
   6   6   1  200.29   28.84   2
  -6  -6   1  217.89   25.94   3
   6   6  -1  226.79   31.00   2
   6  -6   1  207.18   26.93   2
  -6  -6  -1  225.77   26.41   3
   6  -6   1  170.60   25.71   1
  -7  -6   1   69.76   17.32   3
   7  -6  -1   83.15   19.24   2
  -7  -6  -1   95.85   19.28   3
   7  -6   1   69.41   18.38   2
   7   6   1   95.51   23.47   2
   7  -6  -1   96.39   21.51   1
   7   6  -1   64.27   19.94   2
   0   7  -1   93.03   12.88   1
   0  -7   1   84.73   13.85   2
   0  -7   1   84.87   12.95   3
   0  -7  -1   85.80   13.12   2
   0  -7  -1  108.32   13.36   1
   0  -7  -1  105.95   14.57   3
   1  -7  -1  461.40   26.04   2
   1   7   1  476.03   28.37   2
   1  -7   1  464.97   23.25   3
   1   7  -1  462.81   22.58   1
   1   7   1  452.31   20.96   1
   1  -7   1  503.85   27.77   2
   1   7  -1  448.32   27.95   2
   1  -7  -1  436.73   24.65   1
  -1   7  -1  447.82   26.20   1
  -1  -7   1  436.88   25.78   3
  -1  -7  -1  462.14   26.31   3
   1  -7  -1  485.33   23.87   3
   2  -7  -1  134.74   16.81   2
   2  -7  -1  117.10   16.79   1
   2   7   1  146.39   10.49   1
  -2  -7   1  149.40   18.72   3
   2   7  -1  137.44   19.69   2
   2  -7  -1  142.54   13.90   3
  -2  -7  -1  146.78   18.40   3
   2   7   1  148.27   19.51   2
   2   7  -1  131.66   12.94   1
   2  -7   1  117.65   12.86   3
   3   7   1   40.85   12.87   2
  -3  -7   1   37.34   11.24   3
   3  -7  -1   37.95   11.64   1
  -3  -7  -1   43.86   11.97   3
   3  -7   1   50.82   13.19   1
   3   7  -1   19.74   10.48   2
   3  -7  -1   32.75   10.25   2
   4  -7  -1    2.45    7.00   2
  -4  -7  -1   10.23    8.12   3
   4  -7   1    2.62    7.93   1
   4   7  -1   -1.43    8.17   2
   4   7   1    2.95    8.82   2
   4  -7  -1   12.26    9.15   1
   4  -7   1   -0.50    3.25   2
  -4  -7   1   16.28    9.03   3
   5  -7  -1  158.98   22.28   2
   5  -7  -1  163.31   24.90   1
   5   7   1  156.80   25.59   2
  -5  -7   1  163.70   23.25   3
   5   7  -1  135.85   24.34   2
   5  -7   1  158.50   24.63   1
  -5  -7  -1  163.34   23.06   3
   6   7  -1   45.76   16.34   2
   6   7   1   -0.92   10.65   2
  -6  -7  -1   12.46    9.50   3
   6  -7  -1   11.46   10.48   1
   6  -7   1    8.36   10.20   1
   6  -7   1   -0.59    5.35   2
  -6  -7   1    5.03    8.66   3
   6  -7  -1    8.62    9.94   2
   7  -7  -1   23.98   14.08   1
   7  -7  -1   39.67   15.83   2
   7   7  -1   21.17   15.17   2
   7   7   1   48.13   19.78   2
  -7  -7   1   31.08   14.06   3
   7  -7   1    4.73    6.73   2
  -7  -7  -1   24.72   12.74   3
   0   8  -1 1171.25   43.85   1
   0  -8   1 1104.33   47.42   2
   0  -8   1 1154.02   44.60   3
   0  -8  -1 1195.54   46.79   2
   0  -8  -1 1241.81   46.08   3
   1   8   1 1591.18   48.45   1
   1   8  -1 1719.48   61.90   2
   1  -8   1 1471.13   57.06   2
  -1   8  -1 1609.02   57.55   1
   1   8  -1 1626.06   51.00   1
   1   8   1 1575.29   59.34   2
  -1  -8   1 1490.09   55.49   3
   1  -8   1 1575.79   51.90   3
   1  -8  -1 1707.73   57.88   2
  -1  -8  -1 1571.24   56.56   3
   1  -8  -1 1581.01   55.32   1
   1  -8  -1 1636.09   52.50   3
   2   8  -1  325.02   26.79   2
   2  -8  -1  317.52   23.31   2
   2   8   1  305.11   29.92   2
   2  -8  -1  303.03   19.10   3
  -2   8  -1  302.58   29.31   1
   2  -8   1  295.90   18.95   3
  -2  -8  -1  293.61   28.05   3
   2   8  -1  330.95   18.88   1
  -2  -8   1  324.21   24.97   3
   3   8  -1   67.62   16.76   2
   3   8   1   75.14   16.96   2
  -3  -8  -1   72.21   15.57   3
  -3  -8   1   46.07   13.10   3
   3  -8  -1   64.75   14.71   1
   3  -8  -1   74.74   14.54   2
   4  -8   1   13.14    7.41   2
   4   8   1   28.71   13.58   2
   4   8  -1   26.30   13.39   2
   4  -8  -1   39.77   13.42   1
  -4  -8   1   52.53   14.26   3
   4  -8  -1   45.09   12.75   2
  -4  -8  -1   41.73   12.88   3
  -5  -8  -1  179.63   24.94   3
   5  -8  -1  171.46   24.18   2
  -5  -8   1  145.21   22.48   3
   5   8   1  168.75   27.06   2
   5  -8  -1  111.63   20.34   1
   5   8  -1  172.37   27.92   2
  -6  -8   1   47.37   15.76   3
   6  -8  -1   41.60   14.93   2
   6   8   1   21.38   15.02   2
   6  -8   1   24.81   12.23   2
   6  -8  -1   45.04   15.76   1
   6   8  -1   25.88   16.46   2
  -6  -8  -1   47.74   15.73   3
   7   8   1  103.98   27.26   2
   7  -8   1   52.94   17.23   2
   7   8  -1   75.61   22.64   2
  -7   8  -1   95.00   22.88   1
  -7  -8  -1   89.72   20.34   3
   7  -8  -1   77.14   21.71   1
  -7  -8   1   99.98   21.98   3
   7  -8  -1  111.51   23.75   2
   0  -9   1  191.11   23.66   2
   0  -9   1  126.45   17.75   3
   0  -9  -1  169.66   20.40   3
   0   9  -1  159.45   19.25   1
   0   9   1  166.27   19.18   1
   0  -9  -1  150.85   19.89   2
   1   9   1  175.09   23.37   2
   1   9  -1  167.45   18.13   1
   1   9  -1  129.64   19.97   2
  -1  -9   1  141.92   19.93   3
   1   9   1  152.83   16.35   1
   1  -9  -1  112.84   17.39   2
   1  -9   1  126.25   16.93   3
  -1   9  -1  155.38   20.59   1
   1  -9  -1  107.06   16.82   1
   1  -9  -1  136.59   17.27   3
  -1  -9  -1  108.68   17.23   3
   2   9   1   38.49   12.63   2
  -2   9  -1   31.00   11.51   1
   2  -9   1   32.23    9.23   3
  -2  -9   1   32.98   11.15   3
   2  -9  -1   42.90   11.87   2
   2   9  -1   43.10   13.75   2
   2  -9   1    3.79    5.21   2
  -2  -9  -1   34.94   11.80   3
   2  -9  -1   29.15   11.26   1
   2  -9  -1   39.96    9.94   3
  -3   9  -1  136.47   22.22   1
   3   9   1  121.57   21.41   2
  -3  -9  -1  156.57   22.71   3
  -3  -9   1  145.90   21.49   3
   3  -9  -1  165.41   22.11   2
   3  -9   1  137.15   20.53   2
   3  -9  -1  139.65   22.11   1
   3   9  -1  115.88   21.55   2
  -4  -9   1  212.46   27.28   3
   4  -9  -1  158.92   24.37   1
   4   9   1  229.49   30.41   2
   4  -9  -1  232.16   27.22   2
   4  -9   1  184.76   25.17   2
  -4  -9  -1  176.56   25.29   3
   4   9  -1  163.78   26.90   2
   5  -9   1   56.63   15.44   2
   5   9  -1   58.18   18.74   2
   5   9   1   55.64   18.74   2
   5  -9  -1   21.05   11.97   1
  -5  -9   1   39.00   13.75   3
  -5  -9  -1   47.48   15.10   3
   5  -9  -1   34.43   13.57   2
  -5   9  -1   30.49   12.79   1
   6  -9  -1  272.68   35.99   1
   6  -9  -1  281.34   34.65   2
  -6  -9   1  264.66   33.22   3
  -6   9  -1  270.45   35.58   1
   6  -9   1  279.72   34.74   2
   6   9  -1  196.73   32.87   2
   6   9   1  279.33   38.52   2
  -6  -9  -1  255.46   33.08   3
   0 -10   1  734.15   38.56   3
   0  10   1  800.88   38.05   1
   0 -10   1  771.79   42.48   2
   0 -10  -1  770.62   39.06   3
   0  10  -1  830.58   39.59   1
   1 -10  -1  126.15   17.96   3
   1  10  -1  150.55   23.18   2
  -1  10  -1   96.80   17.24   1
   1  10   1  107.70   19.99   2
   1  10  -1  135.49   17.59   1
   1 -10  -1  114.44   19.16   2
  -1  10   1  141.47   20.70   1
   1 -10   1  132.79   18.01   3
  -2 -10   1   -9.29    5.88   3
  -2  10  -1    5.08    7.98   1
   2 -10  -1    3.57    8.14   2
   2 -10   1    0.88    5.49   3
   2 -10  -1   -1.06    5.65   3
   2  10   1   -6.86    7.37   2
   2 -10  -1    3.56    8.00   1
   2  10  -1   -3.43    8.23   2
   2 -10   1   -2.81    6.58   2
  -2 -10  -1  -11.22    4.90   3
   3 -10  -1  315.49   31.60   2
  -3 -10   1  333.04   33.97   3
   3 -10  -1  316.82   33.47   1
  -3  10  -1  327.90   34.69   1
   3  10  -1  344.86   37.57   2
  -3 -10  -1  297.68   32.33   3
   3  10   1  375.73   38.47   2
   3 -10   1  309.14   31.92   2
  -4 -10  -1  199.50   27.76   3
   4  10  -1  239.26   33.14   2
   4 -10  -1  249.36   31.32   1
   4 -10  -1  254.07   29.33   2
  -4 -10   1  280.47   32.65   3
   4 -10   1  195.61   26.68   2
   4  10   1  311.59   38.08   2
  -4  10  -1  235.37   31.98   1
   5  10   1   76.45   21.55   2
  -5  10  -1   54.59   17.94   1
  -5 -10  -1   83.86   20.29   3
   5 -10  -1   74.58   18.06   2
   5  10  -1   72.97   22.06   2
   5 -10   1   63.62   17.38   2
   5 -10  -1   50.73   16.50   1
  -5 -10   1  102.66   21.45   3
   6  10  -1  107.01   27.37   2
   6 -10  -1  135.72   25.90   2
  -6  10  -1  135.11   27.50   1
  -6 -10   1  113.30   24.07   3
   6 -10  -1  128.82   26.58   1
   6  10   1  177.93   33.08   2
   6 -10   1  141.04   26.54   2
  -6 -10  -1  160.10   28.69   3
   0 -11   1   61.01   15.63   2
   0 -11  -1   80.36   16.49   3
   0  11   1   97.12   17.03   1
   0 -11   1   83.26   16.67   3
   0  11  -1   97.55   17.49   1
   0  11   1   57.31   14.87   2
   1 -11  -1   51.66   14.86   2
   1  11  -1   57.45   16.57   2
   1 -11   1   75.70   15.16   3
   1 -11  -1   77.98   15.81   3
  -1  11  -1   48.97   14.46   1
  -1  11   1   65.06   15.63   1
   1  11   1   67.17   17.19   2
  -2  11   1  654.78   41.28   1
  -2  11  -1  659.79   41.37   1
   2  11  -1  580.62   41.44   2
   2 -11   1  655.58   41.55   2
  -2 -11   1  657.50   40.82   3
   2  11   1  616.45   42.68   2
  -2 -11  -1  587.34   38.83   3
   2 -11  -1  612.99   39.30   2
  -3  11  -1  100.49   21.79   1
   3 -11   1  120.68   21.99   2
   3  11   1  105.73   22.15   2
   3  11  -1   80.65   21.84   2
  -3 -11   1   90.27   19.40   3
  -3 -11  -1   98.27   20.45   3
   3 -11  -1  130.83   22.69   2
  -4  11  -1  108.51   23.54   1
  -4 -11   1  181.30   28.35   3
  -4 -11  -1  144.55   24.80   3
   4  11   1  182.76   30.60   2
   4 -11  -1  167.98   26.07   2
   4  11  -1  105.37   25.36   2
   4 -11   1  150.68   25.89   2
  -5 -11  -1  291.31   37.02   3
   5  11   1  314.83   41.61   2
   5  11  -1  326.65   42.71   2
   5 -11  -1  304.26   35.30   2
  -5  11  -1  243.82   35.41   1
   5 -11   1  311.71   37.16   2
  -5 -11   1  318.63   38.82   3
   0  12  -1  108.88   19.78   1
   0 -12  -1  111.66   20.32   3
   0  12   1   96.67   19.90   2
   0 -12   1   94.41   18.31   3
  -1 -12  -1   15.19    9.48   3
   1 -12   1   11.52   10.27   2
   1 -12  -1   22.22   10.81   3
   1  12  -1   17.42   12.70   2
   1  12   1    8.46   11.09   2
  -1  12  -1    8.38    9.69   1
  -1 -12   1   -1.55    7.44   3
   1 -12   1   12.35    9.46   3
  -1  12   1   20.37   10.95   1
   1 -12  -1   18.54   11.27   2
   2 -12   1  109.17   22.04   2
  -2 -12   1   75.70   17.68   3
  -2  12  -1   74.38   18.15   1
   2  12   1   88.52   21.83   2
   2  12  -1  106.28   22.85   2
  -2  12   1   89.00   19.77   1
   2 -12  -1   53.51   16.93   2
  -2 -12  -1   79.69   18.35   3
   3  12   1   13.02   13.71   2
  -3  12  -1    6.63   11.07   1
   3 -12   1   21.14   12.98   2
  -3  12   1   -1.90    8.32   1
   3 -12  -1   -5.97    9.11   2
   3  12  -1   -5.80   11.23   2
  -3 -12   1    9.86   10.76   3
  -3 -12  -1   16.38   11.31   3
  -4 -12   1    8.33   10.69   3
  -4 -12  -1    2.52   10.08   3
  -4  12   1   28.50   14.66   1
   4  12  -1   -4.13   13.72   2
   4 -12   1   13.97   12.68   2
   4  12   1   17.26   16.31   2
   4 -12  -1    7.71   12.42   2
  -4  12  -1   11.35   11.07   1
   0  13   1  384.32   40.15   2
   0  13  -1  388.01   40.32   2
   0 -13   1  376.12   36.37   3
   0 -13  -1  390.53   37.23   3
   1  13   1  337.59   38.74   2
   1 -13   1  274.79   30.41   3
   1 -13  -1  358.01   38.56   2
   1  13  -1  313.65   37.97   2
   1 -13  -1  311.32   32.49   3
  -1 -13   1  242.88   30.49   3
  -1  13   1  303.03   33.28   1
  -1 -13  -1  302.68   34.30   3
  -1  13  -1  245.51   31.76   1
   1 -13   1  296.19   35.10   2
  -2  13   1  164.49   26.64   1
   2  13  -1  138.92   28.42   2
  -2 -13  -1  179.53   28.18   3
   2 -13   1  174.53   27.40   2
  -2 -13   1  191.38   28.89   3
  -2  13  -1  133.92   24.38   1
   2 -13  -1  194.33   28.91   2
   2  13   1  153.65   27.96   2
   3 -13  -1  344.95   38.74   2
   3 -13   1  356.04   40.14   2
  -3  13  -1  427.02   44.77   1
  -3  13   1  357.67   40.96   1
  -3 -13   1  365.62   40.45   3
   3  13  -1  339.85   42.96   2
   3  13   1  330.56   41.19   2
  -3 -13  -1  324.99   38.46   3
   0 -14  -1   31.68   14.47   3
   0  14   1   36.87   16.84   2
   0  14  -1   15.35   13.99   2
   0 -14   1   54.56   16.79   3
   1 -14   1   48.38   18.02   2
  -1 -14  -1   43.77   16.38   3
   1  14   1   48.80   18.47   2
   1  14  -1   45.58   19.25   2
  -1 -14   1   59.86   17.71   3
  -2  14   1   82.52   21.09   1
   2  14   1   94.40   24.51   2
   2 -14   1  100.00   23.52   2
   2 -14  -1   83.58   20.93   2
  -2 -14   1   75.62   20.27   3
  -2  14  -1   73.74   21.08   1
  -2 -14  -1   97.87   22.66   3
   2  14  -1   76.86   23.27   2
   0   0  -2  756.84   20.61   1
   0   0   2  750.89   19.72   3
   0   0   2  755.75   17.51   2
   1   0  -2   19.90    3.74   2
   1   0  -2   18.31    4.36   1
  -1   0   2   17.09    3.65   3
  -1   0  -2   19.12    3.68   1
   1   0   2   12.14    3.75   2
   1   0   2   16.48    3.47   3
   2   0  -2  152.64   11.49   2
  -2   0  -2  166.71   10.00   1
   2   0  -2  164.02   11.12   1
   2   0   2  148.99   11.82   2
   2   0   2  164.14    9.26   3
  -2   0   2  174.74    9.78   3
   3   0  -2 1596.16   48.63   2
   3   0   2 1591.41   49.63   2
  -3   0   2 1591.50   40.87   3
   3   0  -2 1549.11   45.70   1
   3   0   2 1559.34   40.05   3
   4   0  -2   97.68   12.96   1
   4   0   2   99.96    9.82   3
   4   0   2  105.58   12.33   1
   4   0   2   84.53   13.79   2
  -4   0   2   88.88    9.74   3
   4   0  -2   63.37   11.97   2
   5   0   2  184.17   18.26   1
   5   0  -2  155.28   17.50   1
  -5   0   2  151.62   12.22   3
   5   0   2  174.59   12.64   3
   5   0   2  130.67   19.55   2
   6   0   2   77.94   16.99   2
   6   0  -2   75.23   14.48   1
   7   0   2   60.59   17.32   2
   7   0  -2   68.84   17.12   2
   8   0  -2   30.85   16.04   2
   8   0   2   19.48   13.67   2
   0  -1   2 2837.03   60.23   3
   0   1   2 2785.38   57.60   2
   0  -1   2 2815.83   61.68   2
   0   1   2 2803.64   60.37   3
   1  -1   2 3792.90   86.40   2
  -1  -1  -2 3951.66   80.57   1
  -1  -1   2 4051.27   83.64   3
   1   1  -2 3897.74   84.81   1
  -1   1   2 3809.28   80.07   3
   1   1   2 3894.33   85.50   2
   1  -1  -2 3897.20   86.19   1
   1  -1   2 3832.41   79.81   3
   1  -1  -2 4013.39   82.60   2
  -2   1   2  205.20    9.15   3
  -2  -1  -2  202.89    9.26   1
   2  -1  -2  208.12   13.40   1
   2   1   2  221.46   14.01   2
   2  -1   2  214.38    9.09   3
  -2  -1   2  217.77   12.14   3
  -2   1  -2  212.50   12.89   1
   2   1  -2  215.83   12.17   1
   2  -1  -2  205.85   12.37   2
   2  -1   2  222.99   13.91   2
  -2  -1  -2  210.38   11.69   3
   3  -1  -2  395.89   20.63   2
   3  -1   2  382.38   21.73   2
  -3  -1  -2  401.61   18.01   3
   3   1  -2  385.33   18.34   1
   3  -1   2  375.80   19.45   1
   3   1   2  389.82   22.25   2
  -3  -1  -2  398.27   16.04   1
   3  -1  -2  398.84   20.89   1
  -3   1   2  407.11   14.44   3
   3  -1   2  403.78   14.06   3
  -3  -1   2  396.47   18.04   3
  -4   1   2   79.49    7.86   3
  -4  -1   2   71.28   10.05   3
   4   1   2   73.16   13.47   2
   4  -1   2   56.44   11.76   2
  -4  -1  -2   68.81    9.42   3
   4  -1  -2   76.65   11.93   1
   4  -1   2   71.00    7.20   3
   4  -1  -2   42.66    9.88   2
   4  -1   2   53.99   10.42   1
   4   1  -2   42.79   10.05   2
   4   1  -2   65.68   10.25   1
   5  -1   2  253.18   26.11   2
   5   1  -2  278.26   27.51   2
   5  -1  -2  244.53   25.41   2
   5  -1  -2  297.66   22.31   1
   5   1   2  320.73   30.54   2
   5   1  -2  269.79   19.08   1
   5  -1   2  277.61   20.88   1
  -5  -1   2  293.46   18.01   3
   6  -1  -2  312.84   31.33   2
   6  -1  -2  346.96   26.00   1
   6   1  -2  393.61   30.92   2
   6   1  -2  328.74   23.07   1
   6  -1   2  338.11   33.71   2
   6   1   2  276.64   31.75   2
   7  -1  -2   24.28   11.89   2
   7   1  -2   90.79   21.01   2
   7  -1   2   67.07   17.58   2
   7  -1  -2   67.16   16.13   1
   7   1   2   85.06   20.70   2
   8   1   2  235.41   34.21   2
   8   1  -2  195.35   32.02   2
   8  -1   2  188.76   30.25   2
   0  -2   2  312.20   14.06   2
   0   2  -2  320.26   13.81   1
   0  -2  -2  319.04   12.48   1
   1  -2  -2 5469.86  119.21   1
   1  -2   2 5571.23  111.52   3
  -1   2   2 5397.52  111.67   3
   1  -2  -2 5549.26  115.54   2
  -1  -2  -2 5575.19  110.67   1
   1  -2   2 5389.54  120.44   2
   1   2  -2 5438.80  116.42   1
   1   2  -2 5663.68  121.64   2
   1   2   2 5528.57  119.54   2
  -1  -2  -2 5391.19  115.92   3
  -1   2  -2 5487.11  119.76   1
  -2  -2  -2  423.75   11.46   1
   2   2  -2  460.22   17.68   1
   2   2  -2  486.70   22.37   2
   2   2   2  439.85   21.08   2
  -2  -2  -2  430.60   18.84   3
   2  -2  -2  464.58   18.82   2
   2  -2  -2  402.35   19.84   1
  -2   2   2  424.30   13.65   3
   2  -2   2  428.15   20.51   2
   2  -2   2  436.74   13.17   3
  -2  -2   2  423.72   19.31   3
   3  -2   2   14.41    6.15   2
   3   2  -2    9.41    4.51   1
   3   2   2   12.06    6.98   2
  -3  -2  -2   13.19    3.27   1
  -3  -2  -2    5.91    4.55   3
   3   2  -2    7.17    6.42   2
   3  -2  -2   12.65    5.48   2
   3  -2   2   15.83    2.88   3
  -3   2   2   12.84    3.13   3
   3  -2  -2   10.09    5.67   1
   3  -2   2    6.82    5.26   1
  -3  -2   2   17.29    5.77   3
  -4  -2  -2  878.23   27.20   1
  -4   2   2  883.78   22.47   3
   4  -2   2  835.28   35.72   1
   4  -2   2  887.39   21.20   3
  -4  -2   2  961.26   34.55   3
   4   2  -2  901.26   39.70   2
  -4  -2  -2  854.53   32.54   3
   4  -2  -2  903.87   36.95   2
   4   2  -2  904.50   31.70   1
   4   2   2  896.89   40.22   2
   4  -2  -2  865.45   36.71   1
   4  -2   2  889.65   38.74   2
   5  -2   2 1361.01   54.86   2
   5  -2   2 1363.50   51.64   1
  -5  -2  -2 1331.22   45.55   3
   5   2   2 1440.61   58.58   2
   5   2  -2 1416.18   45.83   1
   5   2  -2 1433.85   57.20   2
  -5  -2   2 1397.42   46.56   3
   5  -2  -2 1423.92   53.43   1
   5  -2  -2 1338.20   52.70   2
   6  -2   2  138.10   21.42   2
   6   2   2  140.58   22.91   2
   6   2  -2  128.55   21.97   2
   6  -2  -2  142.79   21.32   2
   6  -2  -2  154.21   21.16   1
  -7   2  -2  110.30   19.84   1
   7   2   2  132.02   25.29   2
   7  -2   2   97.29   20.71   2
   7   2  -2  136.43   24.99   2
   7  -2  -2  133.79   23.07   2
   7  -2  -2  110.79   20.17   1
   8   2  -2   57.17   19.32   2
   8  -2  -2   80.02   20.31   2
   8  -2   2   29.40   14.08   2
   8   2   2   57.16   18.44   2
   0  -3  -2  245.08   11.72   2
   0  -3  -2  264.50   12.65   1
   0  -3   2  256.14   14.66   2
   0   3  -2  279.99   14.50   1
   1   3   2 5725.90  127.10   2
   1   3  -2 5825.53  130.02   2
  -1  -3  -2 5822.42  117.01   1
  -1   3  -2 5598.49  127.55   1
   1  -3  -2 5837.45  123.63   2
  -1   3   2 5644.66  118.63   3
  -1  -3  -2 5535.23  123.54   3
   1   3  -2 5859.45  123.13   1
   1  -3   2 5744.49  128.54   2
   1  -3  -2 5841.98  126.94   1
  -1  -3   2 5788.32  124.79   3
   1  -3   2 5701.18  118.46   3
   2   3   2  691.04   29.05   2
   2  -3  -2  687.79   25.45   2
   2   3  -2  743.86   30.24   2
   2  -3   2  733.38   19.94   3
   2   3  -2  707.09   23.63   1
   2  -3  -2  694.80   28.15   1
  -2  -3  -2  701.15   27.32   3
  -2   3   2  700.83   20.25   3
  -2  -3   2  740.27   27.97   3
   2  -3   2  686.86   28.23   2
  -3  -3   2  325.49   20.05   3
   3   3  -2  385.68   23.88   2
   3  -3   2  404.58   22.98   2
   3  -3   2  380.45   22.32   1
  -3   3   2  383.96   11.70   3
   3   3   2  364.45   23.10   2
   3  -3  -2  415.36   22.99   1
  -3  -3  -2  398.45   21.12   3
   3  -3   2  385.74   10.75   3
   3  -3  -2  411.37   21.44   2
   3   3  -2  397.34   17.53   1
  -4  -3  -2  412.60   13.23   1
   4   3   2  413.94   27.59   2
   4  -3  -2  366.18   24.66   1
   4  -3   2  388.23   24.82   1
   4  -3   2  375.96   24.96   2
   4   3  -2  401.48   27.24   2
  -4  -3  -2  393.09   22.63   3
   4   3  -2  377.96   18.48   1
  -4  -3   2  355.94   22.16   3
   4  -3  -2  445.14   24.92   2
   5  -3  -2   53.21   13.20   2
   5  -3  -2   46.30   12.18   1
   5  -3   2   48.48   13.24   2
   5  -3   2   25.83   10.25   1
   5   3   2   31.44   12.56   2
   5   3  -2   47.84    9.31   1
  -5  -3   2   46.76   10.83   3
   5   3  -2   39.76   13.17   2
  -5  -3  -2   44.49   10.44   3
  -6  -3   2   46.21   11.67   3
   6  -3   2   48.48   14.32   2
   6   3   2   51.66   16.42   2
   6  -3  -2   57.32   14.93   1
   6  -3  -2   44.82   13.18   2
  -6  -3  -2   53.33   12.06   3
   6   3  -2   68.28   17.70   2
   7  -3  -2   52.93   16.18   2
   7  -3  -2   38.31   13.54   1
  -7   3  -2   45.93   14.06   1
   7   3   2   40.86   16.40   2
   7  -3   2   34.99   13.79   2
   7   3  -2   58.13   18.07   2
   8  -3  -2   29.76   15.80   2
   8  -3  -2    8.86   11.51   1
   8   3  -2   30.29   16.53   2
   8   3   2   19.98   16.27   2
   8  -3   2   34.05   15.63   2
   0  -4   2   14.69    5.81   2
   0  -4   2   15.27    5.48   3
   0  -4  -2   14.44    4.90   2
   0  -4  -2   17.53    5.20   3
   0  -4  -2   17.11    5.33   1
   0   4  -2   19.34    5.70   1
  -1   4  -2  107.46   12.14   1
   1  -4   2  118.54   10.57   3
   1   4   2   96.35   11.50   2
   1  -4  -2   94.13    9.78   2
   1  -4  -2  118.44    9.27   3
  -1  -4  -2  102.87   11.86   3
   1   4  -2   91.12   11.83   2
  -1  -4   2  110.88   12.10   3
  -1  -4  -2  107.46    7.39   1
   1   4  -2  115.68   10.78   1
   1  -4   2   95.18   11.52   2
  -2  -4   2  994.14   36.00   3
   2   4  -2  962.31   37.79   2
   2   4  -2  912.79   29.22   1
   2  -4  -2  960.13   32.77   2
   2  -4   2  970.10   26.71   3
  -2   4   2  960.08   27.23   3
   2  -4   2  911.72   35.50   2
   2  -4  -2  963.51   36.09   1
  -2  -4  -2  944.93   35.10   3
   2   4   2  935.29   36.43   2
   3  -4   2  605.03   16.47   3
   3   4  -2  618.67   31.98   2
   3  -4  -2  617.53   27.58   2
  -3   4   2  587.34   17.13   3
   3  -4   2  558.01   29.20   1
  -3  -4   2  648.19   29.55   3
   3   4   2  613.21   31.15   2
   3  -4   2  602.07   30.08   2
   3   4  -2  589.41   22.13   1
   3  -4  -2  596.91   30.06   1
  -3  -4  -2  552.52   27.80   3
   4   4   2  275.57   27.46   2
   4   4  -2  237.78   25.57   2
   4  -4   2  217.87   22.62   2
   4   4  -2  240.48   14.25   1
  -4  -4  -2  236.84   19.12   3
   4  -4  -2  243.48   22.74   2
   4  -4  -2  253.19   24.89   1
  -4  -4   2  187.25   19.63   3
   4  -4   2  269.87   21.84   1
  -5  -4   2   27.66    9.78   3
   5  -4   2   43.63   12.56   2
   5   4  -2   63.27   15.42   2
   5  -4  -2   44.78   12.48   1
   5  -4  -2   28.27   10.26   2
   5  -4   2   32.80   11.27   1
   5   4   2   27.83   12.35   2
  -5  -4  -2   34.36   10.31   3
   6   4   2 1256.26   61.59   2
  -6  -4   2 1303.04   51.85   3
  -6  -4  -2 1314.64   51.71   3
   6  -4   2 1359.81   59.64   2
   6   4  -2 1235.03   60.85   2
   6  -4  -2 1341.46   56.64   2
   6  -4  -2 1340.46   58.95   1
   7   4   2  299.15   37.06   2
   7   4  -2  369.22   40.91   2
   7  -4  -2  359.51   36.78   2
   7  -4   2  345.18   36.76   2
  -7   4  -2  289.92   33.25   1
   7  -4  -2  356.11   36.89   1
   8  -4  -2  388.95   40.86   2
  -8   4  -2  392.03   40.76   1
   8   4  -2  287.83   38.92   2
   8  -4   2  345.72   39.52   2
   8  -4  -2  308.92   36.68   1
   0  -5   2 1551.26   46.35   3
   0  -5   2 1593.52   50.04   2
   0  -5  -2 1600.06   44.80   1
   0  -5  -2 1552.93   46.01   3
   0   5  -2 1528.62   46.72   1
   0  -5  -2 1563.41   45.68   2
  -1   5  -2 1850.58   57.36   1
   1   5  -2 2007.39   53.19   1
   1  -5   2 1933.66   57.82   2
   1  -5   2 1938.12   51.77   3
   1   5   2 1949.45   57.09   2
  -1  -5  -2 1930.70   48.09   1
  -1  -5   2 1962.53   57.19   3
   1  -5  -2 1940.01   56.30   1
   1  -5  -2 1999.44   51.88   3
   1  -5  -2 1970.02   54.30   2
  -1  -5  -2 2059.61   57.68   3
   2   5   2 2325.79   48.71   1
   2   5  -2 2283.01   58.00   1
   2  -5  -2 2248.49   66.93   1
  -2  -5  -2 2338.07   66.70   3
   2  -5   2 2341.69   67.94   2
   2  -5  -2 2283.46   63.42   2
   2   5   2 2272.70   68.18   2
  -2  -5   2 2258.18   66.54   3
  -2   5   2 2284.72   55.91   3
   2  -5   2 2329.45   55.96   3
   2   5  -2 2334.00   70.34   2
  -2   5  -2 2278.49   68.54   1
   3   5   2  709.36   35.85   2
   3  -5   2  740.17   34.89   2
  -3  -5   2  731.54   34.26   3
  -3   5   2  748.82   22.07   3
   3   5  -2  760.25   37.60   2
   3  -5   2  721.59   21.23   3
  -3  -5  -2  690.04   32.92   3
   3  -5  -2  687.55   31.33   2
   3  -5  -2  670.60   33.78   1
   3   5  -2  746.52   25.96   1
   4  -5   2  624.23   35.07   1
   4  -5  -2  583.53   33.57   1
   4   5  -2  573.65   35.74   2
   4  -5   2  587.17   33.60   2
  -4  -5  -2  625.17   32.41   3
  -4  -5   2  604.78   32.43   3
   4   5   2  579.93   35.25   2
   4  -5  -2  578.51   30.69   2
   5  -5  -2  123.50   18.80   2
  -5  -5   2  127.28   18.46   3
   5   5  -2  111.19   20.51   2
   5  -5   2   91.23   17.82   1
  -5  -5  -2  124.40   18.61   3
   5  -5  -2  142.83   21.12   1
   5   5   2  125.29   21.47   2
   5  -5   2  106.92   18.55   2
  -6  -5   2  100.32   18.04   3
   6   5   2   99.42   20.87   2
  -6  -5  -2   98.29   17.62   3
   6  -5   2   96.49   19.57   2
   6  -5  -2  126.12   22.18   1
   6  -5  -2  116.47   20.40   2
   6   5  -2   78.30   18.84   2
   7  -5  -2   84.33   19.28   2
  -7   5  -2   85.65   19.34   1
   7  -5  -2   39.67   15.06   1
   7  -5   2   67.69   18.43   2
   7   5   2   80.07   21.84   2
   7   5  -2   76.72   20.68   2
  -8   5  -2   53.58   18.19   1
   8  -5   2   49.30   18.70   2
   8   5  -2   50.94   20.20   2
   8  -5  -2   36.96   16.56   1
   8  -5  -2   61.92   18.91   2
   8   5   2   50.03   19.70   2
   0  -6   2  511.31   26.62   2
   0  -6  -2  460.67   23.18   3
   0  -6  -2  414.86   22.08   2
   0  -6  -2  453.05   21.63   1
   0  -6   2  459.56   23.67   3
   0   6  -2  444.78   23.36   1
   1  -6  -2  454.52   21.58   3
  -1  -6   2  404.43   23.49   3
   1   6   2  458.50   24.85   2
  -1   6  -2  423.43   24.22   1
   1   6  -2  431.66   21.10   1
   1  -6   2  444.04   21.49   3
   1  -6   2  434.31   24.82   2
   1  -6  -2  387.69   21.92   2
  -1  -6  -2  440.33   18.62   1
   1  -6  -2  421.70   23.17   1
  -1  -6  -2  462.62   24.78   3
   2  -6  -2   98.98   14.52   1
   2  -6   2  110.57   15.39   2
  -2  -6  -2  107.95   15.17   3
   2   6  -2  115.05   12.09   1
   2   6   2  133.23   17.45   2
   2   6  -2  124.46   18.01   2
  -2   6  -2  131.14   17.71   1
   2  -6  -2  121.48   14.28   2
   2  -6   2  103.66   11.15   3
  -2  -6   2  142.06   17.47   3
   2   6   2  114.37    7.65   1
   3  -6  -2   37.05   10.94   1
  -3  -6  -2    6.12    7.07   3
   3   6  -2   14.87    9.12   2
  -3  -6   2   14.69    8.01   3
   3  -6  -2   23.53    8.43   2
   3   6  -2   17.94    6.49   1
  -3   6   2   32.25    6.06   3
   3   6   2   19.77    9.56   2
   3  -6   2    9.37    7.63   2
   3  -6   2   19.68    4.99   3
   4   6  -2  348.81   29.51   2
  -4  -6  -2  375.73   27.24   3
   4  -6  -2  402.14   28.91   1
   4  -6   2  431.07   29.84   2
  -4  -6   2  381.00   27.37   3
   4   6   2  424.20   30.84   2
   4  -6  -2  370.73   25.95   2
   5  -6  -2  400.85   31.05   1
   5   6  -2  407.15   33.87   2
   5  -6  -2  411.50   29.04   2
  -5  -6   2  383.97   28.90   3
   5   6   2  380.57   32.10   2
   5  -6   2  369.49   29.14   2
  -5  -6  -2  369.89   28.16   3
   6   6   2  263.19   34.22   2
   6  -6  -2  298.87   34.61   1
  -6  -6  -2  256.73   28.61   3
   6  -6  -2  233.79   28.02   2
   6  -6   2  185.77   26.23   2
   6   6  -2  267.40   33.75   2
  -6  -6   2  271.19   29.90   3
  -7  -6  -2  392.16   31.86   3
   7  -6   2  402.05   40.68   2
   7  -6  -2  461.68   37.67   1
   7   6  -2  460.62   46.87   2
  -7  -6   2  453.73   33.99   3
  -7   6  -2  372.71   40.19   1
   7   6   2  443.05   46.49   2
   7  -6  -2  390.79   39.25   2
   0  -7   2  160.70   17.67   3
   0  -7  -2  136.17   14.80   1
   0  -7  -2  125.25   15.25   3
   0   7  -2  114.45   14.81   1
   0  -7   2  156.95   19.38   2
   0  -7  -2  120.05   15.28   2
  -1  -7  -2  255.24   20.33   3
   1  -7  -2  242.03   17.28   3
   1   7   2  279.12   21.55   2
   1  -7   2  253.31   17.58   3
  -1   7  -2  252.34   20.35   1
  -1  -7   2  276.74   20.69   3
   1   7  -2  241.17   24.38   2
   1  -7   2  284.62   21.76   2
   1  -7  -2  239.49   19.47   1
   1   7  -2  276.57   18.19   1
   1  -7  -2  270.34   19.86   2
  -2  -7  -2  892.38   39.80   3
  -2   7  -2  825.25   39.77   1
   2  -7   2  820.46   38.35   2
   2  -7   2  857.37   31.22   3
  -2  -7   2  850.44   39.10   3
   2   7  -2  861.90   31.70   1
   2   7  -2  798.65   40.74   2
   2   7   2  832.94   39.85   2
   2  -7  -2  782.34   37.29   1
   2  -7  -2  840.88   35.95   2
   3   7   2  721.54   39.25   2
  -3   7  -2  701.65   38.55   1
  -3  -7   2  624.61   35.33   3
   3  -7   2  694.74   36.80   2
  -3  -7  -2  666.49   35.98   3
   3  -7  -2  653.20   33.63   2
   3  -7  -2  711.74   37.86   1
   3   7  -2  657.07   39.44   2
  -4  -7  -2  508.30   32.83   3
  -4   7  -2  594.66   37.48   1
  -4  -7   2  538.74   33.82   3
   4  -7  -2  558.88   32.24   2
   4  -7   2  584.09   35.90   2
   4  -7  -2  527.61   34.84   1
   4   7  -2  549.45   37.81   2
   4   7   2  525.38   36.10   2
   5   7   2  804.46   47.98   2
   5  -7  -2  777.71   42.17   2
  -5  -7   2  752.92   42.58   3
  -5   7  -2  761.40   45.95   1
   5  -7  -2  786.91   45.52   1
   5   7  -2  772.63   48.27   2
   5  -7   2  843.02   45.56   2
  -5  -7  -2  800.27   43.24   3
  -6  -7   2   -4.99    6.93   3
  -6   7  -2    8.15   10.41   1
   6  -7  -2    9.30   10.19   2
  -6  -7  -2   16.12   10.39   3
   6  -7   2   -3.92    8.13   2
   6   7  -2    9.27   12.85   2
   6   7   2    4.73   10.79   2
   6  -7  -2    1.73    8.68   1
   7   7   2   23.07   16.37   2
  -7   7  -2    7.78    6.94   1
   7  -7  -2   42.08   15.45   2
   7  -7   2   21.34   13.49   2
   7  -7  -2    4.26   10.66   1
  -7  -7  -2   -7.57    9.28   3
  -7  -7   2   16.86   11.94   3
   7   7  -2   26.86   16.47   2
   0  -8  -2  984.53   40.05   3
   0   8  -2  887.51   38.60   1
   0  -8   2  895.30   38.99   3
   0  -8  -2  914.33   36.70   1
   0  -8   2  992.40   43.82   2
   0  -8  -2  900.49   39.35   2
   1   8   2   49.25    9.40   1
   1  -8  -2   63.37   12.74   1
   1  -8   2   52.66   10.93   3
  -1  -8   2   57.92   12.96   3
   1   8  -2   66.02   14.66   2
   1  -8  -2   43.03   10.24   3
  -1  -8  -2   52.58   12.57   3
   1   8   2   31.28   10.99   2
   1   8  -2   43.76   10.31   1
  -1   8  -2   52.79   12.35   1
   1  -8  -2   54.50   11.84   2
   1  -8   2   60.87   13.40   2
   2   8  -2   92.44   12.78   1
   2   8  -2   83.56   17.08   2
  -2  -8   2   84.56   15.28   3
   2  -8  -2   91.01   12.48   3
  -2  -8  -2   74.81   14.91   3
   2  -8   2   84.91   12.23   3
   2   8   2   78.07   16.35   2
   2  -8  -2   72.32   13.21   2
   2  -8  -2   54.08   12.58   1
   2  -8   2   70.67   14.87   2
  -2   8  -2   97.47   17.23   1
   3   8  -2  138.57   22.26   2
   3  -8  -2  134.29   18.39   2
   3  -8   2  170.77   22.79   2
  -3   8  -2  124.13   20.52   1
  -3  -8   2  110.54   18.29   3
   3   8   2  153.47   22.68   2
   3  -8  -2  113.64   19.07   1
  -3  -8  -2  187.52   23.44   3
  -4  -8   2  652.14   39.46   3
   4   8   2  662.42   42.43   2
  -4  -8  -2  695.67   40.12   3
  -4   8  -2  682.33   42.34   1
   4  -8  -2  732.84   39.32   2
   4  -8  -2  614.57   39.38   1
   4   8  -2  792.48   46.97   2
   4  -8   2  670.76   39.87   2
   5   8   2  171.71   27.48   2
  -5  -8  -2  244.03   29.31   3
   5  -8  -2  153.14   24.30   1
  -5   8  -2  146.47   24.63   1
   5  -8  -2  186.80   24.68   2
  -5  -8   2  156.82   23.57   3
   5  -8   2  201.94   27.17   2
   5   8  -2  156.24   26.96   2
  -6  -8   2  153.77   24.92   3
   6   8   2  138.32   26.58   2
  -6   8  -2   97.61   22.34   1
   6  -8   2  139.17   24.22   2
   6   8  -2  144.99   27.72   2
   6  -8  -2  142.44   24.10   2
  -6  -8  -2  146.83   24.46   3
   6  -8  -2  102.49   21.60   1
   7   8  -2    9.73   13.36   2
  -7  -8   2    5.18   11.01   3
   7  -8   2   -4.17    8.84   2
  -7   8  -2   15.39   11.83   1
   7  -8  -2    9.36   12.72   1
  -7  -8  -2   -1.65    9.90   3
   7   8   2    2.53   13.18   2
   7  -8  -2   -7.97    8.24   2
   0  -9   2  726.53   39.61   2
   0  -9  -2  762.50   36.92   3
   0   9  -2  781.95   37.01   1
   0  -9   2  714.65   36.02   3
  -1   9  -2  180.19   22.38   1
   1  -9  -2  254.72   19.86   3
   1   9   2  226.35   16.88   1
   1  -9  -2  199.40   22.54   2
  -1  -9  -2  213.91   23.61   3
   1  -9  -2  165.74   20.71   1
   1   9  -2  215.68   21.57   1
  -1  -9   2  180.03   21.79   3
   1   9  -2  230.81   26.82   2
   1  -9   2  230.71   22.61   3
   1   9   2  227.01   25.26   2
   1  -9   2  182.13   23.05   2
  -2  -9   2  145.59   20.81   3
   2  -9  -2   95.01   16.79   2
   2  -9  -2  153.24   17.41   3
   2  -9   2  131.97   16.24   3
   2   9  -2  123.29   21.90   2
   2  -9  -2  133.23   19.58   1
  -2   9  -2  134.88   20.49   1
  -2  -9  -2   97.56   17.43   3
   2  -9   2  151.65   22.10   2
   2   9   2  147.46   22.89   2
   3  -9  -2  384.66   28.21   2
  -3  -9   2  381.48   30.32   3
   3   9  -2  371.96   37.76   2
   3  -9   2  390.72   29.63   2
   3   9   2  372.02   36.67   2
  -3   9  -2  405.95   32.50   1
   3  -9  -2  355.69   28.87   1
  -3  -9  -2  366.43   34.77   3
  -4  -9   2  697.22   42.54   3
   4   9  -2  719.06   47.25   2
  -4  -9  -2  747.52   43.78   3
  -4   9  -2  731.06   45.78   1
   4  -9   2  672.32   41.44   2
   4   9   2  640.54   43.83   2
   4  -9  -2  706.16   39.86   2
   4  -9  -2  752.43   44.23   1
  -5  -9  -2   22.30   12.34   3
  -5   9  -2   38.61   14.99   1
   5   9   2   31.44   16.53   2
   5  -9  -2   30.22   13.18   1
   5  -9  -2   40.67   14.00   2
   5  -9   2   22.61   11.91   2
   5   9  -2   48.03   18.31   2
  -5  -9   2   35.49   13.29   3
  -6  -9   2  108.21   22.59   3
  -6   9  -2   82.55   21.37   1
  -6  -9  -2  121.93   23.80   3
   6   9  -2   80.62   23.92   2
   6   9   2   88.46   23.67   2
   6  -9  -2  109.87   21.86   2
   6  -9  -2   77.59   20.13   1
   6  -9   2  114.41   23.27   2
   0 -10  -2    9.50    8.50   3
   0  10   2    6.49    8.18   2
   0  10  -2   -1.89    6.82   1
   0  10   2   14.33    8.53   1
   0 -10   2   -7.16    5.84   3
   0 -10   2   15.04   10.03   2
   1 -10  -2  316.94   25.39   2
  -1 -10  -2  189.67   23.68   3
   1  10  -2  356.00   24.53   1
   1 -10  -2  353.94   26.86   1
   1 -10   2  333.35   24.40   3
   1 -10  -2  334.82   24.79   3
   1  10   2  290.98   30.35   2
   1  10  -2  315.44   32.83   2
  -1  10  -2  273.20   28.40   1
   1 -10   2  388.15   30.16   2
   2 -10  -2  274.94   29.70   1
   2  10   2  285.41   31.66   2
   2 -10   2  283.25   30.61   2
  -2  10  -2  231.87   27.76   1
  -2 -10  -2  275.76   29.60   3
   2 -10   2  284.89   21.67   3
  -2 -10   2  230.95   27.39   3
   2 -10  -2  253.57   27.46   2
   2  10  -2  234.95   29.79   2
   2 -10  -2  351.37   23.81   3
   3  10  -2  343.88   38.09   2
   3 -10   2  312.50   33.38   2
   3  10   2  315.18   35.11   2
   3 -10  -2  267.23   30.65   1
  -3 -10   2  250.86   29.52   3
  -3  10  -2  329.62   35.48   1
   3 -10  -2  261.77   28.17   2
  -3 -10  -2  217.45   27.87   3
   4 -10  -2    0.82    8.66   1
  -4  10  -2    4.51    9.35   1
   4  10  -2   12.26   12.62   2
  -4 -10  -2   14.53   10.90   3
   4 -10  -2   15.02   10.16   2
   4  10   2   14.93   13.70   2
  -4 -10   2   11.99   10.45   3
   4 -10   2    9.62    9.24   2
   5  10   2   35.78   17.88   2
   5 -10  -2   53.56   17.20   1
  -5  10  -2   46.16   16.50   1
  -5 -10  -2   49.74   16.85   3
  -5 -10   2   38.77   15.02   3
   5  10  -2   48.98   19.29   2
   5 -10   2   31.21   12.46   2
   5 -10  -2   57.08   16.14   2
  -6 -10   2  163.86   28.59   3
   6  10   2  151.44   29.95   2
   6 -10  -2  109.37   24.95   1
  -6  10  -2  136.53   27.16   1
  -6 -10  -2  198.06   30.04   3
   6 -10  -2  163.60   27.13   2
   6  10  -2  150.92   30.80   2
   0 -11  -2   -3.68    6.52   3
   0  11   2   21.40    9.32   1
   0  11   2   18.72   10.43   2
   0 -11   2   -4.88    7.08   3
   0  11  -2    0.61    8.04   1
   0 -11   2   -7.19    7.41   2
   1  11   2  615.70   39.88   2
   1 -11   2  521.81   37.08   2
   1  11  -2  517.63   38.48   2
   1 -11  -2  539.92   35.30   2
   1 -11   2  567.72   33.71   3
   1 -11  -2  592.06   34.23   3
  -1  11  -2  503.81   35.08   1
   2 -11  -2  157.37   23.57   1
  -2  11  -2  137.36   22.88   1
  -2 -11  -2  118.23   21.15   3
   2  11  -2  106.40   22.08   2
   2 -11  -2  146.97   22.48   2
  -2 -11   2  150.67   23.25   3
   2 -11   2  171.41   26.00   2
   2  11   2  178.54   27.37   2
   3  11   2  320.76   36.65   2
   3 -11  -2  393.80   32.17   2
   3  11  -2  327.89   39.03   2
  -3  11  -2  381.53   40.02   1
  -3 -11   2  295.74   33.74   3
  -3 -11  -2  340.02   35.42   3
   3 -11   2  264.76   32.27   2
   4 -11  -2   21.90   12.17   2
   4 -11  -2   28.63   13.99   1
   4  11   2   20.58   15.42   2
   4  11  -2   59.67   19.23   2
  -4 -11   2   38.67   15.43   3
  -4 -11  -2   32.07   14.60   3
   4 -11   2    3.87    5.93   2
  -4  11  -2   31.47   14.95   1
   5  11  -2  136.47   29.10   2
  -5 -11  -2   85.33   21.65   3
   5  11   2   94.37   25.05   2
  -5  11  -2  108.98   24.26   1
  -5 -11   2   94.49   22.39   3
   5 -11  -2  106.88   24.34   1
   5 -11  -2   93.14   20.58   2
   0  12   2  158.88   24.80   2
   0 -12  -2  143.01   22.12   3
   0 -12   2  148.72   22.47   3
   0  12  -2  178.45   25.31   1
   1  12  -2   15.42   11.67   2
   1 -12  -2    2.59    9.47   2
   1  12   2   11.30   10.49   2
  -1  12  -2   24.62   12.12   1
  -1 -12   2   -7.24    6.67   3
   1 -12  -2    5.47    8.74   3
  -1 -12  -2   16.99    9.89   3
  -1  12   2   15.75   10.08   1
   1 -12   2   16.35    9.73   3
   1 -12   2   13.91   10.35   2
   2  12  -2  218.00   32.07   2
  -2  12  -2  182.03   27.31   1
  -2 -12  -2  204.36   28.21   3
   2  12   2  223.54   31.58   2
  -2 -12   2  208.16   28.34   3
  -2  12   2  160.79   25.59   1
   2 -12  -2  203.88   27.95   2
   2 -12   2  170.65   26.48   2
   3  12   2  142.56   26.62   2
  -3 -12   2  133.78   24.69   3
   3  12  -2  127.61   26.56   2
  -3  12  -2  204.20   30.45   1
  -3 -12  -2  135.80   24.42   3
   3 -12  -2  190.61   27.31   2
   4  12  -2   -3.56   13.19   2
   4  12   2   12.38   14.24   2
  -4 -12   2   -4.79    8.93   3
   4 -12   2   25.91   12.36   2
  -4 -12  -2    0.22    9.78   3
   4 -12  -2   11.79   11.90   2
  -4  12  -2   18.36   15.09   1
   0 -13   2  229.05   28.81   3
   0  13   2  226.55   31.36   2
   0 -13  -2  201.83   28.10   3
   0  13  -2  204.13   30.52   2
   1  13   2   24.16   13.79   2
   1 -13   2   40.39   13.58   3
   1  13  -2   35.77   17.11   2
   1 -13   2   35.92   14.74   2
  -1 -13  -2   23.65   13.11   3
  -1  13  -2   34.52   14.80   1
   1 -13  -2   26.39   12.91   3
  -1 -13   2   47.06   15.67   3
  -2  13  -2   92.39   21.95   1
   2 -13  -2  110.64   22.21   2
  -2  13   2   72.97   19.06   1
  -2 -13  -2   93.43   21.54   3
   2  13   2  163.79   28.53   2
   2  13  -2   72.16   20.89   2
  -2 -13   2  120.35   22.76   3
   3  13  -2   59.00   20.87   2
   3 -13  -2   77.63   19.74   2
  -3  13  -2   52.01   18.83   1
   3  13   2  124.93   27.21   2
  -3  13   2   81.21   20.87   1
   3 -13   2   30.70   14.27   2
  -3 -13  -2   91.57   22.16   3
  -3 -13   2   84.57   20.67   3
   0  14  -2  154.67   28.23   2
   0 -14  -2  132.02   23.64   3
   0  14   2  200.33   30.90   2
   0 -14   2  183.12   26.93   3
  -1 -14  -2   26.32   13.92   3
   1  14  -2    3.97   12.78   2
  -1  14   2   19.46   13.11   2
   1 -14   2   17.82   12.36   2
   2  14  -2   15.78   16.07   2
  -2 -14   2   16.17   11.86   3
  -2  14   2   20.64   13.99   1
  -2  14  -2   18.95   14.26   1
  -2 -14  -2   19.36   12.64   3
   2  14   2    8.26   13.45   2
   2 -14   2    6.38   10.28   2
   2 -14  -2   24.71   13.97   2
   0   0  -3    2.26    3.48   1
   0   0   3   -1.40    2.42   3
   0   0   3    3.79    1.95   2
   1   0  -3 1948.95   44.29   2
  -1   0   3 1851.30   44.96   3
   1   0   3 1899.15   46.24   2
   1   0   3 1879.00   45.14   3
   1   0  -3 1842.28   47.94   1
  -1   0  -3 1916.93   45.94   1
  -2   0   3   13.12    4.41   3
   2   0  -3    7.49    4.46   2
  -2   0  -3   23.44    5.09   1
   2   0   3   14.65    4.21   3
   2   0   3    1.42    4.10   2
   2   0  -3   11.01    5.25   1
   3   0  -3  182.37   16.56   2
  -3   0  -3  189.58   12.45   1
   3   0   3  158.37   16.15   2
   3   0   3  192.61   11.85   3
   3   0  -3  166.34   13.38   1
  -3   0   3  153.84   11.15   3
   4   0   3  210.20   21.37   2
  -4   0  -3  227.89   15.72   1
   4   0  -3  212.09   17.86   2
   4   0  -3  201.12   16.52   1
   4   0   3  208.19   13.47   3
  -4   0   3  200.08   13.30   3
  -5   0   3  672.19   26.58   3
   5   0  -3  658.29   32.62   1
  -5   0  -3  651.10   30.31   1
   5   0   3  690.96   37.80   2
   5   0  -3  679.20   36.53   2
   5   0   3  675.17   26.23   3
   6   0  -3  162.20   20.25   1
  -6   0  -3  144.11   18.06   1
   6   0  -3  140.54   22.05   2
   6   0   3  127.52   21.49   2
   7   0  -3   12.09   10.64   2
   7   0   3   -8.46    7.59   2
   8   0  -3  181.01   29.81   2
   8   0   3  149.82   27.32   2
   0   1   3 3410.03   74.64   3
   0   1  -3 3386.68   76.87   1
   0  -1   3 3454.72   74.24   3
   0   1   3 3463.92   69.10   2
   0  -1   3 3335.55   74.57   2
   1   1   3  448.89   17.87   3
   1  -1   3  520.29   17.38   3
   1  -1  -3  476.00   19.71   1
  -1  -1   3  544.65   19.20   3
  -1   1   3  502.73   17.52   3
   1   1  -3  549.01   20.30   1
   1   1   3  518.42   18.04   2
  -1  -1  -3  526.18   17.05   1
   1  -1  -3  516.90   14.80   2
   1   1  -3  540.46   18.50   2
   1  -1   3  526.64   19.22   2
   2   1   3 1689.98   47.30   2
   2  -1  -3 1640.30   43.25   2
  -2   1   3 1600.63   40.24   3
  -2  -1  -3 1651.89   40.36   1
   2  -1   3 1637.17   47.50   2
   2   1   3 1639.99   43.48   3
   2   1  -3 1643.58   45.34   1
   2  -1   3 1661.88   40.11   3
  -2  -1   3 1655.72   43.93   3
   2  -1  -3 1673.23   47.29   1
  -2   1  -3 1675.27   45.55   1
   2   1  -3 1716.92   47.27   2
   3  -1  -3  677.40   28.80   1
   3   1  -3  717.18   27.28   1
   3   1   3  647.00   29.61   2
  -3   1   3  707.28   22.65   3
  -3  -1   3  706.27   26.16   3
   3   1   3  697.10   25.71   3
   3   1  -3  691.95   29.69   2
   3  -1  -3  695.13   27.59   2
   3  -1   3  745.54   22.42   3
  -3  -1  -3  705.76   23.51   1
   3  -1   3  708.84   30.74   2
  -3   1  -3  746.21   28.44   1
   4  -1  -3  815.31   35.27   1
   4   1  -3  806.06   36.86   2
   4   1   3  872.71   30.82   3
   4  -1  -3  816.14   34.77   2
  -4  -1   3  796.76   30.41   3
   4  -1   3  833.11   25.82   3
  -4   1   3  828.81   26.60   3
  -4   1  -3  865.47   34.33   1
  -4  -1  -3  792.93   28.34   1
   4   1   3  894.97   39.06   2
   4   1  -3  877.69   33.45   1
   4  -1   3  860.09   38.35   2
   5  -1  -3  125.91   18.15   2
   5   1   3  142.53   14.93   3
   5   1  -3  158.89   18.28   1
  -5  -1  -3  151.84   15.43   1
   5   1  -3  109.84   17.83   2
  -5   1  -3  156.38   18.29   1
   5  -1  -3  146.97   18.67   1
   5   1   3  133.75   19.82   2
  -5  -1   3  134.95   14.91   3
   5  -1   3  117.00   18.51   2
   6  -1  -3  174.61   23.32   2
   6   1   3  188.65   25.79   2
   6  -1  -3  174.82   22.27   1
   6   1  -3  216.74   22.71   1
  -6   1  -3  224.14   23.88   1
   6  -1   3  208.61   26.59   2
   7  -1  -3   75.56   17.13   1
   7  -1  -3   82.45   19.60   2
   7  -1   3   76.87   18.95   2
   7   1   3   78.62   19.37   2
   8   1   3  176.49   29.88   2
   8  -1   3  162.13   29.22   2
   8  -1  -3  135.28   25.58   2
   0  -2   3  972.02   29.44   2
   0   2   3  990.41   24.36   2
   0  -2   3  997.67   28.97   3
   0   2  -3  970.17   30.22   1
   0  -2  -3 1009.64   28.46   1
   0   2   3  968.91   28.88   3
   1  -2   3 1459.56   36.73   3
   1   2   3 1433.35   39.82   3
  -1  -2   3 1460.91   40.15   3
   1   2   3 1461.08   38.81   2
  -1   2  -3 1466.95   41.59   1
   1  -2  -3 1469.17   34.54   2
  -1   2   3 1477.17   37.38   3
   1  -2  -3 1500.06   41.45   1
   1   2  -3 1454.90   40.08   1
   1  -2   3 1391.88   40.58   2
  -1  -2  -3 1467.36   35.05   1
   2   2   3 2786.99   72.13   2
   2  -2  -3 2881.15   67.73   2
  -2  -2  -3 2958.89   61.37   1
  -2  -2  -3 2916.05   69.92   3
  -2  -2   3 2823.23   69.69   3
   2  -2   3 2853.15   62.49   3
   2   2  -3 2886.88   69.60   1
  -2   2   3 2848.71   63.28   3
   2  -2   3 2782.63   73.06   2
   2  -2  -3 2749.94   72.36   1
  -3  -2   3  533.35   24.52   3
  -3  -2  -3  594.96   24.80   3
  -3   2  -3  556.89   26.46   1
   3   2   3  483.54   26.07   2
  -3   2   3  585.78   18.46   3
   3  -2  -3  519.66   23.88   2
   3  -2   3  571.17   17.67   3
   3   2  -3  585.59   23.96   1
   3  -2  -3  528.50   26.25   1
  -3  -2  -3  590.44   17.93   1
   3  -2   3  569.40   27.83   2
   4   2   3  672.63   34.35   2
  -4  -2   3  620.84   27.84   3
   4  -2  -3  571.18   29.03   2
  -4  -2  -3  623.58   27.44   3
   4  -2  -3  611.76   30.86   1
  -4  -2  -3  633.58   21.64   1
  -4   2  -3  655.22   31.19   1
   4   2  -3  635.90   27.38   1
   4  -2   3  600.78   18.71   3
   4  -2   3  603.86   31.87   2
  -4   2   3  613.57   19.83   3
   5  -2   3  304.63   29.24   2
   5   2  -3  274.64   19.31   1
  -5  -2   3  280.43   19.58   3
   5  -2  -3  281.33   22.62   1
  -5   2  -3  298.82   23.08   1
   5  -2  -3  276.38   23.00   2
   5   2  -3  160.08   22.03   2
   5   2   3  274.09   28.16   2
   6  -2  -3  851.60   43.00   1
   6   2   3  799.74   46.40   2
  -6   2  -3  895.88   43.40   1
   6   2  -3  862.77   47.32   2
   6  -2   3  826.30   45.34   2
   6  -2  -3  857.53   43.58   2
   7  -2  -3  313.62   33.01   1
   7  -2  -3  343.13   35.42   2
   7  -2   3  267.18   32.99   2
  -7   2  -3  299.29   31.06   1
   7   2  -3  262.60   32.48   2
   7   2   3  291.10   35.28   2
   8   2   3  127.52   26.27   2
   8  -2  -3  151.40   26.62   2
   8  -2   3  142.15   26.30   2
   8   2  -3  123.40   25.89   2
   0   3  -3  210.56   13.40   1
   0   3   3  199.61   10.47   2
   0  -3  -3  209.34   11.85   1
   0  -3   3  202.29   13.43   2
   0   3   3  212.66   12.73   3
  -1   3   3 1243.08   34.80   3
  -1  -3   3 1210.51   37.76   3
   1  -3   3 1257.23   34.40   3
   1  -3  -3 1267.06   38.37   1
  -1   3  -3 1286.94   39.95   1
   1   3   3 1275.11   36.99   2
  -1  -3  -3 1251.86   31.35   1
  -1  -3  -3 1246.92   37.96   3
   1  -3   3 1178.65   38.50   2
   1  -3  -3 1364.66   33.72   2
   1   3  -3 1270.10   37.06   1
   1   3  -3 1256.68   39.68   2
   2  -3   3 1872.61   45.25   3
   2   3  -3 1948.69   57.29   2
   2  -3  -3 1939.29   50.09   2
  -2  -3  -3 1850.81   39.96   1
  -2   3   3 1935.51   46.27   3
  -2  -3  -3 2007.51   54.18   3
   2   3  -3 1872.79   50.71   1
   2  -3  -3 1821.13   54.99   1
   2   3   3 1862.81   54.71   2
   2  -3   3 1924.69   55.93   2
  -2   3  -3 1963.34   56.29   1
  -2  -3   3 1895.97   53.78   3
   3  -3   3  590.20   17.74   3
  -3  -3   3  619.04   27.63   3
  -3  -3  -3  564.53   26.30   3
   3   3   3  598.96   29.12   2
   3   3  -3  588.30   23.92   1
   3  -3  -3  580.14   28.64   1
   3   3  -3  537.43   28.94   2
   3  -3   3  599.41   29.48   2
   3  -3  -3  562.20   24.86   2
  -3   3   3  571.71   18.52   3
  -4   3  -3  145.88   18.44   1
   4   3  -3  158.07   15.05   1
   4  -3  -3  149.08   18.74   1
   4  -3  -3  147.64   17.02   2
   4   3   3  137.17   18.85   2
  -4  -3  -3  174.64   17.91   3
  -4  -3   3  163.62   18.10   3
   4   3  -3  166.88   20.56   2
   4  -3   3  133.25   18.07   2
   5   3  -3  561.81   35.57   2
   5  -3  -3  483.17   31.12   1
  -5  -3  -3  519.71   27.91   3
   5  -3  -3  497.02   30.39   2
   5   3   3  526.34   34.79   2
  -5  -3   3  502.81   28.15   3
   5   3  -3  525.32   25.86   1
  -5   3  -3  537.08   32.11   1
   5  -3   3  584.06   34.98   2
  -6  -3   3   59.73   12.67   3
  -6   3  -3   56.99   14.18   1
   6  -3  -3   73.31   16.01   2
   6   3  -3   43.90   14.30   2
   6  -3  -3   60.90   14.94   1
   6  -3   3   61.70   15.59   2
   6   3   3   41.76   15.15   2
   7   3  -3   68.82   19.31   2
  -7   3  -3   61.48   16.05   1
   7   3   3   38.58   16.14   2
   7  -3   3   64.01   17.90   2
   7  -3  -3   51.95   15.76   1
   7  -3  -3   50.53   15.10   2
   8  -3   3   22.23   14.79   2
   8   3  -3   17.81   14.48   2
   8  -3  -3   28.36   14.79   1
   8  -3  -3   17.46   13.42   2
   8   3   3   21.21   16.35   2
   0  -4   3   68.23    9.12   3
   0  -4   3  116.87   12.95   2
   0  -4  -3  129.96   10.28   1
   0   4  -3  137.45   13.57   1
  -1  -4  -3  506.66   23.20   3
  -1   4   3  506.96   20.52   3
   1   4  -3  512.26   21.61   1
   1  -4   3  540.71   20.74   3
  -1  -4  -3  487.95   17.20   1
  -1   4  -3  476.83   23.51   1
  -1  -4   3  532.61   23.85   3
   1  -4   3  520.73   24.42   2
   1  -4  -3  515.31   19.78   2
   1   4   3  512.55   22.32   2
   2   4  -3  542.58   27.37   2
   2  -4   3  513.83   25.76   2
   2  -4  -3  553.12   26.71   1
  -2   4  -3  533.95   26.83   1
  -2   4   3  513.74   19.74   3
   2   4   3  543.48   26.24   2
  -2  -4  -3  553.81   25.96   3
  -2  -4   3  582.06   26.63   3
   2   4  -3  523.23   22.60   1
   2  -4   3  572.66   19.77   3
   2  -4  -3  556.50   22.54   2
  -3   4  -3  782.24   35.83   1
   3   4  -3  864.01   38.39   2
  -3   4   3  824.90   24.08   3
  -3  -4   3  836.34   34.90   3
   3  -4  -3  822.15   31.91   2
   3  -4   3  796.31   22.74   3
   3   4  -3  786.43   28.97   1
   3   4   3  776.66   35.82   2
  -3  -4  -3  824.06   34.25   3
   3  -4  -3  743.81   34.56   1
   3  -4   3  789.66   35.58   2
  -4  -4   3  437.78   25.89   3
   4  -4   3  407.50   27.27   2
   4   4   3  390.59   27.55   2
   4   4  -3  375.40   27.93   2
  -4  -4  -3  422.71   25.58   3
   4  -4  -3  390.59   24.22   2
   4  -4  -3  418.81   27.41   1
   4   4  -3  392.31   20.43   1
  -5  -4   3  630.54   33.50   3
   5  -4  -3  684.98   35.71   2
  -5   4  -3  685.88   38.28   1
  -5  -4  -3  700.66   34.61   3
   5  -4  -3  668.68   37.76   1
   5   4   3  678.39   40.01   2
   5   4  -3  716.60   41.38   2
   5  -4   3  660.53   37.93   2
  -6   4  -3  100.55   19.52   1
  -6  -4   3  105.08   16.83   3
   6  -4  -3  108.04   19.60   2
   6   4  -3   96.00   20.20   2
   6  -4  -3  104.89   19.73   1
   6   4   3  121.78   22.69   2
   6  -4   3  113.95   20.88   2
  -6  -4  -3   88.01   15.77   3
   7  -4  -3 1024.61   53.98   1
   7   4   3  875.30   54.57   2
   7  -4  -3  945.58   50.41   2
  -7   4  -3  948.06   52.45   1
   7   4  -3 1020.51   57.98   2
   7  -4   3 1011.05   55.38   2
   8   4  -3   23.43   16.05   2
   8  -4  -3    5.77   11.29   2
   8   4   3   21.38   14.68   2
   8  -4  -3   34.70   16.02   1
   8  -4   3   28.03   15.21   2
   0  -5   3  214.36   15.45   3
   0   5  -3  226.79   16.06   1
   0  -5  -3  187.24   13.33   1
   0  -5   3  209.85   16.95   2
   0  -5  -3  242.64   15.79   3
  -1   5   3 1084.29   35.50   3
  -1  -5  -3 1088.93   31.37   1
   1   5  -3 1087.99   36.52   1
   1  -5  -3 1122.87   35.50   2
   1  -5   3 1087.95   39.89   2
   1   5   3 1048.92   37.45   2
   1  -5  -3 1089.37   38.09   1
  -1  -5  -3 1115.05   39.28   3
   1  -5   3 1115.07   35.56   3
  -1   5  -3 1075.58   39.84   1
  -1  -5   3 1105.60   39.33   3
  -2  -5  -3 3496.16   91.53   3
   2  -5   3 3467.61   80.46   3
  -2   5   3 3506.70   81.43   3
   2   5   3 3559.38   93.46   2
   2  -5  -3 3679.11   87.78   2
   2  -5   3 3532.45   94.37   2
   2   5  -3 3424.86   84.89   1
   2   5  -3 3686.41   97.11   2
  -2  -5   3 3365.91   90.84   3
   2  -5  -3 3429.93   92.35   1
   3   5  -3 1115.59   46.67   2
   3   5   3 1005.96   43.36   2
  -3  -5   3 1038.15   42.44   3
   3  -5   3 1020.98   29.04   3
   3  -5  -3 1055.19   43.72   1
   3  -5  -3 1003.14   38.17   2
  -3   5   3 1066.40   30.49   3
  -3   5  -3 1046.66   44.47   1
   3  -5   3 1045.45   43.49   2
  -3  -5  -3  973.41   40.99   3
   3   5  -3 1023.26   35.07   1
   4  -5  -3  253.04   26.20   1
  -4  -5   3  307.89   23.34   3
   4   5  -3  326.01   31.57   2
   4  -5  -3  283.11   21.46   2
   4  -5   3  217.90   23.92   2
   4   5   3  297.24   29.58   2
   4   5  -3  303.51   17.49   1
  -4  -5  -3  287.91   22.30   3
  -4   5  -3  258.97   26.76   1
   5  -5  -3  181.58   23.99   1
   5  -5   3  152.04   21.87   2
   5   5   3  146.81   23.18   2
  -5  -5  -3  142.96   19.87   3
  -5  -5   3  164.53   21.01   3
   5   5  -3  108.24   20.65   2
   5  -5  -3  123.17   18.14   2
   6   5   3   16.42   12.62   2
   6  -5  -3   -1.38    7.84   2
  -6  -5  -3    5.08    7.76   3
   6  -5  -3   10.26    9.59   1
   6  -5   3   11.24    9.83   2
  -6   5  -3    3.22    9.10   1
   6   5  -3    4.97   10.69   2
  -6  -5   3    7.30    8.16   3
  -7   5  -3    6.75   10.01   1
   7   5  -3    7.32   11.58   2
   7  -5   3   22.26   12.80   2
   7  -5  -3   13.80   11.42   1
   7  -5  -3   24.60   12.70   2
   7   5   3   10.04   13.81   2
   8   5   3    4.51   13.45   2
   8  -5  -3    8.33   11.62   2
   8  -5   3   32.45   15.80   2
   8  -5  -3   28.29   14.95   1
   8   5  -3    4.82   12.37   2
  -8   5  -3    8.64   11.57   1
   0  -6  -3  149.09   16.16   3
   0  -6   3  144.89   17.16   2
   0  -6   3  156.95   16.13   3
   0  -6  -3  195.28   14.33   1
   0   6  -3  186.33   18.34   1
  -1  -6   3   66.34   11.77   3
  -1  -6  -3   47.05   10.32   3
   1   6   3   56.90   10.50   2
   1  -6  -3   71.46   10.64   2
  -1  -6  -3   42.34    7.21   1
   1  -6  -3   41.72    9.22   1
   1  -6   3   43.37    8.64   3
   1  -6   3   51.23   10.92   2
   1  -6  -3   52.76    9.29   3
  -1   6  -3   45.46   10.28   1
   1   6  -3   56.19   10.33   1
   2   6  -3  166.05   20.32   2
  -2  -6  -3  156.08   18.51   3
   2   6  -3  171.52   14.31   1
   2   6   3  163.44   18.99   2
   2  -6   3  166.64   12.77   3
   2  -6  -3  154.26   15.62   2
  -2   6   3  149.31   13.94   3
   2  -6   3  137.64   17.73   2
   2  -6  -3  151.59   18.18   1
   2   6   3  158.46    8.43   1
  -2  -6   3  161.29   18.67   3
  -2   6  -3  155.42   19.00   1
   3  -6   3  617.66   33.72   2
   3  -6   3  659.99   23.20   3
   3   6  -3  627.26   36.37   2
  -3  -6  -3  638.36   33.57   3
   3   6  -3  628.11   26.62   1
  -3  -6   3  617.25   33.52   3
   3  -6  -3  575.60   32.95   1
  -3   6   3  627.15   23.52   3
  -3   6  -3  615.64   35.09   1
   3  -6  -3  639.18   30.34   2
   3   6   3  687.99   36.62   2
   4   6   3   39.04   13.49   2
   4  -6  -3   46.52   12.77   1
   4  -6  -3   35.27   10.68   2
  -4   6  -3   68.63   15.89   1
   4   6  -3   30.04   12.58   2
   4  -6   3   45.01   13.38   2
  -4  -6  -3   43.67   12.18   3
  -4  -6   3   55.23   13.36   3
   5   6  -3  395.48   38.63   2
   5   6   3  312.00   33.61   2
   5  -6  -3  372.24   26.89   2
   5  -6   3  387.47   30.15   2
  -5   6  -3  327.87   33.67   1
  -5  -6  -3  326.45   26.46   3
  -5  -6   3  339.52   27.37   3
   5  -6  -3  357.90   35.47   1
   6  -6   3  439.81   34.38   2
   6  -6  -3  463.47   33.31   2
  -6  -6  -3  443.46   32.76   3
  -6  -6   3  509.94   34.42   3
   6   6   3  449.63   44.12   2
   6   6  -3  408.94   41.86   2
   6  -6  -3  497.31   37.11   1
   7  -6   3   96.52   21.45   2
   7  -6  -3   64.88   18.78   1
  -7  -6  -3   98.94   19.16   3
  -7  -6   3   84.16   18.72   3
   7   6   3  114.52   26.58   2
   7   6  -3   94.39   22.69   2
  -7   6  -3   88.30   20.90   1
   7  -6  -3   91.62   19.80   2
   0   7  -3   18.14    8.01   1
   0  -7   3   23.14    8.76   2
   0  -7  -3   16.94    6.88   1
   0  -7  -3   19.84    7.94   3
   0  -7   3    9.99    6.31   3
  -1  -7  -3  157.23   12.36   1
  -1  -7   3  135.90   17.28   3
   1   7   3  137.12   17.14   2
   1  -7  -3  175.32   17.34   3
  -1  -7  -3  135.30   17.14   3
  -1   7  -3  176.18   20.43   1
   1  -7   3  204.17   16.16   3
   1   7  -3  152.54   16.57   1
   1  -7  -3  169.61   18.65   1
   1  -7   3  193.78   21.35   2
   1  -7  -3  130.72   15.34   2
   2   7  -3   10.90    7.17   1
   2  -7  -3   19.12    7.60   2
  -2   7   3   12.35    6.18   3
   2  -7   3   25.94    7.38   3
   2  -7   3   14.06    7.49   2
   2   7  -3   16.24    9.70   2
   2   7   3   23.60    9.73   2
  -2  -7   3   24.79    9.43   3
  -2   7  -3   19.92    8.61   1
   2  -7  -3    4.24    3.76   1
  -2  -7  -3   22.90    9.07   3
   3  -7   3   46.58   12.88   2
   3  -7  -3   27.93    9.24   2
  -3   7  -3   22.99   10.43   1
  -3  -7  -3   42.86   12.17   3
   3  -7  -3   32.18   11.28   1
   3   7  -3   59.20   15.51   2
   3   7   3   36.98   12.24   2
  -3  -7   3   64.47   14.13   3
  -4  -7  -3  946.87   46.18   3
  -4  -7   3  977.05   47.24   3
   4   7   3  964.29   48.91   2
   4  -7  -3  976.29   48.36   1
   4  -7   3  905.33   46.21   2
  -4   7  -3  954.73   49.31   1
   4   7  -3  997.05   51.64   2
   4  -7  -3 1009.43   43.95   2
   5   7   3  265.20   32.02   2
  -5  -7  -3  246.72   28.35   3
   5  -7   3  247.84   29.63   2
   5  -7  -3  287.50   33.11   1
  -5   7  -3  223.66   29.42   1
   5  -7  -3  250.75   27.25   2
  -5  -7   3  241.57   28.19   3
   5   7  -3  286.23   33.75   2
  -6  -7   3  169.78   24.83   3
  -6  -7  -3  151.86   23.99   3
   6  -7  -3  111.22   22.94   1
   6   7  -3  121.57   24.78   2
  -6   7  -3  139.73   24.61   1
   6  -7   3  153.14   24.72   2
   6  -7  -3  206.48   26.90   2
   6   7   3  193.70   30.10   2
   7  -7  -3  123.37   23.43   2
   7  -7  -3  181.41   30.33   1
  -7  -7   3  154.06   24.57   3
   7  -7   3  173.81   28.87   2
   7   7   3  183.31   31.67   2
   7   7  -3  192.15   32.63   2
  -7  -7  -3  166.34   26.02   3
   0  -8   3  651.12   36.19   2
   0  -8   3  622.99   31.82   3
   0  -8  -3  605.24   31.41   3
   0   8  -3  603.57   32.24   1
   0  -8  -3  631.94   29.78   1
   1  -8   3  572.63   29.19   3
   1  -8   3  619.22   35.57   2
   1  -8  -3  613.12   29.95   3
   1  -8  -3  598.64   31.86   1
   1   8  -3  654.89   31.33   1
  -1  -8  -3  565.40   32.27   3
  -1   8  -3  633.48   34.12   1
   1   8   3  620.98   33.03   2
   1  -8  -3  634.99   31.35   2
  -1  -8   3  567.56   32.27   3
  -1  -8  -3  618.81   26.57   1
   2   8  -3  353.31   29.30   2
  -2   8  -3  254.49   26.75   1
   2   8   3  338.05   26.61   2
  -2  -8   3  340.03   25.93   3
   2  -8  -3  346.38   23.77   2
   2  -8   3  359.74   21.22   3
   2  -8  -3  323.87   25.00   1
   2   8  -3  306.93   21.34   1
   2  -8   3  299.69   24.88   2
  -2  -8  -3  346.36   25.95   3
  -2   8   3  358.77   21.89   3
   3   8  -3  672.22   41.89   2
   3  -8  -3  640.71   33.60   2
   3   8   3  726.90   40.82   2
   3  -8   3  663.18   38.45   2
  -3   8  -3  704.53   40.58   1
   3  -8  -3  612.21   36.98   1
  -3  -8  -3  655.00   37.81   3
  -3  -8   3  678.61   38.62   3
   4  -8  -3  145.52   22.82   1
  -4  -8   3  156.93   23.11   3
   4   8   3  157.85   24.77   2
  -4  -8  -3  211.95   26.34   3
   4  -8   3  211.24   27.09   2
  -4   8  -3  144.98   23.21   1
   4   8  -3  162.27   25.73   2
   4  -8  -3  218.17   24.29   2
  -5  -8  -3  227.42   28.32   3
  -5   8  -3  270.45   33.79   1
   5  -8  -3  243.74   31.49   1
   5   8   3  239.42   31.50   2
   5  -8  -3  193.08   24.40   2
  -5  -8   3  185.95   26.07   3
   5  -8   3  208.22   27.90   2
   5   8  -3  169.29   28.18   2
  -6   8  -3   28.68   14.36   1
   6   8   3   30.67   16.24   2
  -6  -8   3   39.20   13.75   3
   6   8  -3   32.27   15.65   2
   6  -8   3   24.57   12.35   2
   6  -8  -3   26.01   14.22   1
   6  -8  -3   19.49   11.68   2
  -6  -8  -3   29.62   13.00   3
   7  -8  -3  134.39   26.63   1
  -7  -8   3  174.40   27.42   3
   7  -8  -3  172.29   27.64   2
   7  -8   3  165.35   28.29   2
   7   8   3  196.93   33.54   2
  -7  -8  -3  157.61   26.54   3
  -7   8  -3  180.76   30.62   1
   7   8  -3  122.49   27.52   2
   0  -9  -3    0.78    5.98   1
   0   9   3   10.62    7.84   2
   0  -9   3   -6.19    5.09   3
   0  -9   3   -3.15    7.04   2
   0  -9  -3    4.89    6.81   3
   0   9  -3   -4.27    6.25   1
  -1   9  -3  380.66   27.85   1
   1   9  -3  353.95   24.79   1
   1  -9  -3  384.44   25.30   3
  -1  -9  -3  373.09   27.43   3
   1  -9   3  410.51   25.65   3
  -1  -9   3  390.14   27.84   3
   1  -9  -3  368.93   25.84   2
   1   9   3  322.06   25.77   2
   1  -9   3  367.41   28.62   2
   1  -9  -3  353.67   25.69   1
   1   9   3  384.71   21.98   1
   1   9  -3  396.31   30.56   2
   2  -9  -3   53.74   13.62   1
   2  -9   3   43.91   10.23   3
  -2   9   3   37.66   10.33   3
  -2   9  -3   47.05   13.62   1
   2  -9  -3   38.91   11.90   2
   2   9   3   39.76   13.41   2
   2   9  -3   15.63   10.80   2
  -2  -9  -3   44.02   13.12   3
   2  -9   3   41.75   12.63   2
  -2  -9   3   41.76   12.94   3
   3   9   3  572.31   38.06   2
   3  -9  -3  534.49   32.78   2
  -3  -9   3  632.62   38.62   3
   3   9  -3  606.66   41.74   2
   3  -9   3  521.28   35.13   2
   3  -9  -3  582.44   37.22   1
  -3  -9  -3  606.07   38.04   3
  -3   9  -3  583.85   38.68   1
  -4   9  -3   69.46   17.05   1
   4  -9  -3   80.22   18.40   1
   4  -9   3   88.98   18.80   2
   4   9  -3   61.54   18.57   2
   4  -9  -3   78.98   16.00   2
  -4  -9   3   69.53   16.80   3
   4   9   3   98.67   21.16   2
  -4  -9  -3   94.54   18.75   3
  -5  -9   3  354.96   37.62   3
   5  -9   3  397.13   40.27   2
   5  -9  -3  409.09   41.49   1
   5   9  -3  391.94   42.85   2
   5  -9  -3  368.18   31.00   2
   5   9   3  356.11   40.38   2
  -5  -9  -3  417.49   40.51   3
  -5   9  -3  305.93   36.70   1
   6  -9  -3  191.49   27.61   2
   6  -9  -3  133.53   25.52   1
  -6   9  -3  147.26   27.33   1
   6   9  -3  138.44   27.60   2
   6   9   3  122.68   27.21   2
  -6  -9  -3  121.68   23.69   3
   6  -9   3  176.73   28.54   2
  -6  -9   3  195.56   29.09   3
   0  10   3  129.78   19.84   2
   0 -10  -3  188.53   20.99   1
   0 -10   3  179.66   24.37   2
   0 -10  -3  205.04   24.66   3
   0  10  -3  144.66   20.37   1
   0 -10   3  120.95   18.37   3
   1 -10   3   24.60   12.09   2
   1 -10  -3   21.76   10.10   1
  -1  10  -3   30.20   11.63   1
   1  10  -3   31.55   13.28   2
   1  10  -3   19.63   10.06   1
   1  10   3   17.53   10.60   2
   1 -10   3   32.28   10.64   3
   1 -10  -3   42.16   11.98   3
  -1 -10  -3   27.91   10.95   3
  -1 -10   3   15.93    8.40   3
   1 -10  -3   26.89   10.31   2
   2  10   3    2.66    9.49   2
  -2  10   3   16.96    9.23   3
  -2  10  -3   21.23   10.85   1
   2 -10  -3   22.40    9.80   2
   2  10  -3   12.54   11.80   2
  -2 -10   3   36.28   12.83   3
   2 -10   3   21.91    8.75   3
  -2 -10  -3   11.69    9.07   3
   2 -10   3   22.50   11.75   2
   2 -10  -3   14.40    9.15   1
   3  10   3   70.28   18.08   2
   3  10  -3   42.26   15.77   2
  -3 -10  -3   58.78   16.11   3
   3 -10   3   68.20   17.03   2
   3 -10  -3   86.60   17.16   2
  -3  10  -3   45.66   15.15   1
   3 -10  -3   62.04   15.50   1
  -3 -10   3   50.21   14.46   3
   4 -10  -3  299.08   33.70   1
  -4 -10   3  315.46   35.59   3
  -4  10  -3  328.47   37.66   1
   4 -10   3  282.76   33.01   2
   4  10   3  333.08   38.16   2
   4 -10  -3  309.49   31.67   2
  -4 -10  -3  276.12   32.23   3
   4  10  -3  246.65   35.17   2
   5  10   3  113.84   25.73   2
   5  10  -3  106.14   25.44   2
   5 -10   3  120.11   23.20   2
  -5 -10  -3  119.53   23.53   3
   5 -10  -3   76.00   20.00   1
  -5  10  -3   90.77   22.09   1
  -5 -10   3  113.77   23.65   3
   5 -10  -3  108.23   20.80   2
   6 -10  -3   69.49   19.54   1
  -6 -10   3   95.55   23.18   3
   6  10   3   67.31   22.82   2
  -6  10  -3   94.07   23.43   1
  -6 -10  -3   47.74   17.79   3
   6 -10   3   69.01   19.92   2
   6  10  -3   93.84   26.14   2
   0 -11  -3  321.26   31.24   3
   0 -11   3  386.28   32.29   2
   0  11  -3  344.62   28.02   1
   0 -11   3  288.85   29.72   3
   0  11   3  380.79   29.64   2
   1  11  -3  657.04   42.95   2
   1 -11   3  570.89   39.12   2
   1 -11  -3  551.03   34.33   3
   1  11   3  554.83   37.34   2
   1 -11   3  578.67   34.46   3
   1 -11  -3  599.00   36.68   2
  -1  11  -3  562.73   37.80   1
   1 -11  -3  586.09   36.05   1
   2  11  -3  331.85   38.39   2
  -2 -11  -3  333.23   34.08   3
   2 -11  -3  348.32   29.02   2
   2  11   3  353.67   36.27   2
   2 -11  -3  375.00   35.93   1
  -2 -11   3  326.73   33.99   3
  -2  11  -3  353.34   36.28   1
   2 -11   3  383.58   38.52   2
   3 -11   3   -1.82    7.78   2
  -3 -11  -3    6.23    9.09   3
   3 -11  -3    4.18    9.48   2
   3  11  -3    9.58   12.06   2
  -3 -11   3    5.19    9.03   3
  -3  11  -3   15.75   11.71   1
   3 -11  -3   -0.55    8.06   1
   3  11   3   -8.34    8.61   2
  -4  11  -3  232.19   32.04   1
   4 -11  -3  250.03   32.69   1
  -4 -11   3  226.38   31.68   3
  -4 -11  -3  213.57   30.70   3
   4 -11   3  211.50   30.01   2
   4  11  -3  228.22   34.80   2
   4 -11  -3  201.37   27.16   2
   4  11   3  207.73   32.74   2
   5  11   3   13.85   14.78   2
   5 -11   3   11.06   11.41   2
  -5 -11  -3    6.99   12.45   3
   5  11  -3   22.93   16.44   2
  -5  11  -3   -5.15    9.94   1
   5 -11  -3   11.54   11.50   1
  -5 -11   3    3.57   11.54   3
   0  12  -3   -1.25    8.46   1
   0 -12   3   -0.51    7.37   3
   0 -12   3   -0.24    8.87   2
   0  12   3   -8.55    7.81   2
   0 -12  -3   -8.13    6.88   3
   1 -12   3   71.73   18.45   2
   1 -12  -3   32.32   12.37   3
   1  12   3   26.62   12.92   2
  -1 -12   3   27.85   12.46   3
  -1  12  -3   49.09   15.15   1
   1  12  -3   52.74   16.83   2
  -1 -12  -3   45.78   14.45   3
   1 -12   3   78.36   16.47   3
   2 -12  -3   56.05   15.64   2
   2  12  -3   22.67   14.87   2
  -2 -12  -3   42.20   14.50   3
  -2  12  -3   20.69   12.86   1
   2  12   3   54.13   17.67   2
   2 -12  -3   39.93   14.88   1
  -2 -12   3   41.47   14.81   3
   2 -12   3   73.67   19.12   2
   3 -12  -3    9.74   11.54   2
   3 -12   3    6.47   11.16   2
  -3 -12  -3   -1.94    9.22   3
   3 -12  -3    1.75    9.86   1
  -3  12  -3    5.40   10.93   1
   3  12   3   -3.38   10.81   2
  -3 -12   3   15.94   12.18   3
   3  12  -3   -1.92   11.67   2
  -4 -12   3   76.59   20.49   3
   4 -12  -3   62.34   19.14   1
  -4  12  -3   77.30   20.90   1
   4  12   3   83.01   22.94   2
  -4 -12  -3   75.42   20.38   3
   4 -12   3   69.69   20.75   2
   4  12  -3   78.87   23.03   2
   0 -13  -3   79.96   18.98   3
   0  13   3   67.54   18.80   2
   0 -13   3   61.15   16.44   3
  -1 -13   3   99.44   20.50   3
   1  13   3  155.26   26.23   2
   1 -13   3  182.26   28.35   2
  -1  13   3  163.60   25.52   2
   1  13  -3  227.24   34.12   2
  -1 -13  -3  135.50   23.97   3
  -1  13  -3  141.06   24.62   1
  -2  13  -3   72.46   19.88   1
  -2 -13   3  140.17   24.83   3
  -2 -13  -3   94.46   21.16   3
   2  13  -3  119.62   26.54   2
  -2  13   3  120.43   23.04   1
   2 -13   3  106.31   22.89   2
   2  13   3  108.20   24.40   2
   3  13  -3   60.98   21.24   2
  -3 -13   3   58.81   18.35   3
   3  13   3   60.14   20.98   2
   3 -13   3   47.83   17.89   2
  -3  13  -3   64.79   20.01   1
  -3 -13  -3   42.42   16.36   3
   0  14  -3   10.00   12.23   2
   0 -14   3   -3.09    9.18   3
   0 -14  -3   -5.74    8.17   3
  -1 -14   3   36.19   14.74   3
  -1 -14  -3   37.27   15.31   3
   1  14  -3   43.55   18.62   2
   1  14   3   19.48   15.18   2
   1 -14   3   65.42   19.78   2
   0   0  -4   31.06    6.74   1
   0   0   4   39.71    4.24   2
   0   0   4   29.60    5.80   3
   1   0   4  554.69   19.69   2
   1   0  -4  590.42   18.01   2
  -1   0  -4  578.77   21.10   1
  -1   0   4  575.50   20.67   3
   1   0  -4  578.20   23.08   1
   2   0   4   57.02    7.76   3
   2   0  -4   41.38    7.01   2
   2   0  -4   43.38    8.11   1
  -2   0   4   51.15    7.44   3
  -2   0  -4   40.65    6.83   1
   2   0   4   43.28    7.68   2
  -3   0  -4   19.21    5.85   1
   3   0   4   23.05    5.74   3
  -3   0   4   18.63    5.45   3
   3   0  -4   16.55    6.46   2
   3   0  -4    5.95    5.38   1
   3   0   4   10.75    6.30   2
  -4   0  -4 2775.98   72.53   1
   4   0  -4 2746.15   78.48   2
   4   0   4 2756.66   68.31   3
   4   0   4 2702.54   80.72   2
   4   0  -4 2744.39   77.13   1
  -4   0   4 2688.22   68.49   3
   5   0  -4   58.39   12.95   1
  -5   0   4   59.93    9.84   3
   5   0   4   54.31   14.67   2
  -5   0  -4   46.98   10.14   1
   5   0  -4   52.36   13.31   2
   5   0   4   49.05    9.12   3
   6   0   4   70.01   16.61   2
   6   0  -4   69.10   16.16   2
   6   0  -4   45.82   12.95   1
   7   0  -4  236.38   27.80   1
   7   0  -4  305.52   34.78   2
   7   0   4  282.51   33.62   2
   8   0  -4    4.56   10.89   2
   8   0   4    5.45   11.38   2
   0  -1   4   28.07    5.65   3
   0   1   4   19.61    5.07   3
   0   1   4   25.56    2.50   2
   0  -1   4   25.96    4.83   2
   0   1  -4   35.15    6.98   1
   1   1  -4 1220.00   37.04   1
  -1  -1  -4 1241.13   33.65   1
   1  -1   4 1209.28   34.90   2
  -1  -1   4 1221.36   35.04   3
   1   1  -4 1216.23   33.77   2
   1  -1  -4 1192.34   27.97   2
   1   1   4 1187.54   32.53   2
   1  -1  -4 1269.81   37.37   1
   1   1   4 1223.02   35.35   3
  -1   1   4 1202.35   34.06   3
   1  -1   4 1205.33   33.65   3
  -2  -1  -4  625.17   21.04   1
   2   1  -4  664.66   25.24   2
   2  -1   4  645.05   21.89   3
  -2   1  -4  618.88   24.57   1
   2   1  -4  618.54   25.28   1
   2   1   4  593.74   23.41   3
   2  -1  -4  608.67   21.24   2
  -2   1   4  611.65   21.82   3
  -2  -1   4  651.43   24.34   3
   2  -1   4  655.05   25.97   2
   2   1   4  551.92   23.91   2
   2  -1  -4  607.97   25.77   1
   3   1   4  811.21   29.62   3
   3  -1   4  841.71   26.76   3
  -3   1   4  822.85   26.93   3
   3   1   4  800.52   33.59   2
   3   1  -4  867.21   32.30   1
   3  -1   4  803.20   33.62   2
   3  -1  -4  813.59   33.28   1
  -3   1  -4  844.37   31.54   1
   3  -1  -4  812.45   30.33   2
  -3  -1  -4  862.02   27.37   1
  -3  -1   4  818.30   30.00   3
   3   1  -4  807.19   32.83   2
  -4   1   4 1067.09   33.09   3
   4  -1  -4 1086.51   40.84   2
   4   1   4 1041.08   43.65   2
   4   1  -4 1050.24   39.66   1
   4  -1  -4  979.52   40.78   1
  -4  -1   4 1082.75   37.37   3
  -4  -1  -4 1025.72   34.26   1
   4  -1   4  989.65   42.84   2
   4   1  -4 1052.76   42.84   2
  -4   1  -4 1185.53   40.81   1
   4  -1   4 1093.03   32.62   3
   4   1   4 1149.39   37.60   3
   5  -1   4 1088.75   49.77   2
   5   1   4 1247.61   53.06   2
   5  -1  -4 1123.86   47.68   1
  -5   1  -4 1217.33   45.84   1
   5  -1  -4 1259.78   49.23   2
   5   1  -4 1150.19   45.03   1
   5   1  -4 1267.39   52.13   2
  -5  -1   4 1198.90   41.98   3
   5   1   4 1252.20   42.35   3
  -5  -1  -4 1197.91   40.61   1
   6   1   4  769.67   44.79   2
   6  -1   4  793.54   44.68   2
   6   1  -4  753.02   43.19   2
   6   1  -4  793.17   38.44   1
   6  -1  -4  773.87   40.30   1
  -6   1  -4  833.23   39.06   1
   6  -1  -4  792.91   42.50   2
   7   1   4    0.59    9.32   2
   7  -1  -4   14.38   10.74   2
   7  -1  -4    5.24    9.00   1
   7   1  -4   16.70   12.08   2
   7  -1   4   16.40   12.30   2
   8  -1   4   52.56   18.11   2
   8   1  -4   15.30   14.37   2
   8   1   4   32.78   17.12   2
   8  -1  -4   77.19   20.32   2
   0  -2   4 1640.95   44.03   2
   0   2   4 1642.11   36.50   2
   0  -2  -4 1671.77   43.85   1
   0   2  -4 1630.29   45.89   1
   0  -2   4 1618.85   43.54   3
   0   2   4 1645.97   44.20   3
   1  -2  -4  688.01   26.20   1
   1   2   4  665.79   25.31   3
  -1   2  -4  702.01   26.73   1
  -1  -2   4  692.78   25.82   3
  -1   2   4  729.26   24.43   3
   1  -2  -4  705.14   18.26   2
  -1  -2  -4  708.44   22.74   1
   1   2   4  701.20   22.87   2
   1   2  -4  690.98   26.32   1
   1   2  -4  718.14   25.77   2
   1  -2   4  726.77   25.88   2
   1  -2   4  738.92   23.88   3
   2  -2  -4  278.74   17.84   1
  -2  -2   4  281.65   17.16   3
  -2  -2  -4  347.29   13.50   1
   2   2  -4  332.86   18.70   2
   2   2  -4  322.09   18.25   1
   2  -2   4  311.07   18.30   2
  -2   2   4  307.25   14.65   3
   2   2   4  313.56   17.59   2
   2  -2   4  305.21   14.08   3
   2  -2  -4  315.12   14.26   2
   3   2   4   79.28   12.47   2
   3   2   4   82.33   11.50   3
  -3  -2  -4   94.46    7.90   1
  -3   2  -4  104.83   13.46   1
  -3  -2   4   86.81   11.70   3
   3  -2  -4   65.71   11.36   1
   3   2  -4   93.36   12.25   1
  -3   2   4   89.26    9.09   3
   3  -2   4   97.53   13.60   2
   3  -2   4   90.57    8.78   3
   3  -2  -4   93.05   11.11   2
   3   2  -4  108.04   14.16   2
   4   2  -4   31.81   10.06   2
   4  -2   4   24.67    9.30   2
  -4   2  -4   23.11    8.28   1
   4   2  -4   35.07    8.91   1
  -4  -2   4   14.81    6.80   3
   4   2   4   45.29   12.21   2
   4  -2  -4   24.77    8.06   2
   4  -2  -4   32.57    9.76   1
   4   2   4   26.16    7.43   3
  -4   2   4   37.98    6.58   3
  -4  -2  -4   24.50    5.79   1
   4  -2   4   29.28    5.57   3
  -5  -2   4  978.31   39.34   3
   5  -2   4  966.93   45.86   2
  -5   2  -4 1021.45   43.67   1
   5  -2  -4  960.74   43.83   1
   5   2   4  984.05   47.74   2
   5   2   4 1013.75   39.29   3
   5   2  -4  977.34   39.63   1
   5   2  -4  951.27   45.75   2
   5  -2  -4 1014.79   43.15   2
   6  -2   4  303.75   32.66   2
   6   2  -4  262.25   30.02   2
   6  -2  -4  277.23   29.30   2
   6  -2  -4  234.84   27.08   1
   6   2   4  287.99   33.10   2
  -6   2  -4  258.21   27.52   1
   7   2   4  124.62   24.40   2
   7  -2   4   98.06   20.97   2
   7  -2  -4  136.39   22.50   1
   7  -2  -4  119.42   22.18   2
   7   2  -4  111.14   21.84   2
   8  -2   4   37.99   16.12   2
   8   2  -4   28.01   14.86   2
   8   2   4   16.94   15.33   2
   8  -2  -4   21.73   15.21   2
   0   3   4  806.62   28.38   3
   0   3   4  806.38   23.03   2
   0  -3   4  836.48   29.54   2
   0   3  -4  784.19   29.46   1
   0  -3  -4  830.65   27.41   1
  -1   3  -4  932.17   34.23   1
   1   3   4  992.45   30.68   2
   1  -3  -4  982.58   25.97   2
  -1  -3   4  995.42   33.85   3
   1   3   4  991.52   33.61   3
   1  -3   4 1003.84   34.36   2
  -1  -3  -4  966.08   27.79   1
   1  -3   4  936.23   29.94   3
   1   3  -4  972.31   32.98   1
   1  -3  -4  918.29   32.69   1
  -1   3   4 1019.77   31.31   3
  -2  -3  -4   65.66    6.01   1
   2   3  -4   63.17    9.79   1
   2   3  -4   36.55    8.40   2
  -2  -3   4   71.52   10.96   3
   2   3   4   66.95   10.52   2
  -2   3  -4   80.77   12.17   1
   2  -3  -4   47.46    9.30   1
   2  -3  -4   69.73    7.93   2
   2  -3   4   69.39   10.77   2
   2  -3   4   73.25    8.29   3
  -2   3   4   71.27    8.63   3
   3   3   4 2460.39   72.84   2
  -3   3   4 2494.28   59.45   3
   3  -3   4 2495.96   73.92   2
   3   3  -4 2515.61   67.24   1
   3  -3  -4 2516.40   66.66   2
   3  -3   4 2536.66   58.30   3
   3  -3  -4 2560.52   74.01   1
  -3  -3  -4 2549.92   54.80   1
  -3  -3   4 2539.17   70.20   3
  -4   3  -4  802.87   37.36   1
   4  -3   4  789.38   38.26   2
  -4   3   4  821.80   25.15   3
  -4  -3   4  845.15   35.74   3
   4  -3   4  791.78   23.46   3
   4   3   4  823.29   39.61   2
   4  -3  -4  834.93   34.60   2
   4  -3  -4  809.08   38.49   1
   4   3  -4  807.50   32.94   1
   5   3  -4    1.69    4.52   2
  -5   3  -4   36.16   11.26   1
   5  -3  -4   19.97    9.35   2
   5  -3  -4   28.72   11.01   1
   5   3   4   23.43    8.93   3
   5   3  -4   31.06    8.93   1
   5   3   4   28.34   12.70   2
  -5  -3   4   22.16    8.67   3
   5  -3   4   32.08   11.09   2
  -6  -3   4   99.51   16.51   3
   6  -3   4   66.77   16.10   2
   6  -3  -4   84.53   17.96   1
   6  -3  -4   97.53   17.93   2
   6   3   4  125.03   23.40   2
   6   3   4  102.96   16.30   3
  -6   3  -4   89.98   17.42   1
  -7   3  -4  185.35   26.19   1
   7  -3  -4  201.22   27.52   1
   7   3   4  176.12   27.99   2
   7  -3   4  166.10   26.27   2
   7  -3  -4  198.13   26.62   2
   7   3  -4  104.31   21.30   2
   8  -3   4  115.94   24.54   2
   8  -3  -4   74.37   19.93   2
   8   3  -4   56.91   18.33   2
   8  -3  -4   53.96   17.75   1
   8   3   4   84.42   23.44   2
   0  -4  -4   23.40    5.93   1
   0   4  -4   38.21    8.44   1
   0   4   4   37.73    6.16   2
   0   4   4   32.53    7.31   3
   0  -4   4   19.04    6.39   2
  -1   4   4   71.34    9.84   3
  -1   4  -4   55.23   10.00   1
   1   4  -4   67.06   10.50   1
   1   4   4   67.84    9.41   2
  -1  -4   4   66.57   10.28   3
  -1  -4   4   44.29    9.00   2
   1  -4  -4   56.76    9.44   1
   1  -4   4   74.43    9.72   3
   1  -4  -4   69.65    7.65   2
   1  -4   4   57.48    9.97   2
  -1  -4  -4   79.65    8.20   1
   2  -4   4  470.03   19.44   3
   2   4  -4  482.94   23.09   1
  -2  -4  -4  452.47   24.08   3
   2   4  -4  509.89   26.39   2
  -2  -4  -4  484.14   14.78   1
  -2  -4   4  477.44   24.83   3
   2  -4  -4  460.19   19.87   2
  -2   4   4  484.31   20.25   3
   2  -4   4  479.03   25.38   2
   2  -4  -4  525.89   26.15   1
  -2   4  -4  465.43   25.52   1
   2   4   4  484.25   24.48   2
   3   4  -4  124.16   14.25   1
  -3  -4   4  129.65   16.19   3
   3   4  -4  123.18   17.12   2
  -3   4   4  117.80   10.74   3
   3  -4  -4  109.24   12.75   2
  -3   4  -4  102.18   15.40   1
  -3  -4  -4   95.88   14.07   3
   3  -4  -4   91.68   14.40   1
   3  -4   4  121.44   16.80   2
   3   4   4  100.19   15.02   2
   3  -4   4  112.03    9.02   3
   4  -4   4  841.38   40.28   2
  -4  -4  -4  771.51   36.27   3
   4   4   4  910.27   42.26   2
   4  -4  -4  828.39   35.05   2
  -4  -4   4  773.56   36.50   3
   4   4  -4  724.35   39.42   2
   4   4  -4  803.30   32.66   1
   4  -4  -4  810.86   39.35   1
  -5  -4   4  146.50   19.55   3
   5  -4  -4  189.85   23.84   1
  -5   4  -4  169.82   22.88   1
   5   4  -4  179.92   24.87   2
   5  -4  -4  181.81   21.19   2
   5   4   4  177.73   24.36   2
   5  -4   4  149.92   21.60   2
   6   4   4  454.66   30.27   3
  -6   4  -4  388.69   31.50   1
   6  -4   4  374.42   31.57   2
  -6  -4   4  429.47   29.26   3
   6   4  -4  447.29   35.10   2
   6  -4  -4  441.10   33.21   1
   6  -4  -4  485.23   32.35   2
   6   4   4  381.22   38.37   2
   7  -4   4  139.65   24.34   2
   7  -4  -4  146.83   25.14   1
  -7   4  -4  136.04   23.25   1
   7   4   4  178.66   30.07   2
   7  -4  -4  150.10   23.65   2
   7   4  -4  156.31   26.74   2
   8   4   4  125.89   27.78   2
   8   4  -4   67.35   21.72   2
   8  -4   4   25.63   14.55   2
   8  -4  -4   88.06   21.06   2
   8  -4  -4   71.50   20.71   1
   0  -5  -4 2257.94   60.14   1
   0  -5   4 2323.24   67.05   2
   0   5  -4 2235.28   64.31   1
   0   5   4 2144.35   62.05   3
   0   5   4 2280.84   59.27   2
   0  -5   4 2242.99   62.27   3
   1  -5  -4  809.55   28.05   2
   1  -5   4  820.33   34.26   2
  -1  -5   4  808.14   34.58   2
   1   5  -4  781.36   31.28   1
   1  -5   4  766.25   29.09   3
   1  -5  -4  786.21   32.01   1
  -1   5  -4  773.94   33.91   1
  -1   5   4  813.57   30.39   3
  -1  -5   4  875.60   34.40   3
  -1  -5  -4  785.54   26.03   1
   1   5   4  756.88   30.22   2
  -1  -5  -4  804.31   33.05   3
   2  -5  -4 1613.85   53.69   1
   2   5   4 1583.94   52.43   2
   2   5  -4 1600.99   49.06   1
   2   5  -4 1639.38   56.51   2
  -2  -5   4 1598.10   53.47   3
  -2  -5  -4 1494.38   52.15   3
   2  -5   4 1610.50   44.60   3
   2  -5  -4 1584.22   46.49   2
   2  -5   4 1547.06   54.03   2
  -2  -5  -4 1629.33   37.71   1
  -2   5  -4 1632.11   55.50   1
  -2   5   4 1567.73   45.31   3
   3  -5   4   29.19    9.83   2
   3  -5  -4   24.49    7.37   2
   3   5   4   19.59    9.64   2
   3  -5  -4    9.42    7.25   1
   3   5  -4   13.44    7.30   1
   3   5  -4   16.51    8.70   2
   3  -5   4   20.41    5.43   3
  -3  -5  -4   33.48   10.02   3
  -3   5   4   20.33    6.09   3
  -3   5  -4   22.99    9.28   1
  -3  -5   4   24.75    8.87   3
   4  -5  -4  296.21   21.46   2
  -4   5  -4  347.67   26.74   1
  -4  -5   4  298.51   23.69   3
  -4  -5  -4  285.74   26.89   3
   4  -5   4  319.66   25.37   2
   4  -5  -4  342.18   26.09   1
   4   5  -4  300.87   30.47   2
   4   5   4  235.83   26.15   2
   4   5  -4  293.86   19.59   1
  -5  -5  -4  631.77   35.09   3
   5  -5   4  512.58   34.67   2
   5  -5  -4  563.90   32.39   2
   5  -5  -4  517.39   35.05   1
   5   5  -4  532.92   37.08   2
   5   5   4  581.49   38.51   2
  -5  -5   4  550.55   33.16   3
   6  -5   4    8.14    9.81   2
  -6   5  -4    3.86    9.06   1
   6   5   4   12.59   12.14   2
  -6  -5   4   12.77    8.94   3
   6  -5  -4   19.72   10.35   2
   6   5  -4   -5.49    9.15   2
   6  -5  -4   25.30   12.01   1
   7  -5   4   17.97   13.32   2
   7   5  -4   24.38   15.41   2
   7   5   4   35.36   16.02   2
  -7   5  -4   11.84   11.53   1
   7  -5  -4   29.81   15.03   1
   7  -5  -4   39.02   14.58   2
  -8   5  -4    9.03   11.89   1
   8   5   4    6.65   15.22   2
   8   5  -4    3.51   13.27   2
   8  -5  -4    0.85   10.73   2
   8  -5   4   11.02   12.16   2
   8  -5  -4   -2.52   11.45   1
   0   6   4 1107.56   38.27   2
   0  -6   4 1077.18   43.75   2
   0  -6  -4 1151.66   38.70   1
   0  -6  -4 1137.56   41.09   3
   0  -6   4 1162.49   41.66   3
   0   6  -4 1138.73   42.53   1
   1  -6   4  628.16   27.45   3
  -1  -6  -4  627.65   23.80   1
   1  -6  -4  615.71   25.91   2
  -1   6  -4  592.00   30.74   1
   1  -6   4  630.80   31.62   2
   1   6   4  596.04   28.51   2
   1  -6  -4  594.05   28.72   1
   1   6  -4  589.96   28.29   1
  -1  -6  -4  663.55   31.17   3
  -1   6   4  653.53   28.20   3
  -1  -6   4  626.82   30.55   3
  -1  -6   4  623.56   31.88   2
  -2   6   4   60.35    9.91   3
   2   6  -4   70.69   11.86   1
   2  -6  -4   60.40    9.84   2
  -2  -6  -4   73.28    6.97   1
   2  -6  -4   61.40   12.68   1
   2   6   4   62.01   12.34   2
  -2  -6  -4   56.53   11.70   3
   2  -6   4   69.59   10.18   3
   2   6  -4   68.72   14.33   2
  -2   6  -4   68.53   13.62   1
   2  -6   4   83.28   14.52   2
  -2  -6   4   65.59   12.98   3
   3  -6  -4  476.48   25.10   2
   3   6  -4  507.06   25.39   1
  -3   6  -4  476.73   30.51   1
   3   6  -4  410.93   29.81   2
   3  -6   4  444.77   29.06   2
   3   6   4  406.48   28.70   2
  -3  -6  -4  468.55   29.21   3
  -3   6   4  421.39   20.06   3
   3  -6  -4  410.64   28.29   1
   3  -6   4  414.65   19.23   3
  -3  -6   4  470.82   29.35   3
   4   6  -4  627.15   39.51   2
  -4  -6  -4  608.54   35.09   3
   4   6   4  692.06   39.64   2
   4  -6   4  587.98   35.91   2
  -4   6  -4  629.16   38.13   1
   4  -6  -4  670.95   33.07   2
  -4  -6   4  615.97   35.70   3
   4  -6  -4  653.58   37.80   1
   5   6  -4   65.58   17.21   2
   5   6   4   49.29   15.79   2
  -5   6  -4   54.38   15.55   1
  -5  -6   4   51.98   13.87   3
  -5  -6  -4   40.44   13.31   3
   5  -6  -4   59.52   16.13   1
   5  -6  -4   48.69   12.68   2
   5  -6   4   38.24   13.62   2
  -6  -6   4   25.28   11.72   3
   6   6   4   21.20   14.00   2
  -6  -6  -4   30.84   13.31   3
  -6   6  -4    3.15    6.71   1
   6  -6   4   31.48   13.52   2
   6  -6  -4   39.35   13.15   2
   6   6  -4   29.34   14.41   2
   6  -6  -4   45.75   15.28   1
   7  -6   4  165.92   27.15   2
   7  -6  -4  286.24   36.44   1
   7  -6  -4  236.70   29.98   2
  -7  -6   4  258.10   30.43   3
  -7   6  -4  195.93   29.46   1
   7   6   4  246.18   35.28   2
   7   6  -4  234.76   33.93   2
   7   6   4  286.98   33.05   3
   0  -7   4  818.81   39.24   2
   0  -7  -4  902.79   37.31   3
   0  -7   4  841.62   36.47   3
   0   7   4  847.30   34.72   2
   0  -7  -4  816.16   33.30   1
   0   7  -4  877.67   37.96   1
  -1  -7  -4  151.32   14.02   1
   1  -7  -4  134.44   14.95   2
  -1   7   4  114.17   15.14   3
   1  -7  -4  106.52   15.25   1
  -1   7  -4  105.79   16.25   1
  -1  -7   4  149.40   18.82   3
   1   7   4  105.96   15.28   2
   1   7  -4  127.72   16.21   1
  -1  -7  -4   98.99   15.28   3
   1  -7   4  107.14   14.04   3
   1  -7   4  106.45   16.37   2
  -2  -7  -4  400.45   26.93   3
   2   7  -4  424.82   24.59   1
   2  -7   4  378.65   26.69   2
  -2  -7   4  398.31   27.39   3
  -2   7  -4  479.53   30.22   1
   2   7  -4  411.59   30.22   2
   2  -7  -4  438.65   23.92   2
  -2   7   4  447.67   23.52   3
   2   7   4  416.42   27.59   2
   2  -7   4  424.61   22.19   3
  -3  -7   4  177.34   23.10   3
   3   7   4  164.00   22.27   2
   3  -7  -4  186.90   19.44   2
   3   7  -4  177.87   18.46   1
  -3   7  -4  197.46   24.90   1
   3  -7   4  151.43   21.23   2
  -3  -7  -4  162.49   21.95   3
   3  -7  -4  185.31   22.83   1
   3   7  -4  150.03   22.72   2
  -4   7  -4  264.95   29.65   1
   4  -7  -4  330.31   24.32   2
  -4  -7  -4  269.63   28.46   3
   4  -7  -4  314.15   31.97   1
   4  -7   4  234.67   27.07   2
  -4  -7   4  240.76   27.05   3
   4   7   4  231.31   28.33   2
   4   7  -4  275.23   32.01   2
  -5  -7  -4  200.66   26.47   3
   5  -7   4  216.86   28.03   2
   5   7   4  243.93   31.20   2
  -5   7  -4  201.16   28.47   1
   5  -7  -4  207.54   24.79   2
  -5  -7   4  177.69   24.44   3
   5   7  -4  190.62   28.88   2
   5  -7  -4  178.09   25.65   1
  -6  -7  -4   84.47   18.76   3
   6  -7  -4   97.17   20.86   1
  -6  -7   4   99.05   19.94   3
   6  -7   4   93.98   20.21   2
   6   7  -4  167.27   29.17   2
   6  -7  -4   87.55   18.14   2
  -6   7  -4   78.64   19.41   1
   6   7   4   86.84   21.87   2
   7   7   4   94.55   25.08   2
   7   7  -4  114.25   25.45   2
  -7  -7   4   72.39   19.02   3
   7  -7  -4   59.10   19.08   1
  -7   7  -4   67.51   19.66   1
   0  -8  -4 1787.75   60.86   3
   0   8  -4 1800.18   61.87   1
   0  -8   4 1825.41   66.24   2
   0  -8  -4 1870.89   58.15   1
   0  -8   4 1822.68   61.51   3
   0   8   4 1792.60   59.56   2
   1  -8  -4  607.09   30.05   2
   1  -8   4  613.38   35.52   2
  -1  -8   4  577.85   33.43   3
   1  -8  -4  582.58   31.75   1
  -1  -8  -4  609.76   33.91   3
  -1   8  -4  638.66   35.05   1
  -1   8   4  623.66   31.89   3
   1   8  -4  599.66   31.44   1
  -1  -8  -4  606.28   26.34   1
   1   8   4  507.77   30.12   2
   1  -8   4  667.99   31.53   3
   2   8   4  397.22   28.36   2
  -2  -8   4  384.75   28.23   3
  -2  -8  -4  394.95   28.58   3
  -2   8  -4  414.79   29.88   1
   2   8  -4  404.40   24.86   1
   2   8  -4  364.77   29.93   2
   2  -8  -4  394.45   24.77   2
  -2   8   4  387.60   23.88   3
   2  -8   4  381.06   28.73   2
   2  -8  -4  377.86   27.11   1
   2  -8   4  382.64   22.70   3
   3   8  -4  623.86   40.72   2
  -3  -8  -4  551.67   34.91   3
   3   8   4  547.34   35.81   2
  -3   8  -4  509.67   34.99   1
   3  -8   4  527.36   34.42   2
   3  -8  -4  580.03   36.23   1
   3  -8  -4  618.05   31.49   2
  -3  -8   4  523.94   34.53   3
   4   8   4  299.86   33.15   2
  -4  -8  -4  255.99   29.86   3
   4  -8   4  276.34   30.68   2
  -4  -8   4  246.43   28.47   3
   4  -8  -4  267.48   26.34   2
  -4   8  -4  193.74   26.93   1
   4  -8  -4  247.12   29.86   1
   4   8  -4  287.64   34.08   2
  -5   8  -4    1.33    9.01   1
   5   8  -4    3.26   10.57   2
   5  -8  -4   22.68   11.39   2
  -5  -8  -4    8.16    9.67   3
   5  -8   4   15.55   11.19   2
   5   8   4    8.01   11.56   2
   5  -8  -4   11.23   10.51   1
  -5  -8   4   14.62    9.89   3
   6   8   4  170.49   29.62   2
   6  -8   4  168.99   27.44   2
   6  -8  -4  113.39   23.66   1
  -6   8  -4  134.74   25.99   1
  -6  -8   4  198.81   28.95   3
   6   8  -4  124.63   25.58   2
  -6  -8  -4  158.61   25.56   3
   7  -8  -4   32.65   16.35   1
  -7   8  -4   29.53   14.83   1
   7   8   4   52.82   20.86   2
   7   8  -4   24.50   15.95   2
  -7  -8   4   19.70   13.28   3
   7  -8   4   53.70   18.99   2
   0  -9   4   52.55   12.81   3
   0  -9   4   34.07   12.30   2
   0   9   4   63.29   12.93   2
   0  -9  -4   43.19   10.73   1
   0  -9  -4   54.30   12.92   3
   0   9  -4   56.35   13.55   1
   1  -9  -4  282.07   23.49   1
   1  -9   4  254.07   24.35   3
   1  -9   4  306.72   31.06   2
  -1  -9   4  283.60   27.94   3
   1   9  -4  280.21   30.47   2
   1  -9  -4  267.53   21.50   2
   1   9  -4  271.55   22.61   1
  -1   9  -4  281.36   28.58   1
  -1  -9  -4  241.58   26.31   3
   1   9   4  288.46   23.97   2
  -2  -9  -4  204.70   25.30   3
  -2  -9   4  168.53   22.88   3
   2   9  -4  194.86   27.52   2
   2  -9   4  200.55   25.30   2
  -2   9   4  203.71   21.13   3
   2  -9   4  230.10   21.64   3
   2   9   4  236.50   26.81   2
   2  -9  -4  218.73   22.69   2
  -2   9  -4  235.86   27.72   1
   2   9  -4  221.28   22.61   1
   2  -9  -4  213.25   24.89   1
   3  -9  -4  131.60   18.80   2
  -3  -9   4  161.46   23.53   3
  -3  -9  -4  140.35   22.13   3
   3   9  -4  126.40   23.13   2
  -3   9  -4  140.94   23.14   1
   3  -9   4  145.17   22.67   2
   3   9   4  139.33   22.52   2
   3  -9  -4  112.30   20.15   1
  -4  -9   4  376.07   37.59   3
   4  -9   4  363.03   36.88   2
   4  -9  -4  426.26   29.68   2
  -4  -9  -4  396.36   37.98   3
   4  -9  -4  422.57   33.75   1
  -4   9  -4  407.33   40.90   1
   4   9  -4  311.49   36.95   2
   4   9   4  363.08   37.42   2
   5  -9  -4  458.76   32.93   2
  -5   9  -4  361.46   39.66   1
  -5  -9  -4  394.32   39.77   3
   5   9  -4  474.45   47.81   2
   5  -9  -4  409.29   41.94   1
   5   9   4  413.59   43.08   2
   5  -9   4  367.96   38.56   2
  -5  -9   4  448.59   35.97   3
  -6   9  -4   83.22   21.31   1
  -6  -9  -4   89.33   20.86   3
   6   9  -4   80.62   22.99   2
  -6  -9   4   90.81   21.53   3
   6   9   4   85.00   23.61   2
   6  -9  -4  108.50   24.40   1
   6  -9   4   69.39   19.20   2
   0  10   4   31.47   11.28   2
   0 -10  -4   29.46   11.24   3
   0 -10  -4   45.41   11.17   1
   0 -10   4   27.25   11.79   2
   0 -10   4   39.58   11.91   3
   0  10  -4   21.36   10.46   1
  -1 -10  -4  348.27   28.06   3
   1 -10   4  311.23   32.57   2
  -1  10  -4  339.38   33.14   1
   1  10  -4  285.04   27.65   1
   1 -10  -4  289.50   28.37   1
   1 -10   4  254.43   25.57   3
   1  10  -4  260.28   31.04   2
   1  10   4  387.72   29.07   2
   1 -10  -4  286.09   24.23   2
  -1 -10   4  274.59   29.29   3
   2 -10  -4  194.45   24.88   1
   2 -10  -4  207.70   23.80   2
  -2  10   4  204.74   22.83   3
   2  10   4  233.76   27.93   2
  -2 -10  -4  230.28   28.08   3
  -2 -10   4  212.45   27.10   3
   2  10  -4  201.30   28.82   2
   2 -10   4  215.06   22.20   3
   2 -10   4  212.30   28.31   2
  -2  10  -4  232.31   29.08   1
   3 -10   4  267.01   31.37   2
  -3 -10   4  318.81   34.60   3
   3 -10  -4  270.89   28.11   2
  -3  10  -4  265.35   32.36   1
   3  10  -4  329.99   38.80   2
   3  10   4  335.99   35.80   2
  -3 -10  -4  218.81   28.19   3
   4  10   4  109.60   22.79   2
   4 -10  -4   98.03   20.70   1
  -4 -10  -4   58.90   16.45   3
  -4  10  -4  119.35   23.92   1
  -4 -10   4   97.17   20.50   3
   4  10  -4   98.32   22.95   2
   5 -10  -4  101.01   22.43   1
   5 -10   4  102.22   22.12   2
  -5 -10  -4  115.18   23.63   3
   5  10   4  119.06   25.53   2
   5  10  -4  129.06   26.68   2
  -5 -10   4   96.94   22.41   3
  -5  10  -4  113.84   24.07   1
   6 -10   4   34.12   15.86   2
   6  10   4   70.16   23.11   2
  -6 -10  -4   54.85   19.00   3
   6 -10  -4   69.62   20.09   1
   6  10  -4  109.54   27.58   2
  -6 -10   4   52.12   18.29   3
  -6  10  -4   41.60   17.44   1
   0 -11   4   53.45   15.49   2
   0  11   4   73.57   16.45   2
   0  11  -4   55.01   15.48   1
   0 -11   4   49.66   14.04   3
   0 -11  -4   54.41   14.48   3
  -1  11   4  324.65   31.80   3
   1 -11   4  318.90   35.00   2
   1 -11   4  359.62   27.29   3
  -1  11  -4  387.07   37.36   1
   1  11  -4  344.60   27.71   1
   1  11   4  363.20   30.38   2
   1 -11  -4  324.96   26.76   1
   1  11  -4  387.94   39.29   2
  -2 -11  -4   -4.33    7.38   3
   2  11   4   -7.04    8.97   2
   2  11  -4    0.35    9.50   2
   2 -11   4    0.47    8.54   2
   2 -11  -4   -3.39    7.44   2
  -2 -11   4   -1.37    7.27   3
  -2  11  -4   -7.21    7.89   1
   2 -11  -4   -1.26    6.80   1
  -3 -11   4  290.02   34.29   3
   3  11  -4  252.65   34.92   2
  -3  11  -4  302.67   36.29   1
   3  11   4  308.65   35.56   2
  -3 -11  -4  332.58   36.54   3
   3 -11  -4  339.66   36.68   1
   3 -11   4  303.08   35.00   2
   4 -11   4  338.70   38.34   2
  -4  11  -4  365.44   41.58   1
   4  11  -4  318.94   40.95   2
   4  11   4  404.27   42.85   2
  -4 -11  -4  340.94   38.32   3
  -4 -11   4  364.58   39.94   3
   4 -11  -4  353.61   38.47   1
   5 -11  -4   21.27   13.53   1
  -5 -11   4   32.17   16.01   3
   5 -11   4    8.93   11.24   2
   5  11  -4   11.46   15.03   2
  -5 -11  -4   41.87   17.28   3
  -5  11  -4   14.21   13.06   1
   5  11   4   29.81   17.47   2
   0  12   4    2.54    8.37   2
   0 -12   4   18.54   10.91   3
   0 -12  -4   17.19   11.77   3
   0  12  -4   15.44   12.06   1
   0 -12   4   18.61   12.22   2
  -1 -12   4   56.94   15.99   3
   1  12  -4   87.29   21.37   2
  -1  12   4   81.29   17.14   3
  -1  12   4   94.68   18.16   2
   1 -12  -4   95.83   19.01   1
  -1 -12  -4   63.23   16.01   3
   1  12   4   75.07   18.51   2
   1 -12   4   71.80   18.30   2
  -1  12  -4  133.57   23.19   1
   1 -12   4   71.26   15.93   3
   2 -12  -4  108.61   21.74   1
  -2 -12   4   83.89   19.52   3
   2  12  -4   71.38   20.71   2
  -2 -12  -4   40.82   14.93   3
   2  12   4   55.45   17.63   2
   2 -12   4   71.86   19.22   2
  -2  12  -4   58.67   17.78   1
   3 -12   4   75.21   19.71   2
  -3 -12   4  103.78   22.65   3
   3  12  -4  102.40   25.61   2
  -3  12  -4   70.73   20.43   1
   3 -12  -4   66.99   19.06   1
   3  12   4   81.67   21.96   2
  -3 -12  -4   93.39   21.03   3
   4 -12   4   32.58   15.59   2
   4  12  -4   24.90   17.06   2
  -4 -12  -4   31.37   15.76   3
   4 -12  -4   45.16   16.64   1
  -4  12  -4   29.45   16.98   1
   4  12   4   47.25   19.51   2
  -4 -12   4    6.63   11.30   3
   0 -13   4   46.39   15.33   3
   1  13   4   17.64   13.35   2
   1  13  -4   24.78   15.90   2
  -1  13  -4   42.16   17.08   1
  -1 -13  -4   32.13   14.39   3
   1 -13   4   38.19   16.08   2
  -1 -13   4   29.78   13.88   3
   2  13   4  393.66   41.97   2
   2 -13   4  349.72   39.95   2
  -2 -13  -4  347.16   38.83   3
  -2  13  -4  327.01   40.02   1
  -2 -13   4  400.49   40.97   3
   2  13  -4  346.25   42.54   2
  -3 -13   4  134.95   25.97   3
   3  13  -4  133.51   29.87   2
   3 -13   4   89.93   22.63   2
   3 -13  -4  122.25   25.09   1
   3  13   4  121.52   26.39   2
  -3  13  -4   78.03   22.16   1
  -3 -13  -4   85.98   21.28   3
   0 -14   4   35.89   14.83   3
   0  14  -4   42.73   17.37   2
   1  14  -4   10.06   14.71   2
  -1 -14   4    8.05   11.53   3
   1 -14   4    1.40   11.26   2
  -1  14  -4   15.48   13.31   1
  -1 -14  -4    7.04   11.29   3
   0   0  -5    4.18    4.53   1
   0   0   5   -1.74    2.19   2
  -1   0   5 9281.48  198.12   3
  -1   0  -5 9822.58  203.54   1
   1   0   5 9540.38  201.42   2
   1   0  -5 9999.07  198.18   2
   1   0  -5 9621.53  206.51   1
  -2   0   5 2986.56   72.43   3
   2   0   5 2928.67   75.35   2
   2   0  -5 2963.76   77.50   1
   2   0   5 3003.14   72.35   3
  -2   0  -5 3080.45   73.85   1
   2   0  -5 2998.85   71.54   2
   3   0  -5    4.70    5.86   1
  -3   0  -5    1.66    4.51   1
   3   0  -5    7.73    5.43   2
   3   0   5    2.67    4.06   3
   3   0   5    8.91    6.23   2
  -3   0   5    7.27    4.94   3
   4   0  -5   73.10   12.91   2
  -4   0  -5   64.20   10.82   1
   4   0   5   57.20   12.52   2
  -4   0   5   66.23   10.34   3
   4   0  -5   64.64   12.73   1
   4   0   5   73.04   10.44   3
   5   0   5   20.19    6.89   3
  -5   0   5    5.86    5.70   3
   5   0  -5    3.29    7.53   1
  -5   0  -5    4.37    6.23   1
   5   0   5   11.80    9.03   2
   5   0  -5    3.34    7.48   2
   6   0  -5    6.35    7.97   1
   6   0   5    8.21    9.77   2
   6   0  -5    9.68    9.32   2
   7   0  -5  174.89   24.25   1
   7   0  -5  229.86   29.47   2
   7   0   5  211.02   29.60   2
   8   0   5   -7.42    9.49   2
   8   0  -5    4.18   12.43   2
   0   1  -5  227.36   14.88   1
   0  -1   5  220.56   11.49   2
   0   1   5  236.80    7.66   2
   0  -1   5  247.67   14.22   3
   0   1   5  236.02   14.27   3
  -1  -1  -5  403.95   17.84   1
   1   1  -5  379.07   16.27   2
   1  -1   5  405.82   18.06   3
   1  -1  -5  405.08   20.28   1
   1   1  -5  390.92   20.19   1
   1  -1  -5  394.00   11.28   2
   1   1   5  407.45   19.13   3
   1  -1   5  355.28   16.65   2
  -1  -1   5  386.33   18.54   3
   1   1   5  399.48   15.93   2
  -1   1   5  369.30   17.95   3
   2   1  -5  583.50   25.70   1
  -2  -1   5  556.92   23.58   3
   2  -1  -5  526.02   25.40   1
  -2   1  -5  620.29   25.38   1
   2   1   5  566.58   23.94   3
   2  -1   5  582.41   22.15   3
   2  -1   5  559.60   24.71   2
   2   1   5  494.03   22.85   2
  -2  -1  -5  558.33   21.55   1
   2   1  -5  547.91   23.30   2
  -2   1   5  523.96   21.61   3
   2  -1  -5  526.12   19.30   2
   3   1  -5  359.89   20.90   2
   3  -1  -5  342.26   21.74   1
   3  -1   5  334.44   16.80   3
   3  -1   5  338.85   21.82   2
   3  -1  -5  315.18   17.75   2
  -3  -1   5  331.26   18.86   3
  -3  -1  -5  368.07   17.38   1
  -3   1   5  324.95   17.24   3
  -3   1  -5  321.02   19.63   1
   3   1  -5  342.12   21.41   1
   3   1   5  320.25   20.75   2
   3   1   5  355.09   19.41   3
   4   1   5  122.46   17.88   2
   4   1  -5  114.40   15.93   2
   4  -1  -5  101.67   15.45   1
   4   1   5  113.00   13.92   3
   4  -1  -5  146.28   16.51   2
   4  -1   5  140.11   18.05   2
  -4   1   5  120.49   12.61   3
   4   1  -5  135.73   17.03   1
  -4   1  -5  132.89   15.88   1
  -4  -1  -5  142.45   13.90   1
   4  -1   5  103.16   11.61   3
  -4  -1   5  154.71   15.93   3
   5   1   5  158.24   22.04   2
   5  -1  -5  190.81   23.04   1
   5   1  -5  155.89   21.36   2
   5   1  -5  156.41   19.82   1
  -5  -1   5  177.17   18.10   3
   5  -1   5  158.15   21.62   2
  -5  -1  -5  160.49   16.09   1
   5   1   5  161.73   17.44   3
   5  -1  -5  131.32   18.08   2
  -5   1  -5  196.80   21.33   1
   6  -1   5  146.84   23.12   2
   6   1   5  194.90   26.26   2
   6  -1  -5  170.36   23.07   2
   6  -1  -5  194.22   24.56   1
   6   1  -5  151.89   21.06   1
  -6   1  -5  148.67   20.56   1
   6   1  -5  197.00   25.52   2
   7  -1  -5  315.59   34.49   2
   7   1  -5  332.00   35.97   2
   7   1   5  297.01   36.02   2
   7  -1  -5  366.34   35.94   1
   7  -1   5  348.56   37.88   2
   8  -1   5  158.77   28.68   2
   8   1   5  157.81   28.59   2
   8   1  -5  145.76   27.85   2
   8  -1  -5  165.54   28.49   2
   0  -2  -5 4405.04   98.96   1
   0   2  -5 4221.66  101.04   1
   0  -2   5 4206.75   96.89   3
   0  -2   5 4257.39   97.90   2
   0   2   5 4345.86   87.35   2
   0   2   5 4207.87   97.72   3
  -1  -2  -5 1906.35   49.81   1
   1  -2  -5 1901.84   54.35   1
   1  -2  -5 1961.29   40.68   2
   1   2  -5 1991.57   55.10   1
   1   2   5 1861.23   52.74   3
   1  -2   5 1961.81   50.80   3
  -1  -2   5 2000.18   53.37   3
  -1   2   5 1885.06   51.14   3
   1   2  -5 2051.06   52.81   2
   1  -2   5 1791.12   51.87   2
   1   2   5 1913.06   48.10   2
  -1   2  -5 1874.52   54.80   1
   2  -2  -5 1457.72   36.90   2
   2  -2   5 1380.58   39.04   3
   2   2  -5 1406.96   45.25   1
   2  -2   5 1355.31   44.55   2
   2   2   5 1354.63   42.51   2
  -2  -2   5 1398.37   43.68   3
   2  -2  -5 1373.60   45.89   1
  -2  -2  -5 1381.06   37.87   1
  -2   2   5 1369.42   40.12   3
   2   2  -5 1388.89   44.07   2
   3   2   5 1609.37   49.46   3
  -3  -2  -5 1556.21   41.52   1
   3  -2  -5 1631.33   53.44   1
   3  -2  -5 1599.33   45.77   2
   3  -2   5 1534.23   42.43   3
  -3   2   5 1499.98   43.14   3
   3  -2   5 1514.07   52.10   2
   3   2   5 1600.48   52.19   2
   3   2  -5 1527.51   51.76   2
  -3  -2   5 1541.59   49.08   3
  -3   2  -5 1576.79   51.29   1
   3   2  -5 1537.90   49.81   1
   4  -2   5  125.85   18.45   2
   4   2   5  151.86   19.82   2
   4   2   5  143.85   16.59   3
  -4  -2  -5  157.31   11.64   1
  -4  -2   5  146.69   16.52   3
   4  -2  -5  166.35   17.14   2
   4   2  -5  131.92   16.05   1
   4  -2   5  148.59   11.57   3
   4   2  -5  176.63   20.57   2
   4  -2  -5  165.89   20.28   1
  -4   2  -5  168.47   18.74   1
  -4   2   5  170.33   14.31   3
  -5   2  -5  148.94   19.35   1
   5   2   5  152.47   22.44   2
   5  -2   5  164.82   21.93   2
   5  -2  -5  143.96   20.60   1
   5  -2  -5  135.62   18.09   2
   5   2   5  132.53   16.78   3
   5   2  -5  168.56   19.50   1
  -5  -2   5  130.80   16.67   3
   5   2  -5  131.36   19.97   2
   6   2   5  201.85   27.84   2
   6   2  -5  209.09   23.01   1
   6  -2   5  159.58   24.18   2
   6  -2  -5  185.69   24.41   1
   6  -2  -5  173.47   23.00   2
  -6   2  -5  174.12   22.86   1
   6   2  -5  151.60   23.04   2
   7   2  -5   57.41   17.08   2
   7  -2   5   36.84   14.73   2
   7   2   5   38.72   15.91   2
   7  -2  -5   32.22   13.68   1
   7  -2  -5   28.01   13.16   2
   8   2  -5  217.65   33.60   2
   8  -2  -5  168.18   28.20   2
   8   2   5  160.99   29.76   2
   8  -2   5  137.05   26.66   2
   8  -2  -5  195.93   29.02   1
   0  -3   5  107.35   11.94   3
   0   3  -5   72.16   10.64   1
   0   3   5   82.21    6.58   2
   0  -3  -5  103.94   11.36   1
   0  -3   5  113.55   12.42   2
   0   3   5   92.77   11.37   3
   1   3   5 1381.36   38.76   2
   1  -3   5 1357.51   40.48   3
  -1   3  -5 1353.44   45.13   1
  -1   3   5 1419.93   41.65   3
   1  -3   5 1369.91   43.94   2
  -1  -3   5 1468.82   44.45   3
  -1  -3  -5 1417.70   38.80   1
   1   3   5 1362.30   43.59   3
   1  -3  -5 1409.88   32.95   2
   1   3  -5 1384.74   44.31   1
  -2   3  -5 1711.30   54.52   1
   2   3  -5 1775.62   54.21   2
   2  -3   5 1731.15   54.03   2
   2   3   5 1695.07   50.76   2
   2  -3  -5 1773.80   44.24   2
  -2  -3   5 1695.93   52.45   3
   2   3   5 1745.60   52.72   3
   2  -3   5 1674.60   46.05   3
   2  -3  -5 1718.17   54.26   1
  -2  -3  -5 1715.33   43.16   1
  -2   3   5 1726.30   47.46   3
   2   3  -5 1661.39   51.61   1
   3   3  -5  366.95   24.17   2
   3  -3   5  325.01   16.30   3
   3   3   5  398.96   23.14   3
   3   3  -5  347.73   21.33   1
  -3   3   5  348.82   17.46   3
   3  -3  -5  343.53   23.61   1
  -3  -3  -5  350.84   14.23   1
   3   3   5  413.95   24.40   2
   3  -3   5  344.87   23.07   2
  -3  -3   5  369.35   22.23   3
   3  -3  -5  372.45   18.71   2
   4  -3  -5   36.55   11.58   1
  -4   3   5   57.13    8.48   3
   4   3  -5   46.26   12.14   2
   4  -3   5   58.71    7.85   3
   4   3  -5   47.68   10.80   1
  -4   3  -5   49.02   12.20   1
   4   3   5   52.42   11.38   3
   4  -3  -5   48.07   10.47   2
  -4  -3   5   41.01   10.72   3
   4   3   5   32.66   11.13   2
   4  -3   5   41.96   11.64   2
  -5   3  -5  293.13   24.03   1
   5  -3  -5  278.84   28.70   1
   5   3   5  280.84   29.74   2
   5  -3   5  236.82   27.05   2
  -5  -3   5  266.87   21.77   3
   5   3  -5  255.54   28.18   2
   5  -3  -5  296.32   22.78   2
   5   3   5  244.75   24.30   3
   5   3  -5  281.49   21.99   1
  -6   3  -5  380.20   29.64   1
   6  -3   5  290.65   32.20   2
   6  -3  -5  368.53   27.64   2
   6   3   5  394.04   32.72   2
  -6  -3   5  399.33   27.17   3
   6   3   5  380.82   26.84   3
   6  -3  -5  400.31   30.94   1
   6   3  -5  334.67   35.18   2
   7  -3   5   11.76   11.63   2
   7   3   5   37.85   16.13   2
  -7   3  -5   30.79   13.13   1
   7  -3  -5   18.06   11.75   1
   7  -3  -5   28.82   12.37   2
   7   3  -5    2.14   11.44   2
   8  -3  -5   28.31   14.59   1
   8  -3  -5   52.08   17.71   2
   8   3   5   57.75   20.36   2
   8   3  -5   42.50   18.70   2
   8  -3   5   37.71   15.73   2
   0   4   5   95.70    9.00   2
   0   4   5   81.64   11.55   3
   0  -4   5   88.50   12.25   2
   0   4  -5   86.25   12.40   1
   0  -4  -5  106.78   11.66   1
   1  -4  -5  745.56   22.50   2
  -1  -4   5  768.71   31.37   3
   1   4  -5  708.26   30.17   1
   1   4   5  772.44   31.70   3
  -1   4   5  708.98   28.04   3
  -1  -4   5  727.89   30.63   2
   1   4   5  721.11   26.77   2
   1  -4  -5  713.63   29.85   1
  -1   4  -5  721.06   31.80   1
   1  -4   5  707.36   30.35   2
   1  -4   5  705.31   27.49   3
  -1  -4  -5  716.05   24.99   1
   2   4   5  734.87   32.44   3
   2  -4  -5  731.73   24.93   2
  -2  -4  -5  723.40   22.21   1
   2   4   5  689.06   30.04   2
   2  -4  -5  764.23   33.70   1
  -2   4  -5  704.83   33.59   1
   2   4  -5  706.50   30.46   1
   2  -4   5  761.86   33.40   2
   2  -4   5  762.69   27.46   3
  -2   4   5  765.41   27.89   3
  -2  -4   5  732.31   32.20   3
   3   4   5  157.10   18.19   2
  -3   4   5  159.59   12.53   3
   3  -4   5  164.10   11.88   3
   3   4  -5  115.33   16.56   2
  -3  -4   5  177.51   19.65   3
   3   4  -5  213.20   20.02   1
  -3  -4  -5  170.63    7.40   1
   3  -4  -5  155.93   12.94   2
  -3   4  -5  191.09   20.97   1
   3  -4  -5  124.07   17.26   1
   3  -4   5  145.92   18.42   2
   4   4   5 1235.79   48.04   3
   4   4   5 1259.40   51.21   2
   4   4  -5 1181.23   43.81   1
   4  -4  -5 1237.54   43.81   2
   4  -4  -5 1153.02   49.94   1
  -4  -4   5 1245.66   48.27   3
   4  -4   5 1113.57   49.32   2
   5  -4  -5  319.62   26.70   1
   5   4   5  274.00   29.83   2
   5  -4  -5  354.55   24.58   2
   5   4  -5  325.91   22.49   1
   5   4   5  325.42   24.63   3
   5  -4   5  275.88   29.30   2
  -5   4  -5  295.27   29.90   1
  -5  -4   5  287.26   23.45   3
  -6  -4   5  211.15   24.53   3
   6   4   5  191.11   23.87   3
   6  -4  -5  274.52   31.83   1
   6  -4   5  182.86   25.97   2
   6  -4  -5  209.48   24.68   2
   6   4   5  250.17   31.21   2
  -6   4  -5  217.07   27.24   1
   7  -4  -5  301.86   35.38   1
   7  -4   5  286.94   34.73   2
   7   4   5  300.00   36.91   2
   7  -4  -5  264.64   30.99   2
  -7   4  -5  261.99   32.11   1
   8   4   5  117.66   26.43   2
   8  -4   5   91.86   23.56   2
   8  -4  -5  112.12   25.03   1
   0   5   5  479.63   25.06   3
   0  -5  -5  521.25   23.57   1
   0   5  -5  482.20   26.18   1
   0  -5   5  497.74   26.99   2
   0   5   5  503.05   21.12   2
  -1  -5   5  354.96   22.02   3
   1   5   5  341.50   19.22   2
  -1  -5   5  338.43   22.64   2
   1  -5   5  396.71   23.24   2
   1   5   5  341.45   22.34   3
   1  -5  -5  406.45   22.50   1
  -1  -5  -5  380.86   17.66   1
  -1   5   5  371.88   20.92   3
   1  -5  -5  360.23   16.64   2
   1  -5   5  365.56   20.26   3
   1   5  -5  367.57   21.97   1
  -1   5  -5  390.50   23.86   1
  -2  -5  -5  397.14   15.38   1
   2  -5   5  373.78   19.55   3
  -2   5  -5  424.61   26.50   1
  -2   5   5  383.78   20.48   3
   2  -5  -5  405.81   24.89   1
   2  -5   5  387.31   24.90   2
   2   5   5  416.79   24.01   2
   2   5  -5  409.45   23.48   1
   2   5  -5  391.62   25.62   2
   2  -5  -5  401.36   18.71   2
  -2  -5   5  387.49   24.37   3
   3   5  -5 1048.83   46.21   2
  -3  -5   5 1077.25   44.44   3
   3   5   5  998.32   43.23   2
   3  -5  -5  980.20   43.87   1
   3  -5   5 1042.09   44.90   2
   3   5  -5 1048.63   40.11   1
   3  -5   5 1028.00   33.03   3
  -3   5   5 1011.54   34.06   3
  -3   5  -5  987.63   44.89   1
   3  -5  -5 1066.13   37.08   2
   4   5   5   99.16   17.91   2
   4   5  -5  105.64   15.08   1
   4  -5  -5  124.31   15.73   2
   4   5  -5   61.63   15.53   2
  -4   5  -5   81.49   16.71   1
   4  -5   5   81.85   16.58   2
  -4  -5   5   70.96   14.31   3
   4  -5  -5   73.15   15.37   1
  -5  -5   5  378.61   28.57   3
   5   5  -5  388.53   31.69   2
   5  -5   5  381.95   30.17   2
   5   5   5  436.25   30.32   3
  -5   5  -5  336.95   28.18   1
   5   5   5  365.92   35.88   2
   5  -5  -5  425.87   27.34   2
   5  -5  -5  367.32   35.73   1
   6  -5  -5  200.30   27.97   1
  -6   5  -5  150.57   24.25   1
   6   5  -5  164.57   26.23   2
   6  -5   5  143.76   23.46   2
   6   5   5  171.97   27.23   2
  -6  -5   5  168.37   23.15   3
   6   5   5  140.12   21.71   3
   6  -5  -5  168.77   23.00   2
   7   5  -5   82.45   21.37   2
   7  -5  -5   99.77   19.76   2
  -7   5  -5   98.47   22.29   1
   7  -5  -5   71.74   19.71   1
   7  -5   5   96.60   21.22   2
   7   5   5   59.88   19.48   2
   0  -6  -5  736.59   29.85   1
   0  -6   5  731.71   34.83   2
   0  -6   5  685.81   31.42   3
   0   6   5  672.65   31.67   3
   0   6   5  654.68   27.51   2
   0   6  -5  648.83   32.33   1
   1   6   5  191.33   16.03   2
   1  -6   5  213.77   16.43   3
  -1   6   5  209.83   17.19   3
   1  -6   5  209.08   21.42   2
   1   6  -5  221.21   21.21   1
  -1  -6  -5  255.05   15.01   1
   1  -6  -5  230.87   14.82   2
  -1   6  -5  259.12   20.93   1
  -1  -6   5  230.47   22.83   2
  -1  -6   5  211.54   21.12   3
   1  -6  -5  242.43   18.36   1
   2   6   5  197.06   20.81   2
  -2  -6  -5  208.42   11.38   1
  -2   6  -5  203.84   22.97   1
  -2  -6  -5  199.70   21.86   3
   2  -6  -5  193.27   20.79   1
  -2   6   5  209.23   16.13   3
   2   6  -5  178.05   21.79   2
   2   6  -5  211.51   20.44   1
   2  -6   5  213.88   22.97   2
  -2  -6   5  166.93   20.16   3
   2  -6  -5  214.73   15.28   2
   2  -6   5  203.05   15.57   3
   3  -6  -5  514.18   26.04   2
   3   6  -5  575.71   35.30   2
  -3  -6  -5  623.74   34.10   3
  -3  -6   5  588.47   33.28   3
  -3   6  -5  546.02   34.01   1
   3  -6  -5  544.09   32.88   1
  -3   6   5  562.59   24.92   3
   3   6  -5  582.56   29.37   1
   3  -6   5  576.55   33.67   2
   3  -6   5  573.46   24.15   3
   3   6   5  543.76   32.03   2
  -4   6  -5  408.14   30.42   1
   4  -6  -5  383.28   24.28   2
   4  -6  -5  357.10   28.65   1
   4  -6   5  344.12   27.98   2
  -4  -6   5  390.45   28.65   3
  -4  -6  -5  388.18   28.66   3
   4   6   5  342.66   27.84   2
   4   6  -5  344.60   34.16   2
   5  -6  -5  459.71   29.25   2
  -5   6  -5  435.59   33.86   1
   5   6  -5  438.71   35.31   2
   5  -6  -5  410.82   32.89   1
  -5  -6   5  413.41   30.70   3
   5  -6   5  457.18   33.90   2
   5   6   5  442.40   35.14   2
   6   6   5  285.69   32.20   3
   6  -6  -5  269.26   28.14   2
   6  -6  -5  244.45   31.27   1
   6  -6   5  185.76   27.25   2
  -6   6  -5  293.15   33.88   1
   6   6  -5  188.30   29.07   2
  -6  -6   5  287.50   31.08   3
   6   6   5  255.21   33.02   2
   7   6  -5    0.05   10.17   2
   7  -6  -5    7.90   11.70   1
   7   6   5   18.11   13.41   2
  -7  -6   5   13.91   11.55   3
  -7   6  -5    5.39   12.41   1
   7   6   5    1.04    9.63   3
   7  -6   5    7.37   11.43   2
   0  -7   5  123.27   16.44   3
   0  -7  -5  120.91   15.20   1
   0  -7   5   81.10   14.89   2
   0   7  -5  113.54   16.95   1
   0   7   5   99.24   15.43   3
   0   7   5  118.52   14.62   2
  -1   7  -5  213.17   23.23   1
  -1  -7   5  254.53   24.63   3
  -1   7   5  255.83   19.92   3
   1   7  -5  233.71   22.90   1
  -1  -7  -5  272.13   16.83   1
   1  -7   5  250.51   25.49   2
   1  -7  -5  248.82   16.91   2
   1   7   5  285.80   20.61   2
   1  -7  -5  278.01   20.70   1
   1  -7   5  266.40   19.61   3
  -1  -7   5  286.65   23.74   2
  -2  -7   5  186.46   22.32   3
   2   7  -5  184.54   19.91   1
   2  -7  -5  102.26   16.46   1
  -2   7  -5  194.21   23.51   1
   2  -7  -5  190.14   16.00   2
   2  -7   5  168.08   20.99   2
  -2  -7  -5  151.47   20.11   3
  -2   7   5  161.44   17.38   3
   2   7   5  179.21   20.94   2
   2   7  -5  192.40   23.81   2
   2  -7   5  139.83   15.61   3
   3   7   5  688.62   37.43   2
  -3  -7  -5  638.34   36.76   3
   3  -7  -5  673.64   37.99   1
   3   7  -5  641.06   32.05   1
  -3  -7   5  683.97   38.20   3
   3  -7  -5  723.39   31.87   2
  -3   7  -5  609.52   38.03   1
   3   7  -5  672.35   40.95   2
   3  -7   5  651.62   37.91   2
  -4  -7   5 1063.37   51.38   3
   4   7   5 1153.27   53.98   2
   4  -7  -5 1179.75   54.60   1
  -4   7  -5 1159.44   55.65   1
   4  -7   5 1234.22   55.55   2
   4   7  -5 1156.48   57.32   2
  -4  -7  -5 1033.96   50.37   3
   4  -7  -5 1151.76   46.07   2
   5  -7  -5   19.14   11.21   1
  -5  -7  -5   35.88   12.89   3
  -5  -7   5   38.87   13.41   3
   5  -7  -5   16.77    9.25   2
   5   7  -5   -9.79    8.33   2
   5   7   5   15.75   12.49   2
   5  -7   5   27.77   11.93   2
  -5   7  -5   20.37   12.26   1
   6   7  -5  477.51   47.45   2
   6  -7   5  437.65   43.05   2
   6  -7  -5  452.78   37.43   1
  -6  -7   5  436.03   34.83   3
   6   7   5  474.33   46.12   2
  -6   7  -5  476.86   39.10   1
   7   7  -5  147.52   28.68   2
   7   7   5  123.34   27.31   2
   7  -7  -5  128.13   26.27   1
  -7   7  -5  112.08   24.28   1
   7  -7   5  121.75   25.38   2
   7   7   5  120.84   23.59   3
   0  -8  -5  185.15   19.24   1
   0   8   5  201.15   20.53   2
   0   8  -5  218.29   24.20   1
   0  -8   5  221.56   24.95   2
   0   8   5  189.15   22.53   3
   0  -8   5  160.49   19.74   3
   1  -8  -5   87.69   13.00   2
   1  -8  -5  108.60   16.12   1
   1   8  -5   97.81   16.28   1
  -1   8  -5   85.69   16.39   1
  -1  -8  -5  110.09   17.49   3
  -1  -8  -5   90.01   12.34   1
  -1  -8   5   72.91   14.87   3
   1  -8   5   84.78   14.08   3
   1  -8   5   73.93   15.68   2
   1   8   5   84.57   15.23   2
  -1   8   5   76.48   13.90   3
  -2   8   5  589.09   30.35   3
   2   8  -5  538.25   30.50   1
   2  -8   5  581.87   35.35   2
   2  -8  -5  545.23   28.75   2
   2  -8  -5  571.90   33.87   1
   2  -8   5  498.48   27.09   3
  -2  -8  -5  556.71   34.27   3
  -2   8  -5  622.51   37.39   1
   2   8  -5  604.20   38.11   2
   2   8   5  540.66   32.77   2
  -2  -8   5  563.87   34.78   3
  -3  -8  -5  285.99   30.37   3
   3  -8  -5  233.83   27.30   1
   3  -8  -5  266.57   21.24   2
   3  -8   5  246.63   27.95   2
  -3  -8   5  220.59   26.41   3
   3   8   5  311.06   30.83   2
  -3   8  -5  232.15   28.01   1
   3   8  -5  209.12   27.92   2
  -4  -8  -5   62.92   15.98   3
   4  -8  -5   55.96   15.23   1
   4   8   5   65.17   17.11   2
   4   8  -5   66.84   17.93   2
  -4   8  -5   60.16   16.45   1
   4  -8   5   51.79   15.36   2
   4  -8  -5   68.19   13.98   2
  -4  -8   5   51.09   14.79   3
   5  -8  -5   34.35   14.17   1
   5   8   5   20.89   13.06   2
  -5  -8  -5   15.71   11.37   3
  -5  -8   5   35.32   13.83   3
   5  -8   5   34.98   13.50   2
  -5   8  -5   29.09   12.17   1
   5   8  -5    8.53   12.06   2
   6  -8   5   28.93   13.75   2
   6   8  -5   22.68   15.02   2
   6  -8  -5   22.19   12.88   1
  -6  -8   5   18.71   11.93   3
   6   8   5   16.05   14.06   2
  -6   8  -5   16.22   12.48   1
   0   9  -5   -3.52    7.09   1
   0  -9   5   -5.90    5.31   3
   0  -9  -5    5.37    6.56   1
   0   9   5    1.08    6.15   2
   0   9   5   -8.22    5.50   3
   0  -9   5    3.80    7.14   2
   1  -9   5  109.98   19.81   2
  -1   9   5   98.45   16.71   3
  -1   9  -5   76.22   16.13   1
   1  -9  -5   69.68   13.12   2
   1  -9   5  106.93   16.61   3
   1   9  -5  111.53   18.26   1
  -1  -9  -5   93.40   17.40   3
   1   9   5  108.09   17.50   2
  -1  -9   5   98.49   17.45   3
   1  -9  -5   87.11   16.35   1
  -2   9   5  187.21   20.93   3
  -2   9  -5  153.61   23.03   1
  -2  -9   5  170.31   23.77   3
   2  -9  -5  170.10   22.65   1
   2   9   5  230.82   26.25   2
   2  -9   5  184.22   25.01   2
   2  -9   5  233.64   22.29   3
   2   9  -5  161.35   25.35   2
   2   9  -5  173.36   21.21   1
   2  -9  -5  189.67   20.41   2
  -2  -9  -5  188.86   24.30   3
   3  -9   5  179.62   25.00   2
   3  -9  -5  165.85   20.44   2
   3  -9  -5  164.73   24.51   1
   3   9   5  154.85   23.85   2
  -3   9  -5  199.06   28.47   1
  -3  -9  -5  202.77   26.74   3
   3   9  -5  178.27   27.38   2
  -3  -9   5  200.84   26.81   3
   4   9  -5   50.86   16.66   2
   4  -9   5   11.08    9.90   2
   4   9   5   43.95   16.01   2
  -4  -9  -5   28.80   12.49   3
   4  -9  -5   44.92   14.34   1
  -4   9  -5   23.20   12.77   1
  -4  -9   5   34.46   13.33   3
   5   9  -5  596.41   46.82   2
  -5  -9  -5  532.60   40.26   3
   5  -9  -5  521.71   40.56   1
  -5   9  -5  652.38   46.57   1
   5  -9   5  539.43   40.82   2
   5   9   5  646.68   45.58   2
  -5  -9   5  539.35   40.32   3
   6   9   5  101.87   25.50   2
  -6   9  -5   61.44   18.89   1
   6  -9  -5  101.84   23.17   1
   6   9  -5   91.54   24.36   2
  -6  -9   5   77.82   20.52   3
   6  -9   5   89.72   21.23   2
   0  10  -5  953.84   48.15   1
   0 -10  -5 1174.39   46.50   1
   0  10   5 1064.88   47.36   2
   0 -10   5 1004.51   47.60   3
   0 -10   5 1117.48   54.51   2
   1  10   5  109.26   18.89   2
   1  10  -5  107.31   20.38   2
   1  10  -5   90.69   17.82   1
  -1 -10   5  108.19   19.26   3
   1 -10   5   98.07   19.60   2
  -1  10  -5  110.82   19.58   1
   1 -10   5  120.07   18.22   3
  -1  10   5   92.25   16.88   3
  -1 -10  -5  127.55   21.01   3
   1 -10  -5  107.18   18.58   1
   2 -10   5  167.44   20.57   3
   2  10  -5  147.16   24.91   2
  -2  10   5  113.63   18.18   3
  -2 -10   5   92.39   18.55   3
  -2 -10  -5  120.56   21.30   3
  -2  10  -5  135.42   23.85   1
   2 -10  -5  130.81   21.55   1
   2 -10   5  120.19   21.51   2
   2  10   5  111.89   20.66   2
  -3 -10  -5   55.53   15.61   3
   3  10   5    6.01   11.06   2
   3 -10   5   43.76   15.14   2
  -3 -10   5   49.70   14.86   3
  -3  10  -5   29.29   13.36   1
   3  10  -5   54.06   18.06   2
  -4  10  -5  198.21   30.57   1
   4  10  -5  188.52   29.93   2
  -4 -10   5  216.89   30.26   3
   4  10   5  218.76   30.25   2
   4 -10   5  236.00   31.05   2
   4 -10  -5  176.29   26.98   1
  -4 -10  -5  271.48   33.70   3
  -5  10  -5  135.05   26.21   1
   5  10  -5  128.44   26.81   2
   5 -10   5  161.15   26.83   2
  -5 -10  -5  108.11   23.34   3
   5 -10  -5  133.79   24.95   1
  -5 -10   5  128.44   24.89   3
   5  10   5  117.14   25.36   2
   0  11   5    5.02    8.28   3
   0 -11   5   15.87   10.31   3
   0  11   5    5.35    8.69   2
   0 -11   5   13.16   10.82   2
   0  11  -5   28.86   12.91   1
  -1  11  -5   97.32   19.82   1
  -1  11   5   97.47   18.50   3
   1 -11   5  110.91   21.42   2
   1 -11  -5  116.23   19.33   1
   1  11  -5  116.23   19.97   1
   1  11  -5   81.82   19.42   2
   1  11   5  119.27   21.11   2
   1 -11   5  117.20   19.26   3
  -2 -11  -5  161.42   24.72   3
   2  11   5  139.14   22.86   2
   2  11  -5  218.75   31.74   2
   2 -11   5  201.85   29.28   2
   2 -11  -5  149.48   24.15   1
  -2  11  -5  152.86   26.12   1
  -2 -11   5  174.99   25.56   3
   3  11   5   38.66   15.88   2
   3  11  -5   37.60   16.41   2
  -3 -11   5   25.71   13.07   3
  -3 -11  -5   49.60   16.32   3
   3 -11   5   53.41   16.92   2
   3 -11  -5   43.29   16.23   1
  -3  11  -5   25.49   13.88   1
   4  11   5   37.15   17.19   2
  -4 -11  -5   39.34   15.74   3
   4  11  -5   55.80   19.73   2
  -4 -11   5   66.17   18.11   3
   4 -11  -5   45.41   16.23   1
   4 -11   5   66.16   18.53   2
  -4  11  -5   51.70   18.54   1
   5 -11  -5    9.26   12.04   1
  -5  11  -5   26.72   16.53   1
  -5 -11  -5    6.84   12.16   3
   5  11  -5   37.45   19.34   2
  -5 -11   5   36.30   16.47   3
   5  11   5   19.22   16.89   2
   5 -11   5    9.36   11.46   2
   0 -12   5    0.76    8.20   3
   0  12  -5    0.21    9.65   1
   0 -12   5   -6.31    7.88   2
   0  12   5   -1.82    7.80   3
   1 -12   5  288.23   35.16   2
   1  12  -5  295.13   36.59   2
   1 -12   5  288.35   29.97   3
  -1  12   5  338.80   34.33   3
  -1 -12   5  240.23   29.88   3
  -1  12  -5  294.37   34.34   1
   1 -12  -5  320.48   32.96   1
  -2 -12   5   39.94   15.21   3
   2 -12  -5   45.46   14.49   1
   2 -12   5   52.10   17.25   2
   2  12  -5   67.73   20.38   2
   2  12   5   66.16   18.39   2
  -2 -12  -5   53.92   16.83   3
  -2  12  -5   76.94   20.99   1
  -3 -12   5  296.25   36.19   3
   3 -12   5  284.79   36.19   2
   3 -12  -5  299.55   35.30   1
   3  12  -5  213.71   34.81   2
   3  12   5  272.56   35.08   2
  -3 -12  -5  292.03   36.64   3
  -3  12  -5  281.86   37.56   1
   4 -12   5   75.07   20.87   2
  -4  12  -5   45.19   19.14   1
  -4 -12  -5   60.61   19.25   3
  -4 -12   5   77.91   21.08   3
   4 -12  -5   76.47   20.67   1
   4  12   5   93.14   23.97   2
   4  12  -5   61.03   21.31   2
   0  13   5  162.02   26.38   3
   0 -13   5  164.00   25.21   3
   1  13  -5    4.01   11.43   2
  -1  13  -5   27.25   14.80   1
  -1 -13   5   31.39   14.70   3
   1 -13   5   31.78   15.01   2
   2 -13   5   40.08   16.13   2
  -2 -13   5   42.09   16.43   3
  -2  13  -5   69.73   20.47   1
   2  13  -5   42.29   17.69   2
   2 -13  -5   55.25   18.72   1
  -3  13  -5  104.12   25.82   1
   3 -13  -5   89.56   21.13   1
   3 -13   5   91.84   23.08   2
   3  13  -5   63.45   22.03   2
  -3 -13   5   95.35   22.85   3
  -3 -13  -5   76.55   20.93   3
   0   0   6  484.86   15.98   2
   0   0   6  473.47   21.57   3
   0   0  -6  488.01   22.98   1
  -1   0  -6  876.84   30.88   1
   1   0  -6  798.69   32.20   1
   1   0   6  725.74   28.46   3
   1   0  -6  852.14   23.85   2
   1   0   6  800.81   26.30   2
  -1   0   6  779.80   29.26   3
  -2   0  -6  948.74   33.40   1
  -2   0   6  943.02   33.05   3
   2   0   6  908.70   33.03   2
   2   0  -6  917.10   29.57   2
   2   0  -6  949.94   36.64   1
   2   0   6  924.74   32.81   3
   3   0  -6 1632.78   53.58   1
   3   0   6 1552.92   46.96   3
   3   0   6 1505.58   51.06   2
  -3   0   6 1522.90   47.18   3
  -3   0  -6 1545.29   47.95   1
   3   0  -6 1580.86   47.51   2
   4   0  -6  793.24   35.17   2
  -4   0  -6  865.30   34.34   1
   4   0   6  888.14   40.27   2
  -4   0   6  836.87   33.16   3
   4   0  -6  786.77   38.04   1
   4   0   6  890.36   33.44   3
   5   0   6   95.97   17.99   2
   5   0  -6   68.42   14.80   2
  -5   0   6   82.47   12.69   3
  -5   0  -6   95.31   14.44   1
   5   0  -6   94.55   16.58   1
   5   0   6   81.80   12.48   3
   6   0  -6   21.69   10.85   1
   6   0  -6   11.24   10.08   2
   7   0  -6   37.02   14.15   1
   7   0   6   16.46   13.10   2
   7   0  -6   48.73   16.64   2
   8   0  -6    0.63   11.96   2
   8   0   6    5.69   13.09   2
   0  -1   6 1264.32   39.85   3
   0   1  -6 1363.93   42.84   1
   0   1   6 1285.37   40.43   3
   0  -1   6 1291.91   35.81   2
   0   1   6 1305.61   29.70   2
  -1   1   6  425.41   20.80   3
   1  -1   6  362.74   17.88   2
   1   1   6  417.28   20.80   3
   1  -1  -6  423.08   11.56   2
   1   1  -6  387.65   21.49   1
  -1  -1  -6  413.57   19.94   1
   1   1   6  428.68   17.01   2
  -1  -1   6  413.12   20.56   3
   1   1  -6  423.42   17.75   2
   1  -1  -6  496.87   23.29   1
  -2   1   6 1756.75   48.74   3
  -2  -1   6 1608.20   49.06   3
  -2   1  -6 1635.95   50.47   1
   2  -1  -6 1664.35   53.36   1
   2   1  -6 1681.86   52.76   1
   2   1  -6 1610.46   47.31   2
   2  -1   6 1649.50   50.06   2
   2  -1   6 1717.38   48.02   3
   2   1   6 1675.30   49.85   3
  -2  -1  -6 1687.28   47.46   1
   2   1   6 1699.24   48.88   2
   2  -1  -6 1624.83   42.30   2
   3   1  -6  192.41   16.24   2
   3   1   6  187.97   18.84   2
  -3   1  -6  186.70   17.93   1
  -3  -1   6  187.09   15.05   3
   3   1  -6  182.68   19.26   1
   3   1   6  186.61   17.62   3
  -3   1   6  181.74   13.93   3
   3  -1   6  139.82   16.68   2
   3  -1   6  180.46   13.71   3
  -3  -1  -6  193.23   13.95   1
   3  -1  -6  209.85   20.95   1
   3  -1  -6  180.32   13.34   2
  -4  -1  -6 1440.64   44.75   1
  -4   1  -6 1391.74   49.06   1
   4   1   6 1404.36   47.26   3
   4  -1  -6 1498.76   48.71   2
   4   1   6 1368.16   52.76   2
  -4  -1   6 1350.09   47.00   3
   4   1  -6 1413.04   51.56   1
   4  -1  -6 1410.09   53.36   1
   4  -1   6 1445.03   54.05   2
   4  -1   6 1393.18   43.63   3
  -4   1   6 1496.72   45.33   3
   4   1  -6 1507.07   52.01   2
  -5  -1   6 1205.88   45.29   3
   5  -1  -6 1226.41   52.34   1
   5   1  -6 1253.18   51.82   2
   5   1   6 1352.87   46.89   3
  -5   1  -6 1323.71   49.63   1
   5  -1  -6 1257.01   49.17   2
   5   1   6 1240.54   54.00   2
   5  -1   6 1217.41   53.92   2
   5   1  -6 1307.43   51.54   1
  -6   1  -6  666.88   36.23   1
   6   1   6  700.92   43.32   2
   6  -1   6  670.03   41.57   2
   6   1  -6  657.26   37.36   1
   6  -1  -6  634.28   38.72   1
   6  -1  -6  678.09   38.64   2
   6   1  -6  627.38   38.69   2
   7   1  -6  141.61   24.74   2
   7  -1  -6  149.62   24.19   2
   7   1   6  146.77   25.89   2
   7  -1   6   97.55   21.39   2
   7  -1  -6  127.61   22.08   1
   8   1  -6  119.95   25.21   2
   8   1   6   94.60   24.55   2
   8  -1   6  102.62   24.54   2
   8  -1  -6  117.55   24.63   2
   0   2   6  622.63   26.19   3
   0  -2   6  593.72   23.64   2
   0   2  -6  623.40   27.67   1
   0  -2  -6  667.45   26.53   1
   0  -2   6  614.82   25.67   3
  -1  -2   6  325.80   18.92   3
   1   2  -6  316.96   20.86   1
   1  -2   6  342.70   18.02   2
  -1  -2  -6  356.62   18.28   1
   1  -2  -6  349.66   20.51   1
   1   2   6  371.94   15.51   2
   1  -2   6  332.60   18.14   3
  -1   2   6  352.56   19.20   3
   1   2   6  354.70   19.85   3
  -1   2  -6  377.30   21.13   1
   2  -2  -6  719.00   21.72   2
  -2  -2   6  677.26   29.45   3
   2  -2  -6  759.26   32.49   1
   2  -2   6  707.67   26.78   3
   2  -2   6  727.25   30.14   2
   2   2   6  712.44   27.72   2
  -2   2   6  647.24   26.64   3
  -2  -2  -6  699.29   25.73   1
   2   2  -6  710.31   31.61   1
   2   2  -6  683.32   28.81   2
   3   2   6  237.40   18.20   2
   3  -2   6  217.02   14.54   3
  -3  -2  -6  250.77   14.84   1
   3   2  -6  233.33   19.35   1
  -3   2   6  244.31   15.82   3
  -3   2  -6  226.06   18.61   1
  -3  -2   6  256.97   18.44   3
   3   2   6  254.97   18.55   3
   3  -2  -6  274.83   21.51   1
   3  -2  -6  241.32   14.95   2
   3  -2   6  240.28   19.15   2
   3   2  -6  258.32   18.91   2
   4  -2   6  165.65   20.56   2
   4  -2   6  193.94   14.17   3
  -4  -2  -6  206.21   14.19   1
   4   2  -6  191.74   21.35   2
   4   2   6  203.57   20.38   3
   4   2  -6  195.37   21.18   1
   4   2   6  230.73   24.18   2
  -4  -2   6  197.20   20.05   3
   4  -2  -6  235.60   24.55   1
  -4   2   6  198.25   14.76   3
  -4   2  -6  212.81   21.61   1
   4  -2  -6  167.87   17.36   2
   5  -2   6  280.50   29.07   2
   5  -2  -6  264.96   28.55   1
   5   2   6  315.93   31.46   2
   5   2   6  309.73   22.39   3
   5  -2  -6  299.66   23.05   2
  -5   2  -6  272.14   26.87   1
   5   2  -6  282.76   28.21   2
  -5  -2   6  293.68   22.08   3
   5   2  -6  322.55   24.66   1
   6  -2  -6  375.88   28.85   2
   6  -2   6  341.02   35.83   2
   6   2   6  444.95   34.68   2
   6   2  -6  365.91   31.06   2
   6  -2  -6  434.29   32.75   1
  -6   2  -6  406.78   29.90   1
   6   2  -6  456.29   30.07   1
   7  -2  -6  258.11   30.27   2
   7  -2  -6  221.10   28.61   1
   7   2  -6  200.64   28.95   2
   7  -2   6  214.34   30.48   2
   7   2   6  261.31   34.23   2
   8   2   6   10.46   14.29   2
   8   2  -6   25.81   16.42   2
   8  -2  -6   -1.89   10.98   1
   8  -2  -6   11.93   12.62   2
   8  -2   6   11.31   12.83   2
   0  -3   6 2445.27   67.07   2
   0   3  -6 2559.27   70.77   1
   0   3   6 2497.44   54.63   2
   0  -3   6 2537.98   66.70   3
   0   3   6 2463.27   67.19   3
   0  -3  -6 2589.87   67.18   1
  -1   3   6  450.05   22.10   3
   1  -3   6  458.50   22.78   2
   1   3   6  468.87   24.03   3
  -1  -3   6  422.19   22.73   3
  -1  -3   6  432.14   21.39   2
   1   3  -6  426.13   23.64   1
  -1   3  -6  477.97   25.20   1
   1  -3   6  444.11   21.45   3
   1   3   6  437.78   18.08   2
  -1  -3  -6  445.30   20.04   1
   2  -3  -6   34.46    9.29   1
   2   3  -6   56.64   10.85   2
   2   3   6   40.03    8.68   2
  -2  -3  -6   40.90    7.00   1
   2  -3   6   49.61   10.40   2
   2   3   6   44.88    9.75   3
  -2  -3   6   57.21   10.25   3
  -2   3  -6   57.16   11.17   1
   2  -3   6   34.38    7.40   3
  -2   3   6   46.60    8.70   3
   2   3  -6   63.36   11.83   1
   2  -3  -6   56.36    6.33   2
  -3  -3  -6 1363.78   37.64   1
   3   3  -6 1407.02   50.30   2
   3  -3  -6 1341.46   50.78   1
   3  -3   6 1352.44   40.39   3
   3  -3   6 1403.48   51.08   2
   3   3   6 1348.51   48.47   2
  -3  -3   6 1387.96   48.46   3
   3   3  -6 1341.30   47.88   1
  -3   3   6 1305.19   41.38   3
   3  -3  -6 1352.70   40.57   2
   3   3   6 1295.83   47.34   3
   4  -3  -6  572.99   27.69   2
   4   3  -6  646.90   32.50   1
   4   3   6  572.00   32.77   2
   4  -3   6  558.17   23.17   3
   4  -3   6  605.49   34.74   2
   4   3   6  603.51   31.52   3
  -4   3   6  628.30   25.61   3
   4  -3  -6  586.19   34.38   1
   4   3  -6  624.80   34.30   2
  -4   3  -6  571.81   32.75   1
  -4  -3   6  607.31   31.62   3
  -5  -3   6  242.40   24.56   3
   5   3   6  228.49   23.98   3
   5  -3  -6  281.17   29.97   1
   5  -3   6  222.18   26.52   2
   5   3  -6  234.01   23.93   1
  -5   3  -6  257.36   28.08   1
   5   3   6  297.73   31.19   2
   5   3  -6  229.71   26.75   2
   5  -3  -6  253.00   24.01   2
  -6  -3   6  104.17   17.45   3
   6  -3  -6  112.63   18.45   2
  -6   3  -6   98.27   18.85   1
   6   3  -6  105.99   21.00   2
   6  -3   6  106.40   21.08   2
   6   3   6  108.62   21.86   2
   6  -3  -6   52.16   15.58   1
   6   3   6  108.77   18.24   3
   7   3  -6  139.58   25.35   2
   7  -3  -6  127.04   21.81   2
   7  -3  -6  176.64   27.06   1
   7   3   6  146.21   26.35   2
  -7   3  -6   96.47   20.50   1
   7  -3   6  155.26   26.88   2
   8  -3  -6  210.85   31.13   1
   8   3  -6  227.53   33.75   2
   8   3   6  228.13   34.79   2
   8  -3   6  241.39   35.12   2
   0   4  -6 1707.37   54.90   1
   0  -4  -6 1726.65   50.61   1
   0  -4   6 1706.20   51.99   3
   0  -4   6 1695.76   53.53   2
   0   4   6 1646.94   42.14   2
   0   4   6 1684.99   52.37   3
  -1  -4   6  453.69   24.24   3
   1  -4   6  471.68   22.85   3
  -1   4  -6  400.48   24.61   1
  -1  -4  -6  442.28   19.75   1
   1   4   6  388.93   23.26   3
   1  -4   6  453.64   24.16   2
  -1   4   6  396.62   21.98   3
   1   4   6  430.90   19.50   2
   1   4  -6  405.81   23.68   1
   1  -4  -6  415.12   14.18   2
  -1  -4   6  414.59   23.33   2
   1  -4  -6  417.77   23.23   1
  -2  -4   6  782.72   34.97   3
   2  -4  -6  785.27   35.41   1
   2  -4   6  752.01   29.24   3
  -2   4   6  824.40   31.36   3
   2  -4   6  766.04   34.70   2
   2  -4  -6  772.79   24.95   2
   2   4   6  761.63   34.36   3
   2   4   6  754.77   31.13   2
  -2   4  -6  817.32   36.70   1
   2   4  -6  835.71   35.36   1
   2   4  -6  843.01   36.16   2
  -2  -4  -6  810.64   26.21   1
  -3  -4  -6   56.04    6.66   1
   3  -4  -6   69.02   13.49   1
   3   4   6   49.84   11.41   2
   3   4   6   17.21    6.88   3
  -3   4   6   50.55    9.19   3
   3   4  -6   39.33   11.09   1
  -3   4  -6   59.16   12.94   1
   3   4  -6   34.98   10.98   2
   3  -4   6   62.74    9.40   3
  -3  -4   6   59.98   12.55   3
   3  -4  -6   61.19    9.32   2
   3  -4   6   62.83   13.41   2
   4   4  -6  358.90   24.94   1
  -4  -4   6  306.72   23.87   3
   4   4  -6  360.54   28.33   2
   4   4   6  352.93   27.50   2
   4  -4  -6  327.88   26.39   1
   4   4   6  394.35   26.43   3
   4  -4   6  393.57   28.16   2
   4  -4  -6  351.83   21.66   2
  -4   4  -6  325.16   25.96   1
   5   4  -6  800.45   37.08   1
  -5  -4   6  697.53   37.54   3
   5  -4  -6  754.55   36.14   2
   5   4   6  715.46   42.22   2
   5   4   6  774.19   39.60   3
   5   4  -6  738.55   42.51   2
   5  -4  -6  767.81   42.93   1
  -5   4  -6  736.08   41.43   1
   5  -4   6  727.62   42.15   2
   6   4   6  356.42   37.80   2
   6  -4   6  304.40   34.20   2
   6  -4  -6  356.08   27.46   2
   6   4  -6  331.73   35.46   2
   6   4   6  365.84   28.29   3
  -6   4  -6  424.54   33.36   1
  -6  -4   6  374.77   28.90   3
   6  -4  -6  418.40   33.46   1
   7   4  -6    9.66   11.61   2
   7  -4  -6   35.53   16.28   1
  -7   4  -6   26.16   14.14   1
   7  -4   6    3.93   10.25   2
   7   4   6   14.28   14.18   2
   0   5   6    3.58    5.55   3
   0  -5   6   -2.65    1.96   3
   0  -5  -6    3.74    5.14   1
   0   5  -6   10.53    6.87   1
   0   5   6    4.77    4.15   2
   0  -5   6    9.77    6.17   2
  -1   5   6   72.68   11.78   3
   1  -5   6   89.69   14.09   2
   1  -5   6   68.77   10.95   3
   1   5  -6   56.05   11.78   1
   1  -5  -6   68.58    7.59   2
   1   5   6   82.82   13.60   3
  -1  -5   6   51.95   11.03   2
  -1   5  -6   53.89   11.99   1
  -1  -5   6   62.60   11.88   3
   1  -5  -6   50.78   10.84   1
   1   5   6   66.79   10.18   2
  -1  -5  -6   72.94    9.74   1
   2   5   6  320.31   22.80   3
   2   5  -6  302.69   21.64   1
   2  -5   6  287.67   22.28   2
   2  -5   6  319.43   18.95   3
   2  -5  -6  309.71   22.96   1
  -2   5  -6  300.34   23.75   1
   2  -5  -6  314.75   15.66   2
  -2  -5   6  341.53   23.36   3
   2   5   6  317.91   20.81   2
  -2   5   6  321.11   19.62   3
  -2  -5  -6  325.64   15.23   1
  -3   5   6  357.71   20.23   3
   3  -5   6  336.84   26.06   2
   3   5   6  350.21   25.47   3
  -3  -5   6  358.56   25.37   3
   3  -5  -6  379.62   20.02   2
  -3   5  -6  344.92   26.61   1
   3   5   6  390.12   25.78   2
   3  -5  -6  366.69   26.64   1
   3   5  -6  308.49   24.76   2
   3  -5   6  345.54   18.88   3
   3   5  -6  362.99   24.80   1
  -4   5  -6  108.44   19.37   1
  -4  -5   6   96.65   16.72   3
   4   5  -6  146.38   18.58   1
   4   5   6   89.26   16.36   3
   4  -5  -6  130.57   15.50   2
   4  -5   6  116.79   19.58   2
   4   5  -6  113.19   19.40   2
   4  -5  -6  152.55   22.07   1
   4   5   6  112.07   18.78   2
   5   5   6  400.36   37.74   2
  -5   5  -6  352.50   34.84   1
  -5  -5   6  403.00   29.64   3
   5  -5   6  343.37   34.39   2
   5  -5  -6  381.12   30.46   1
   5   5   6  364.51   28.12   3
   5  -5  -6  389.85   26.41   2
   5   5  -6  289.82   31.94   2
   6   5   6   41.21   15.52   2
  -6  -5   6   22.53   11.64   3
   6  -5  -6   72.56   18.88   1
   6   5  -6   25.19   13.26   2
   6  -5   6   32.88   13.53   2
   6   5   6   68.90   16.20   3
  -6   5  -6   43.43   14.83   1
   7  -5  -6  183.39   28.88   1
   7  -5   6  140.91   25.78   2
   7   5  -6  117.05   24.74   2
   7   5   6  190.46   31.19   2
  -7   5  -6  121.52   24.30   1
   0   6   6   20.10    7.96   3
   0  -6  -6   16.13    6.74   1
   0   6   6   16.55    5.99   2
   0  -6   6   14.14    6.94   3
   0   6  -6   11.06    8.39   1
   0  -6   6   11.54    7.29   2
  -1  -6  -6 1333.06   41.82   1
   1  -6   6 1316.62   45.90   3
   1  -6  -6 1299.81   38.97   2
  -1  -6   6 1390.97   51.86   2
   1   6  -6 1341.39   49.74   1
   1   6   6 1296.40   44.13   2
   1  -6  -6 1366.04   48.80   1
  -1  -6   6 1358.17   50.43   3
  -1   6  -6 1271.38   50.89   1
   1  -6   6 1267.19   49.88   2
  -1   6   6 1295.02   46.63   3
   1   6   6 1346.99   50.51   3
  -2   6   6   44.80    9.97   3
   2   6   6   69.12   12.83   2
  -2   6  -6   51.49   12.97   1
  -2  -6  -6   76.22    8.92   1
   2  -6  -6   76.47   10.14   2
   2   6  -6   53.96   12.77   1
   2   6   6   88.46   15.48   3
   2  -6  -6   57.00   12.30   1
   2   6  -6   56.06   13.37   2
  -2  -6   6   85.14   15.05   3
   2  -6   6   55.51   12.49   2
   2  -6   6   83.55   12.61   3
   3  -6   6 1233.47   40.15   3
   3  -6  -6 1259.05   42.01   2
   3  -6  -6 1198.96   51.62   1
   3  -6   6 1138.09   51.04   2
   3   6  -6 1180.75   53.34   2
  -3   6  -6 1269.65   54.61   1
  -3   6   6 1256.27   42.05   3
   3   6   6 1138.96   48.44   2
  -3  -6   6 1203.05   50.94   3
   3   6   6 1303.73   52.89   3
   3   6  -6 1181.30   46.51   1
   4  -6  -6  338.31   27.80   1
   4  -6   6  284.11   30.06   2
   4   6   6  294.69   29.75   3
   4  -6  -6  322.52   21.62   2
  -4  -6   6  323.06   30.92   3
   4   6  -6  319.26   23.42   1
   4   6  -6  319.83   32.67   2
  -4   6  -6  236.00   28.29   1
   4   6   6  345.13   27.54   2
   5   6   6  156.12   23.11   3
   5   6  -6  134.47   23.15   2
  -5   6  -6  138.60   23.85   1
   5   6   6  165.31   25.12   2
   5  -6   6  143.04   23.61   2
  -5  -6   6  152.81   23.08   3
   5  -6  -6  129.97   22.35   1
   6  -6  -6   87.39   20.71   1
   6  -6   6   92.12   20.98   2
   6   6   6   61.46   18.41   2
  -6   6  -6  100.06   22.34   1
   6   6   6   56.77   15.75   3
   6   6  -6   67.41   18.62   2
  -7   6  -6   55.32   17.82   1
  -7  -6   6   54.92   16.32   3
   7  -6   6   86.47   21.19   2
   7   6  -6   47.96   17.76   2
   7  -6  -6   70.12   19.98   1
   7   6   6   74.14   19.39   3
   7   6   6   81.42   23.46   2
   0   7  -6  199.68   23.19   1
   0   7   6  194.68   15.74   2
   0   7   6  198.66   21.81   3
   0  -7   6  190.41   22.29   2
   0  -7   6  175.41   19.80   3
   0  -7  -6  182.72   18.66   1
  -1   7  -6  231.27   25.32   1
  -1  -7   6  208.19   23.83   2
   1   7   6  224.04   20.92   2
   1   7   6  188.44   22.16   3
  -1  -7   6  203.93   22.45   3
   1  -7   6  169.74   21.54   2
  -1   7   6  187.73   20.60   3
   1   7  -6  217.77   23.63   1
  -1  -7  -6  223.23   15.87   1
   1  -7   6  229.48   21.88   3
   1  -7  -6  224.69   22.74   1
   2  -7  -6   78.53   14.50   1
   2   7  -6   64.67   15.98   2
  -2  -7   6   82.39   15.91   3
  -2   7  -6   72.00   16.04   1
   2   7  -6   78.36   14.89   1
   2  -7  -6   74.66   11.56   2
   2   7   6   49.45   13.29   3
  -2   7   6   81.24   13.44   3
   2  -7   6   63.67   14.23   2
   2   7   6   65.44   13.95   2
   2  -7   6   71.86   12.22   3
   3   7  -6 1006.29   42.83   1
  -3  -7   6  997.44   47.52   3
  -3   7  -6  925.95   48.48   1
  -3   7   6 1003.71   37.88   3
   3  -7   6  953.78   47.71   2
   3  -7  -6  997.04   47.33   1
   3   7  -6  935.16   49.10   2
   3  -7  -6  970.96   37.53   2
   3   7   6  967.88   47.55   3
   3   7   6 1024.19   46.41   2
   4   7  -6    6.21   10.36   2
   4   7   6   20.37   11.61   2
  -4   7  -6   20.80   11.18   1
  -4  -7   6   32.45   12.53   3
   4   7   6   24.11   11.53   3
   4  -7   6   33.19   12.47   2
   4  -7  -6   38.59   12.52   1
   5  -7   6   49.63   15.39   2
  -5  -7   6   51.38   14.97   3
   5  -7  -6   44.86   14.97   1
   5   7   6   52.63   15.05   3
   5   7   6   61.47   18.00   2
   5   7  -6   53.61   17.45   2
  -5   7  -6   44.16   15.53   1
   6   7  -6  158.57   27.82   2
   6  -7   6  182.38   27.88   2
  -6  -7   6  166.30   25.92   3
  -6   7  -6  130.30   25.34   1
   6   7   6  202.36   28.42   3
   6   7   6  207.20   31.29   2
   6  -7  -6  206.11   30.45   1
   7   7  -6  172.04   30.74   2
  -7  -7   6  200.57   29.24   3
  -7   7  -6  215.53   32.85   1
   7  -7  -6  211.97   33.24   1
   7   7   6  178.54   28.36   3
   7   7   6  161.09   30.90   2
   7  -7   6  151.92   27.48   2
   0  -8  -6  408.99   25.47   1
   0   8  -6  395.78   29.22   1
   0   8   6  415.83   24.65   2
   0   8   6  406.29   28.33   3
   0  -8   6  420.62   30.36   2
   0  -8   6  411.30   27.63   3
   1  -8   6  438.18   31.54   2
   1   8   6  385.60   25.78   2
  -1   8  -6  450.63   31.09   1
   1   8  -6  409.15   28.47   1
   1   8   6  429.43   30.19   3
  -1   8   6  448.64   28.34   3
  -1  -8  -6  425.94   23.11   1
  -1  -8   6  425.64   29.11   3
   1  -8   6  381.74   25.13   3
   1  -8  -6  396.03   26.66   1
  -2   8  -6  218.75   26.38   1
   2   8  -6  250.65   29.83   2
   2   8  -6  271.55   26.08   1
  -2  -8   6  282.80   29.06   3
   2   8   6  256.81   26.21   2
  -2   8   6  343.58   23.45   3
   2  -8   6  324.62   32.04   2
   2   8   6  252.91   28.22   3
   2  -8  -6  233.88   26.48   1
   2  -8   6  295.94   21.04   3
   3  -8   6  208.51   25.96   2
   3   8  -6  228.45   29.53   2
   3  -8  -6  237.75   27.89   1
   3   8  -6  222.00   23.77   1
  -3   8  -6  218.21   27.65   1
  -3  -8   6  230.09   27.71   3
   3   8   6  242.76   27.27   2
  -4  -8   6   31.08   13.04   3
   4  -8  -6   35.11   13.01   1
   4   8  -6   50.64   17.03   2
   4   8   6   23.77   13.27   2
   4  -8   6   17.74   11.03   2
  -4   8  -6   31.06   13.46   1
   5   8  -6   66.72   19.82   2
   5   8   6  106.07   21.84   2
   5   8   6   71.84   17.81   3
   5  -8  -6  106.43   21.67   1
  -5  -8   6   59.73   16.56   3
  -5   8  -6   72.12   19.58   1
   5  -8   6   71.74   18.29   2
   6  -8  -6   22.66   13.24   1
  -6   8  -6    2.58   11.38   1
   6   8   6   -1.79   12.45   2
   6  -8   6    1.71    9.73   2
  -6  -8   6    5.03   10.96   3
   6   8  -6    6.70   12.36   2
   6   8   6    9.94   11.86   3
   0   9   6    3.07    7.54   3
   0   9   6    6.43    7.21   2
   0  -9   6   -1.19    7.15   2
   0  -9   6   -0.17    6.96   3
   0   9  -6   -6.14    7.19   1
   0  -9  -6    5.10    6.68   1
   1   9   6    7.67    8.37   2
   1   9   6   25.39   10.85   3
   1  -9   6   13.30    8.22   3
  -1   9   6   23.50   10.27   3
   1   9  -6   29.82   11.77   1
   1  -9   6   30.00   11.86   2
  -1  -9   6   19.31    9.75   3
  -1   9  -6   17.00   11.02   1
   1  -9  -6   21.88    9.74   1
   2  -9   6   40.77   11.04   3
  -2   9  -6   69.59   16.80   1
  -2   9   6   72.37   14.59   3
  -2  -9   6   49.50   14.22   3
   2  -9  -6   46.21   12.90   1
   2  -9   6   68.85   16.40   2
   2   9  -6   75.95   18.04   2
   2   9  -6   62.03   14.75   1
   2   9   6   59.96   14.99   2
   3   9   6   -3.73    9.01   2
  -3   9  -6   12.39   11.04   1
   3  -9  -6    3.73    7.75   1
  -3  -9   6    1.12    8.28   3
   3   9  -6   33.11   14.31   2
   3  -9   6   16.46   10.90   2
   4   9   6  261.89   32.17   2
   4   9  -6  152.41   26.82   2
  -4  -9   6  202.40   28.14   3
  -4   9  -6  168.78   27.22   1
   4  -9   6  261.90   31.68   2
   4  -9  -6  222.38   29.51   1
  -5  -9   6  177.97   28.34   3
   5   9   6  167.28   27.28   3
   5   9  -6  185.28   32.02   2
  -5   9  -6  236.65   33.75   1
   5  -9   6  150.46   26.23   2
   5  -9  -6  187.34   29.26   1
   5   9   6  190.87   29.23   2
  -6  -9   6   37.37   15.67   3
   6   9   6   45.86   16.60   3
  -6   9  -6   60.69   20.82   1
   6  -9   6   53.28   17.66   2
   6   9   6   72.68   21.73   2
   6   9  -6   37.67   17.60   2
   6  -9  -6   59.39   19.92   1
   0  10   6  249.60   28.36   3
   0  10  -6  277.18   30.87   1
   0 -10   6  265.78   28.19   3
   0 -10   6  307.53   33.35   2
   0 -10  -6  283.26   23.45   1
   1  10   6   21.41   10.51   2
   1  10  -6   19.43   10.71   1
   1 -10   6   12.25    8.56   3
   1 -10  -6   29.41   11.00   1
   1  10   6   23.82   11.27   3
   1  10  -6   27.85   12.53   2
  -1 -10   6    9.37    8.06   3
   1 -10   6   26.01   12.32   2
  -1  10  -6   32.37   13.52   1
  -1  10   6   25.68   10.73   3
   2  10  -6  440.97   36.62   2
   2 -10   6  407.60   33.95   2
   2  10   6  479.11   33.76   2
  -2 -10   6  489.08   35.85   3
  -2  10   6  476.30   31.19   3
  -2  10  -6  441.95   35.35   1
   2 -10  -6  473.98   33.66   1
   2 -10   6  429.56   28.37   3
   3 -10  -6   78.18   17.82   1
   3  10   6  130.22   22.77   2
   3 -10   6  122.95   22.27   2
  -3 -10   6  113.62   21.53   3
  -3  10  -6  135.60   24.62   1
   3  10  -6  139.98   25.62   2
  -4 -10   6  298.86   35.17   3
  -4  10  -6  305.80   38.49   1
   4 -10   6  298.84   34.72   2
   4  10   6  286.56   34.94   2
   4  10  -6  203.94   32.45   2
   4 -10  -6  234.83   31.79   1
   5 -10   6  108.89   23.38   2
   5 -10  -6  106.28   23.68   1
   5  10  -6   80.86   23.03   2
  -5 -10   6  137.23   26.03   3
  -5  10  -6   74.67   21.52   1
   5  10   6   83.46   21.87   2
   5  10   6  132.92   25.44   3
   0 -11   6   97.99   18.63   3
   0  11  -6  130.01   22.80   1
   0 -11   6  132.46   23.87   2
   0  11   6  122.19   20.98   3
  -1  11   6  214.09   26.60   3
   1  11  -6  195.40   29.23   2
  -1  11  -6  186.94   27.08   1
   1  11  -6  213.72   26.92   1
   1  11   6  237.93   29.72   3
   1 -11  -6  233.68   27.66   1
   1 -11   6  211.06   29.27   2
   1 -11   6  202.27   25.01   3
   2  11  -6   -4.73    8.43   2
  -2  11  -6   -1.82    9.77   1
   2 -11  -6    7.98    9.42   1
   2 -11   6   11.37   11.21   2
  -2 -11   6   21.17   11.63   3
  -3 -11   6  300.59   35.04   3
   3  11   6  404.60   40.11   2
   3 -11   6  373.42   39.98   2
  -3  11  -6  313.69   38.16   1
   3 -11  -6  336.67   37.29   1
   3  11  -6  293.73   37.43   2
   4  11   6  107.47   24.04   2
  -4 -11   6  110.67   23.24   3
   4 -11  -6  111.39   23.58   1
  -4  11  -6  115.27   25.69   1
   4 -11   6  119.86   24.09   2
   4  11  -6  107.73   24.77   2
  -5 -11   6   69.24   20.65   3
   5 -11   6   71.14   20.60   2
   5  11  -6   84.76   24.67   2
   5  11   6   59.65   21.41   2
   5  11   6   57.64   20.45   3
  -5  11  -6   59.46   20.39   1
   5 -11  -6   64.57   19.54   1
   0  12   6   62.14   17.05   3
   0  12  -6   38.27   15.71   1
   0 -12   6   31.85   13.31   3
   0 -12   6   84.06   20.35   2
  -1 -12   6   17.52   10.25   3
  -1  12   6    8.94   10.93   3
   1  12  -6   14.76   12.58   2
  -1  12  -6    4.81   10.77   1
   1  12   6   15.70   11.30   3
   1 -12   6    3.69    8.75   3
   1 -12   6   24.57   12.61   2
   2 -12   6   44.20   16.39   2
   2  12  -6   25.25   15.42   2
   2  12   6   19.38   13.21   3
   2 -12  -6   36.91   15.08   1
  -2 -12   6   23.36   12.85   3
  -2  12  -6    7.25   12.04   1
  -3  12  -6   27.39   15.93   1
  -3 -12   6   -3.27    8.74   3
   3  12  -6   32.95   16.76   2
   3 -12  -6   15.38   12.83   1
   3 -12   6   46.15   17.36   2
   4  12   6   59.85   18.82   3
  -4 -12   6   69.28   20.88   3
  -4  12  -6   56.81   21.28   1
   4 -12   6   58.13   19.21   2
   4 -12  -6   70.21   20.28   1
   4  12  -6   50.74   20.69   2
   0  13  -6   97.58   21.75   1
   0 -13   6   75.13   18.54   3
   0  13   6   86.44   20.89   3
  -1 -13   6  131.79   24.08   3
   1  13  -6  142.85   27.67   2
  -1  13  -6  146.43   26.94   1
   1  13   6  107.48   23.04   3
   1 -13   6  126.89   26.21   2
   2 -13  -6  343.77   37.85   1
   2  13   6  395.43   43.04   3
   2  13  -6  300.35   39.98   2
  -2 -13   6  452.05   45.26   3
  -2  13  -6  308.70   38.56   1
   2 -13   6  396.13   43.98   2
   0   0   7   -2.23    2.40   2
   0   0  -7   -6.98    3.70   1
   0   0   7   -0.15    3.94   3
   1   0  -7 2971.46   66.49   2
   1   0   7 2974.52   75.55   3
   1   0   7 2867.61   70.01   2
   1   0  -7 2902.43   79.46   1
  -1   0   7 2898.03   75.32   3
  -1   0  -7 2904.93   76.83   1
  -2   0   7 2502.45   68.38   3
  -2   0  -7 2594.05   69.29   1
   2   0   7 2511.54   67.65   2
   2   0  -7 2523.47   62.35   2
   2   0   7 2574.23   68.52   3
   2   0  -7 2466.97   72.63   1
  -3   0  -7   23.32    7.54   1
  -3   0   7   10.41    5.91   3
   3   0  -7   28.06    7.36   2
   3   0  -7   24.68    9.36   1
   3   0   7   19.79    7.75   2
   3   0   7   18.48    6.85   3
   4   0  -7  702.31   36.51   1
  -4   0   7  626.81   30.05   3
   4   0  -7  666.21   31.69   2
  -4   0  -7  757.61   32.96   1
   4   0   7  724.25   36.26   2
   4   0   7  739.13   32.01   3
   5   0  -7   30.72   10.93   2
  -5   0   7   27.19    8.83   3
  -5   0  -7   16.51    8.71   1
   5   0   7   38.50    9.77   3
   5   0  -7   29.17   11.26   1
   5   0   7   17.44   10.79   2
   6   0  -7   11.16    9.50   2
   6   0  -7   11.92   10.03   1
   6   0   7   13.82   10.94   2
   7   0   7   -2.26    8.99   2
   7   0  -7    2.92   10.31   2
   7   0  -7    5.84   10.00   1
   8   0  -7  275.40   35.74   2
   8   0   7  263.73   37.32   2
   0   1  -7   48.17   10.06   1
   0   1   7   36.28    8.48   3
   0  -1   7   47.52    6.96   2
   0  -1   7   47.94    9.05   3
   0   1   7   52.67    4.62   2
   1   1  -7  233.24   13.45   2
   1  -1   7  255.46   14.94   2
   1   1  -7  283.99   19.37   1
   1  -1  -7  232.75   17.67   1
  -1   1  -7  194.54   18.78   1
   1   1   7  268.27   17.68   3
  -1   1   7  253.47   17.41   3
   1   1   7  251.15   12.94   2
  -1  -1   7  245.20   16.82   3
  -1  -1  -7  250.75   16.82   1
   2  -1  -7  512.69   27.81   1
   2   1   7  482.77   24.48   3
   2  -1   7  529.76   25.04   2
  -2   1  -7  509.48   25.72   1
  -2  -1  -7  509.95   23.98   1
   2   1   7  497.80   23.21   2
   2   1  -7  554.62   28.31   1
   2   1  -7  522.49   22.87   2
  -2   1   7  493.76   24.13   3
   2  -1  -7  526.59   18.29   2
  -2  -1   7  512.83   25.14   3
   2  -1   7  527.14   24.26   3
  -3  -1   7  312.51   20.62   3
   3   1   7  266.58   19.27   3
   3  -1  -7  297.60   23.07   1
   3  -1   7  252.43   19.72   2
   3   1  -7  292.02   19.17   2
   3  -1  -7  292.90   16.63   2
  -3   1  -7  294.96   20.32   1
  -3  -1  -7  312.41   18.57   1
   3   1   7  259.45   20.07   2
   3  -1   7  318.82   18.97   3
  -3   1   7  279.18   18.46   3
   3   1  -7  265.88   21.01   1
   4   1  -7  306.19   22.50   2
  -4  -1   7  362.36   23.20   3
   4  -1   7  337.29   20.20   3
   4   1   7  365.72   26.39   2
  -4   1  -7  360.97   23.85   1
   4  -1   7  347.97   25.52   2
   4   1  -7  299.93   23.76   1
  -4   1   7  345.68   21.21   3
  -4  -1  -7  360.71   20.90   1
   4   1   7  391.50   23.70   3
   4  -1  -7  331.80   25.57   1
   4  -1  -7  369.30   22.01   2
   5  -1  -7  274.30   22.17   2
  -5   1  -7  286.72   22.87   1
   5  -1  -7  364.89   33.46   1
   5  -1   7  260.66   28.41   2
  -5  -1   7  297.78   21.81   3
   5   1   7  308.67   30.74   2
   5   1  -7  300.64   24.45   2
   5   1   7  263.89   20.88   3
   5   1  -7  319.71   30.62   1
   6   1   7  245.51   30.56   2
   6  -1   7  304.56   33.31   2
   6   1  -7  259.83   28.80   1
   6  -1  -7  350.90   34.97   1
   6  -1  -7  280.62   29.03   2
   6   1  -7  231.68   27.65   2
   7   1   7  633.97   44.64   2
   7  -1  -7  543.22   38.19   2
   7  -1   7  598.07   43.25   2
   7   1  -7  572.32   40.88   2
   7  -1  -7  620.16   41.35   1
   8   1  -7  100.88   23.87   2
   8   1   7   83.48   22.35   2
   8  -1   7   55.87   19.45   2
   0   2  -7 1179.69   42.48   1
   0  -2   7 1184.79   40.28   3
   0   2   7 1205.94   40.98   3
   0  -2  -7 1186.43   40.46   1
   0  -2   7 1131.05   36.73   2
   1   2   7   46.58    9.49   3
  -1  -2  -7   66.27   10.55   1
   1  -2   7   62.21    9.51   2
  -1   2  -7   54.45   10.85   1
   1  -2   7   60.87   10.30   3
   1   2   7   63.71    7.60   2
   1  -2  -7   41.48    9.35   1
   1   2  -7   60.94   11.48   1
  -1   2   7   80.94   11.73   3
  -1  -2   7   68.66   10.96   3
   2  -2   7  752.82   29.85   3
   2  -2   7  776.65   32.43   2
   2  -2  -7  777.02   34.80   1
  -2  -2  -7  787.17   29.56   1
   2   2  -7  800.95   31.47   2
   2   2   7  744.13   32.64   3
  -2  -2   7  727.20   32.18   3
   2   2  -7  753.03   34.35   1
   2   2   7  789.97   29.91   2
   2  -2  -7  795.28   22.24   2
  -2   2   7  773.88   31.28   3
  -3   2   7 1268.34   41.93   3
   3   2   7 1211.21   44.64   3
   3  -2   7 1188.96   46.32   2
  -3  -2   7 1211.64   44.69   3
  -3   2  -7 1251.24   46.87   1
   3   2  -7 1211.58   44.86   2
  -3  -2  -7 1225.22   39.16   1
   3  -2  -7 1183.23   37.03   2
   3  -2  -7 1244.78   49.04   1
   3  -2   7 1244.93   40.53   3
   3   2   7 1284.06   45.86   2
   3   2  -7 1225.89   46.67   1
  -4  -2  -7  482.78   23.09   1
   4  -2   7  498.89   24.22   3
  -4   2   7  510.62   25.15   3
   4   2  -7  489.95   29.63   2
   4  -2  -7  493.82   31.36   1
   4   2   7  507.29   31.35   2
  -4  -2   7  505.55   28.53   3
  -4   2  -7  538.97   30.24   1
   4  -2   7  519.55   31.93   2
   4   2  -7  499.14   29.97   1
   4  -2  -7  514.41   25.60   2
   4   2   7  531.86   29.08   3
  -5   2  -7  233.20   24.82   1
   5   2   7  273.96   25.77   3
   5   2  -7  270.10   27.50   1
   5  -2   7  233.97   27.57   2
   5  -2  -7  300.90   31.49   1
   5   2  -7  221.66   25.30   2
  -5  -2   7  256.56   24.66   3
   5   2   7  256.70   28.56   2
   5  -2  -7  237.49   23.05   2
   6   2   7  654.93   42.06   2
   6   2  -7  594.89   38.54   2
   6  -2  -7  640.04   40.76   1
   6   2  -7  666.81   38.04   1
   6  -2   7  641.44   41.75   2
   6  -2  -7  573.12   34.86   2
  -6   2  -7  593.82   36.51   1
   7   2  -7   40.79   16.29   2
   7  -2  -7   57.49   17.04   1
   7   2   7   43.38   17.13   2
   7  -2   7   26.41   13.77   2
   8   2  -7  176.28   29.87   2
   8  -2  -7  120.63   25.07   1
   8   2   7  141.92   28.67   2
   8  -2   7  127.22   27.07   2
   0   3  -7  134.71   16.63   1
   0  -3  -7  182.26   17.23   1
   0  -3   7  188.36   15.29   3
   0  -3   7  172.14   14.53   2
   0   3   7  169.22   17.28   3
   1   3   7  409.07   16.67   2
  -1  -3  -7  324.15   18.41   1
   1  -3   7  322.12   19.32   2
  -1  -3   7  311.29   20.29   3
  -1  -3   7  320.51   18.93   2
   1  -3  -7  207.52   17.00   1
   1   3   7  279.71   19.66   3
  -1   3   7  297.94   19.15   3
  -1   3  -7  322.18   21.81   1
   1   3  -7  309.71   21.30   1
   1  -3   7  329.97   19.55   3
   2  -3   7  513.76   23.96   3
   2   3  -7  501.12   25.87   2
   2  -3  -7  457.02   27.13   1
  -2  -3  -7  451.72   21.58   1
  -2  -3   7  522.35   27.34   3
   2   3   7  490.09   26.81   3
   2  -3   7  504.07   26.77   2
   2   3  -7  545.94   28.94   1
  -2   3   7  462.19   24.02   3
   2  -3  -7  478.74   15.85   2
   2   3   7  506.20   23.60   2
  -2   3  -7  528.56   28.78   1
   3  -3   7 1053.65   43.55   2
   3  -3   7  994.08   35.51   3
   3  -3  -7 1073.92   33.34   2
  -3   3   7 1089.27   37.87   3
   3   3  -7 1018.14   42.21   2
  -3  -3   7 1046.48   42.47   3
  -3   3  -7  929.87   41.70   1
  -3  -3  -7 1055.94   33.73   1
   3   3  -7  985.59   41.87   1
   3  -3  -7 1055.32   45.23   1
   3   3   7 1106.78   42.10   2
   3   3   7 1043.53   42.24   3
  -4   3  -7  139.85   19.54   1
   4   3  -7  129.27   18.86   2
   4  -3  -7  144.69   20.94   1
   4   3  -7  124.17   18.19   1
  -4  -3   7  103.27   16.51   3
   4  -3   7  133.89   13.83   3
   4   3   7  142.81   18.88   3
   4  -3  -7  129.49   14.78   2
   4   3   7  104.41   17.76   2
  -4   3   7  137.41   15.24   3
   4  -3   7  121.05   18.80   2
   5  -3  -7  331.62   33.52   1
   5   3   7  338.69   28.14   2
  -5  -3   7  307.16   24.66   3
   5  -3   7  359.26   29.22   2
   5  -3  -7  320.92   23.04   2
   5   3   7  303.97   28.77   3
   5   3  -7  314.84   31.35   2
   5   3  -7  308.06   24.27   1
  -5   3  -7  332.04   27.22   1
  -6   3  -7   61.17   15.71   1
   6   3   7   75.94   15.74   3
   6   3  -7   63.27   17.26   2
  -6  -3   7   64.60   14.99   3
   6  -3   7   85.83   18.99   2
   6  -3  -7   61.35   16.75   1
   6   3   7   60.22   17.51   2
   7  -3   7   18.57   12.60   2
   7   3   7   53.42   19.17   2
   7   3  -7   43.81   17.42   2
   7  -3  -7   18.92   13.49   1
   0   4   7  143.77    8.45   2
   0   4   7  151.93   17.53   3
   0  -4   7  153.80   16.61   3
   0  -4  -7  163.41   16.49   1
   0   4  -7  111.69   15.79   1
   0  -4   7  133.47   15.79   2
  -1  -4  -7  176.48   13.89   1
  -1   4   7  171.70    7.21   2
   1   4   7  178.60   12.63   2
  -1   4  -7  195.84   20.80   1
  -1  -4   7  193.84   19.33   3
   1  -4   7  144.99   15.58   3
   1   4   7  170.58   18.74   3
  -1   4   7  169.94   17.77   3
   1  -4  -7  183.77   19.13   1
  -1  -4   7  207.74   17.06   2
   1  -4   7  209.73   19.80   2
   1   4  -7  161.95   18.81   1
   2   4  -7  505.15   29.30   1
  -2  -4   7  512.75   28.65   3
   2  -4   7  510.21   24.62   3
   2  -4  -7  527.57   29.46   1
   2   4  -7  496.15   28.00   2
   2  -4  -7  488.21   17.13   2
  -2   4   7  546.25   26.15   3
   2   4   7  545.13   25.55   2
   2   4   7  516.71   29.09   3
  -2   4  -7  518.98   30.09   1
   2  -4   7  467.40   27.26   2
  -2  -4  -7  503.31   21.54   1
  -3  -4   7  350.49   24.55   3
   3  -4  -7  410.53   27.70   1
   3   4  -7  374.07   26.06   1
  -3   4  -7  378.68   26.85   1
   3  -4   7  341.45   19.45   3
   3  -4   7  346.37   25.27   2
   3   4   7  325.69   23.35   2
   3  -4  -7  378.33   18.22   2
  -3   4   7  390.56   22.31   3
   3   4   7  411.95   26.41   3
   3   4  -7  403.69   27.01   2
  -4   4  -7  100.52   17.90   1
   4   4   7  122.24   18.38   3
  -4  -4   7   92.64   15.98   3
   4   4   7  109.84   18.04   2
   4   4  -7   92.20   18.10   2
   4  -4  -7   94.70   17.67   1
   4   4  -7  125.95   18.29   1
   4  -4  -7  123.84   14.76   2
   4  -4   7  133.00   20.46   2
  -5  -4   7  703.34   38.39   3
  -5   4  -7  652.44   40.00   1
   5  -4   7  643.75   40.12   2
   5   4  -7  758.87   43.07   2
   5   4  -7  705.11   36.93   1
   5   4   7  684.47   40.92   2
   5  -4  -7  713.01   42.40   1
   5   4   7  715.30   39.07   3
   6  -4   7   17.85   11.85   2
   6  -4  -7   53.26   15.93   1
   6   4   7   41.27   13.27   3
  -6   4  -7   24.51   12.20   1
   6   4   7   47.14   15.82   2
  -6  -4   7   26.90   11.62   3
   6   4  -7   32.18   13.92   2
   7  -4   7  158.24   26.79   2
   7   4   7  164.16   29.81   2
  -7   4  -7  127.88   24.20   1
   7  -4  -7  144.95   26.83   1
   7   4  -7  166.33   28.08   2
   0  -5   7  478.93   27.70   2
   0   5  -7  510.00   29.41   1
   0   5   7  464.50   26.68   3
   0  -5  -7  507.25   25.80   1
   0   5   7  497.33   19.54   2
   1  -5   7  837.68   37.41   2
  -1  -5   7  851.70   37.39   2
  -1   5  -7  915.36   41.13   1
   1   5  -7  798.75   37.97   1
   1  -5  -7  804.94   35.99   1
  -1   5   7  860.83   36.17   3
   1   5   7  860.27   31.05   2
   1  -5   7  866.75   35.14   3
  -1  -5  -7  913.99   32.72   1
  -1  -5   7  863.70   38.06   3
  -1   5   7  855.89   25.46   2
   2  -5  -7  631.31   22.32   2
   2   5  -7  665.14   34.17   1
  -2  -5   7  708.02   34.83   3
   2   5   7  690.48   34.90   3
   2  -5   7  672.13   29.45   3
  -2  -5  -7  658.85   24.91   1
  -2   5   7  581.45   28.63   3
   2   5   7  662.95   29.79   2
   2  -5   7  578.67   32.53   2
  -2   5  -7  697.46   36.69   1
   2   5  -7  681.16   35.28   2
   2  -5  -7  626.39   33.43   1
   3   5  -7  703.27   35.63   1
  -3   5  -7  701.43   38.26   1
  -3  -5   7  683.27   36.49   3
  -3   5   7  651.79   29.99   3
   3   5   7  650.92   35.74   3
   3   5  -7  703.10   37.67   2
   3  -5   7  658.91   28.52   3
   3  -5   7  686.64   37.02   2
   3  -5  -7  664.72   36.85   1
   3   5   7  660.20   34.05   2
   4   5  -7  159.71   20.49   1
   4   5  -7  127.72   21.14   2
   4   5   7  166.96   22.08   2
  -4  -5   7  159.43   21.88   3
   4  -5   7  147.53   21.86   2
   4   5   7  148.29   21.44   3
  -4   5  -7  170.80   23.69   1
   4  -5  -7  173.76   24.00   1
   5  -5   7   33.99   13.06   2
  -5   5  -7   64.73   16.47   1
  -5  -5   7   71.41   15.36   3
   5   5  -7   80.61   18.54   2
   5   5   7   69.26   15.94   3
   5  -5  -7   53.69   15.73   1
   5   5   7   50.42   15.44   2
   6  -5   7   20.29   11.80   2
  -6   5  -7   42.83   15.05   1
   6  -5  -7   46.81   15.53   1
  -6  -5   7   18.10   10.81   3
   6   5   7   19.21   13.29   2
   6   5  -7   12.44   12.40   2
   6   5   7   20.91   12.06   3
  -7   5  -7   92.78   22.29   1
   7  -5   7  102.29   22.53   2
   7   5  -7  101.05   24.23   2
   7   5   7  125.69   27.53   2
   7  -5  -7  154.85   28.76   1
   0  -6   7   32.34   10.87   2
   0  -6  -7   58.80   11.25   1
   0   6  -7   40.52   11.75   1
   0   6   7   36.90   10.48   3
   0   6   7   30.68    7.13   2
   1   6   7    5.19    6.97   3
  -1   6   7   10.24    4.98   2
  -1  -6   7   14.95    7.98   3
  -1  -6   7    5.41    6.79   2
   1  -6  -7    3.55    6.64   1
   1   6   7   16.64    7.29   2
   1   6  -7   14.61    9.40   1
  -1   6   7   13.63    7.63   3
   1  -6   7   11.73    7.15   3
  -1  -6  -7   13.43    5.92   1
  -1   6  -7   13.06    8.93   1
   1  -6   7   22.02    9.04   2
   2   6   7  841.85   35.80   2
   2   6  -7  738.51   37.09   1
   2   6   7  737.82   38.38   3
   2  -6   7  790.22   38.99   2
  -2  -6   7  724.90   37.79   3
   2  -6   7  757.70   33.13   3
  -2   6  -7  694.16   38.90   1
  -2   6   7  779.08   34.16   3
   3   6  -7   24.36   10.59   1
   3  -6   7   18.15    9.45   2
   3  -6   7    8.91    6.06   3
  -3  -6   7   21.61   10.43   3
   3   6   7   11.17    9.22   3
  -3   6  -7   17.53    9.80   1
  -3   6   7   11.42    7.01   3
   3  -6  -7   12.14    9.14   1
   3   6   7   17.67    9.28   2
   3   6  -7   12.09    9.28   2
   4   6  -7   46.35   12.78   1
  -4  -6   7   50.07   13.69   3
   4  -6  -7   55.07   14.73   1
   4   6  -7   39.57   13.82   2
   4   6   7   32.12   12.52   2
  -4   6  -7   56.65   15.78   1
   4  -6   7   65.56   15.80   2
   4   6   7   51.96   15.02   3
  -5  -6   7   22.63   10.91   3
   5  -6  -7   43.31   13.98   1
   5   6  -7   34.33   14.39   2
  -5   6  -7   13.55   11.31   1
   5   6   7    4.77    9.34   3
   5   6   7   23.10   13.36   2
   5  -6   7   19.93   11.38   2
   6   6   7  132.18   23.38   3
   6  -6  -7  128.24   24.09   1
   6  -6   7  166.05   26.70   2
  -6  -6   7  105.14   20.62   3
  -6   6  -7  128.27   23.96   1
   6   6   7  144.77   26.72   2
   6   6  -7   94.90   22.53   2
   7   6   7  161.52   31.00   2
   7  -6  -7  141.31   26.75   1
   7  -6   7  124.89   25.80   2
   7   6  -7  126.39   26.41   2
  -7   6  -7   99.81   23.94   1
   0  -7   7  346.79   24.81   3
   0   7   7  391.94   21.51   2
   0   7   7  386.25   26.70   3
   0  -7  -7  365.06   23.55   1
   0   7  -7  359.68   27.30   1
   0  -7   7  421.60   29.34   2
  -1  -7   7  285.14   28.18   2
  -1  -7  -7  223.29   16.73   1
  -1   7  -7  193.15   24.15   1
   1   7  -7  203.06   23.52   1
   1  -7  -7  243.76   24.25   1
   1   7   7  191.01   22.83   3
   1  -7   7  249.36   19.84   3
   1   7   7  197.55   19.61   2
  -1  -7   7  173.47   22.07   3
   1  -7   7  222.85   25.05   2
  -1   7   7  183.25   20.77   3
   2   7   7  234.69   26.32   3
   2  -7   7  240.58   18.94   3
  -2   7  -7  246.80   27.70   1
   2  -7   7  208.98   24.30   2
  -2  -7   7  229.92   25.73   3
  -2   7   7  192.30   20.68   3
   2   7  -7  182.85   24.05   2
   2   7  -7  241.37   24.95   1
   2  -7  -7  209.93   24.76   1
   2   7   7  249.77   24.09   2
   3   7  -7  583.46   37.97   2
  -3   7  -7  601.69   38.77   1
  -3  -7   7  536.66   35.00   3
   3   7  -7  561.60   33.28   1
   3   7   7  534.78   35.57   3
   3  -7   7  610.41   37.37   2
  -3   7   7  594.62   29.58   3
   3  -7  -7  617.26   37.15   1
   3   7   7  626.66   35.23   2
   4  -7   7  634.57   40.68   2
   4   7   7  568.90   37.14   2
   4  -7  -7  622.37   39.61   1
  -4   7  -7  573.79   40.11   1
  -4  -7   7  610.29   38.37   3
   4   7  -7  477.09   36.56   2
   4   7   7  592.46   38.52   3
   5   7   7   49.30   16.25   2
   5  -7   7   53.94   16.04   2
   5   7   7   68.13   16.84   3
   5   7  -7   43.50   15.12   2
   5  -7  -7   56.14   16.86   1
  -5   7  -7   59.03   17.96   1
  -5  -7   7   55.25   16.08   3
   6   7   7  230.06   32.31   3
   6  -7   7  179.17   28.53   2
   6   7  -7  147.06   26.75   2
  -6  -7   7  243.45   31.41   3
   6  -7  -7  232.39   32.26   1
  -6   7  -7  197.10   30.08   1
   6   7   7  187.17   30.04   2
   0  -8   7    0.77    6.28   3
   0   8  -7   -4.41    7.30   1
   0  -8   7    3.49    8.28   2
   0   8   7   -6.19    5.30   3
   0  -8  -7    0.53    5.81   1
   1   8  -7  313.27   25.58   1
   1  -8  -7  274.74   22.75   1
  -1  -8  -7  332.42   21.08   1
  -1   8   7  291.99   23.54   3
   1   8   7  322.56   22.86   2
  -1  -8   7  279.40   28.15   3
   1  -8   7  286.79   23.11   3
   1  -8   7  283.08   29.81   2
   1   8   7  284.19   29.04   3
  -1   8  -7  259.86   28.97   1
   2   8  -7  739.63   38.60   1
   2  -8  -7  702.75   38.75   1
   2   8  -7  689.87   42.07   2
  -2   8   7  699.60   35.42   3
   2   8   7  709.26   41.09   3
   2  -8   7  698.93   34.38   3
  -2   8  -7  696.07   41.96   1
   2  -8   7  726.23   41.64   2
   2   8   7  756.12   37.79   2
  -2  -8   7  757.77   41.39   3
   3   8   7   38.18   13.08   2
   3  -8  -7   29.28   11.96   1
   3   8  -7   37.21   12.49   1
   3   8  -7   42.40   14.92   2
  -3  -8   7   30.22   12.25   3
   3   8   7   35.07   13.00   3
  -3   8  -7   14.60   10.48   1
   3  -8   7   27.80   11.90   2
   4   8  -7  423.25   42.04   2
  -4   8  -7  514.88   39.66   1
   4  -8  -7  398.29   39.47   1
   4   8   7  487.18   35.19   2
   4  -8   7  457.96   36.09   2
  -4  -8   7  376.16   37.55   3
   4   8   7  489.13   36.47   3
   5   8   7  288.59   34.61   3
  -5   8  -7  339.27   39.22   1
   5  -8   7  305.78   35.48   2
   5  -8  -7  328.83   36.67   1
   5   8  -7  368.15   41.06   2
   5   8   7  370.14   39.20   2
  -5  -8   7  278.71   33.30   3
   6   8  -7   -7.62   11.92   2
  -6  -8   7   17.15   13.71   3
   6   8   7   17.01   15.67   2
   6  -8   7   52.29   17.79   2
   6  -8  -7   19.47   14.77   1
   6   8   7   19.59   13.39   3
  -6   8  -7   39.57   17.70   1
   0   9   7   27.09   10.96   3
   0   9  -7    7.74    9.14   1
   0  -9   7    5.69    8.71   2
   0  -9  -7   22.56    9.18   1
   0  -9   7   10.00    8.14   3
   1  -9  -7  103.19   17.38   1
  -1   9  -7   74.88   17.16   1
   1   9   7  106.00   19.37   3
  -1   9   7  105.71   18.27   3
  -1  -9   7   99.42   18.06   3
   1   9  -7   68.17   15.92   1
   1  -9   7   86.82   15.96   3
   1  -9   7   76.84   17.24   2
   2   9  -7  469.22   36.88   2
   2  -9  -7  505.88   34.09   1
  -2   9  -7  529.22   37.67   1
  -2   9   7  460.77   29.94   3
  -2  -9   7  471.67   34.10   3
   2  -9   7  500.38   29.60   3
   2   9  -7  472.17   32.04   1
   2  -9   7  506.11   36.36   2
   2   9   7  408.19   32.88   3
   2   9   7  444.81   30.99   2
  -3  -9   7  288.29   33.01   3
   3   9  -7  289.62   34.91   2
   3   9   7  264.85   31.47   3
   3  -9   7  242.35   30.41   2
  -3   9  -7  235.30   31.38   1
   3   9   7  284.53   30.73   2
   4  -9  -7   13.95   10.28   1
   4   9   7   13.28   10.97   3
  -4   9  -7  -10.63    7.57   1
   4  -9   7   20.37   12.40   2
  -4  -9   7    8.58   10.70   3
   4   9   7   15.64   12.47   2
   4   9  -7    5.58   12.28   2
  -5   9  -7  135.98   27.05   1
   5  -9   7  141.47   25.51   2
   5   9  -7  167.17   29.45   2
  -5  -9   7  139.78   25.54   3
   5   9   7  177.97   28.86   2
   5   9   7  184.91   29.70   3
   5  -9  -7  167.52   27.65   1
   6   9   7  191.44   32.61   2
   6   9   7  150.61   27.16   3
   6  -9   7  137.03   26.78   2
   6   9  -7  162.80   31.35   2
   6  -9  -7  169.09   29.71   1
  -6  -9   7  106.80   24.12   3
  -6   9  -7  170.66   31.27   1
   0 -10   7   98.14   18.76   3
   0  10  -7  142.21   22.63   1
   0 -10  -7  120.60   18.36   1
   0 -10   7  118.55   22.13   2
   0  10   7  115.92   20.35   3
  -1 -10   7  408.95   31.76   3
   1 -10   7  349.83   36.29   2
  -1  10   7  292.76   31.17   3
   1  10  -7  334.31   35.47   2
   1 -10  -7  327.13   27.29   1
   1 -10   7  336.55   26.73   3
  -1  10  -7  398.20   39.30   1
   1  10  -7  317.07   32.96   1
   1  10   7  392.66   37.35   3
  -2  10   7  489.24   32.24   3
   2  10  -7  497.20   39.45   2
  -2 -10   7  457.69   35.46   3
   2  10   7  467.99   36.13   3
   2 -10   7  482.03   37.52   2
   2  10  -7  442.67   32.18   1
  -2  10  -7  422.08   35.52   1
   2 -10  -7  373.20   31.38   1
   2 -10   7  396.28   28.71   3
  -3 -10   7  529.65   39.56   3
   3  10   7  528.00   40.32   3
   3  10  -7  483.17   40.80   2
  -3  10  -7  603.29   43.43   1
   3 -10   7  492.60   38.45   2
   3 -10  -7  522.33   37.82   1
   4  10   7   13.89   12.32   3
   4 -10  -7   15.18   11.60   1
   4 -10   7   35.57   14.32   2
  -4 -10   7   21.15   13.35   3
   4  10  -7   28.76   16.04   2
  -4  10  -7   33.10   15.87   1
   4  10   7   28.38   14.89   2
   5 -10  -7   45.22   16.99   1
   5  10   7   73.50   20.50   3
  -5  10  -7   61.77   20.75   1
   5  10  -7   34.48   17.95   2
  -5 -10   7   64.25   19.11   3
   5  10   7   35.84   16.76   2
   5 -10   7   54.42   17.95   2
   0  11   7  304.39   33.74   3
   0 -11   7  267.49   30.16   3
   0 -11   7  285.29   34.62   2
   0  11  -7  260.63   30.94   1
   1 -11   7   36.70   13.12   3
   1 -11   7   45.99   15.83   2
  -1 -11   7    9.20    8.46   3
   1  11  -7   44.42   15.90   1
   1  11  -7   67.24   18.25   2
  -1  11   7   60.16   16.53   3
   1 -11  -7   69.41   16.65   1
   1  11   7   41.67   14.67   3
  -1  11  -7   31.18   15.08   1
   2  11   7   86.46   19.83   3
   2  11  -7   97.52   22.76   2
  -2  11  -7   64.50   18.77   1
   2 -11   7   62.73   18.33   2
  -2 -11   7   72.12   19.00   3
   2 -11  -7  115.88   21.29   1
   3  11   7   78.96   20.52   3
   3  11  -7  110.11   24.65   2
  -3 -11   7  116.85   23.29   3
  -3  11  -7   75.73   21.11   1
   3 -11  -7  112.09   22.16   1
   3 -11   7  107.82   22.49   2
   4 -11  -7   18.89   13.15   1
  -4  11  -7   12.36   13.72   1
   4 -11   7   45.89   16.85   2
   4  11   7   20.45   13.53   3
  -4 -11   7   30.76   15.11   3
   4  11  -7   31.46   16.74   2
   0 -12   7   93.68   22.99   2
   0  12   7  101.02   21.05   3
   0  12  -7   97.08   21.07   1
   0 -12   7   83.88   18.54   3
  -1  12  -7  215.65   31.24   1
   1  12   7  202.84   29.22   3
   1 -12   7  204.65   30.69   2
  -1  12   7  231.35   29.78   3
   1  12  -7  244.61   34.52   2
   1 -12   7  215.68   27.29   3
   2  12  -7   80.68   21.80   2
   2 -12   7   90.59   21.71   2
  -2 -12   7   89.35   21.76   3
   2  12   7   61.49   18.05   3
   2 -12  -7  102.25   21.83   1
  -2  12  -7   85.19   21.29   1
   3 -12   7  112.27   24.54   2
  -3  12  -7  134.15   27.62   1
   3  12   7  112.40   24.56   3
   3  12  -7  161.90   31.14   2
  -3 -12   7  178.48   29.41   3
   3 -12  -7  133.73   26.27   1
   0  13   7  127.48   24.60   3
   0 -13   7  150.04   25.56   3
   0  13  -7   87.03   22.06   1
   1 -13   7   17.81   12.92   2
  -1  13  -7   15.87   14.90   1
   1  13   7   -9.40    9.18   3
  -1 -13   7    2.59   10.48   3
   1  13  -7    5.63   12.37   2
   2  13  -7   97.56   25.12   2
   2  13   7  141.83   26.46   3
   2 -13  -7  136.13   24.98   1
  -2  13  -7  132.13   28.64   1
  -2 -13   7  120.96   24.58   3
   2 -13   7  167.26   30.21   2
   0   0   8   48.80   10.00   3
   0   0   8   56.25    6.88   2
   0   0  -8   53.78   11.20   1
  -1   0   8 1264.27   43.92   3
   1   0  -8 1232.49   46.23   1
   1   0  -8 1285.77   33.96   2
   1   0   8 1266.94   37.58   2
   1   0   8 1284.72   44.03   3
  -1   0  -8 1258.00   44.38   1
   2   0  -8   76.90    8.98   2
  -2   0  -8   73.20   12.58   1
   2   0   8   93.82   13.29   3
  -2   0   8   82.13   12.57   3
   2   0   8   96.28   12.20   2
   2   0  -8   64.57   12.59   1
   3   0   8  166.04   18.51   2
  -3   0  -8  160.36   17.51   1
   3   0   8  134.04   15.98   3
   3   0  -8  157.38   20.09   1
   3   0  -8  140.13   14.17   2
  -3   0   8  163.05   18.12   3
   4   0  -8   27.97    9.56   2
   4   0   8   25.93    9.06   3
   4   0  -8   25.74   11.19   1
   4   0   8   33.56   10.29   2
  -4   0  -8   33.12    9.98   1
  -4   0   8   22.76    8.72   3
  -5   0   8  185.36   20.60   3
  -5   0  -8  143.16   18.44   1
   5   0  -8  180.56   21.56   2
   5   0   8  204.23   25.65   2
   5   0  -8  208.14   25.68   1
   5   0   8  189.71   20.49   3
   6   0  -8   12.32    9.58   2
   6   0   8   17.36   10.92   2
   6   0  -8   -5.36    7.19   1
   7   0  -8  452.01   36.58   1
   7   0   8  473.43   39.86   2
   0   1  -8    9.66    6.75   1
   0   1   8    2.74    2.38   2
   0  -1   8    1.54    4.65   3
   0   1   8    5.93    5.35   3
   0  -1  -8   -0.57    2.06   1
   0  -1   8    2.38    3.59   2
  -1   1   8 2081.18   60.42   3
   1  -1  -8 1924.32   61.54   1
   1   1   8 1969.49   50.78   2
  -1   1  -8 1949.92   60.97   1
   1   1  -8 2055.42   53.02   2
   1   1  -8 1890.75   61.80   1
   1  -1   8 2057.57   59.60   3
  -1  -1  -8 2043.77   60.13   1
   1  -1   8 1967.83   54.55   2
  -1  -1   8 2003.86   59.70   3
   1   1   8 2082.85   60.93   3
  -2   1   8  290.10   19.46   3
   2  -1  -8  253.22   12.13   2
  -2   1  -8  238.85   19.09   1
   2  -1   8  287.45   18.79   2
   2  -1  -8  305.90   22.06   1
  -2  -1   8  257.51   19.15   3
   2   1  -8  290.31   26.00   1
   2   1  -8  239.04   15.86   2
  -2  -1  -8  289.41   18.76   1
   2  -1   8  256.04   18.52   3
   2   1   8  280.90   17.27   2
  -3   1   8  382.12   22.88   3
   3  -1   8  387.54   24.41   2
  -3   1  -8  386.39   24.71   1
   3  -1   8  436.04   23.88   3
   3  -1  -8  390.93   26.65   1
  -3  -1   8  362.19   23.31   3
   3   1  -8  373.06   25.92   1
   3   1  -8  375.93   22.08   2
   3   1   8  376.66   23.27   2
  -3  -1  -8  374.33   22.16   1
   3  -1  -8  389.04   18.90   2
   3   1   8  358.85   22.95   3
  -4   1   8  188.43   19.70   3
  -4  -1   8  175.16   19.72   3
   4  -1  -8  200.69   18.74   2
   4  -1   8  151.31   17.08   3
  -4   1  -8  210.49   22.01   1
   4   1   8  195.26   22.58   2
  -4  -1  -8  180.33   18.40   1
   4  -1  -8  198.69   24.42   1
   4   1  -8  214.68   21.41   2
   4  -1   8  172.01   21.17   2
   4   1  -8  213.04   24.42   1
   4   1   8  172.22   19.68   3
   5   1  -8  161.85   22.38   1
   5  -1  -8  157.98   19.10   2
   5   1   8  186.33   24.20   2
  -5  -1   8  145.68   18.98   3
   5   1   8  154.55   19.19   3
  -5   1  -8  195.93   22.84   1
   5  -1  -8  153.27   22.49   1
   5  -1   8  177.30   24.23   2
   5   1  -8  206.37   23.65   2
   6  -1  -8  220.06   28.21   1
   6   1  -8  216.45   26.45   2
   6   1   8  207.54   28.68   2
   6  -1   8  174.28   26.27   2
   6   1  -8  152.09   23.07   1
   6  -1  -8  188.00   24.15   2
   7   1  -8  111.90   21.92   1
   7   1  -8   99.52   21.16   2
   7   1   8   82.14   21.20   2
   7  -1   8   71.71   19.87   2
   7  -1  -8   73.45   19.72   1
   0   2   8  227.24   20.76   3
   0   2  -8  178.82   19.37   1
   0  -2   8  224.76   17.11   3
   0  -2   8  215.31   14.66   2
   0  -2  -8  229.27   17.67   1
  -1  -2  -8 1400.26   46.54   1
  -1   2  -8 1409.33   50.29   1
  -1   2   8 1503.00   48.59   3
   1   2  -8 1405.57   50.98   1
   1   2   8 1419.32   38.52   2
   1  -2  -8 1436.24   49.92   1
   1  -2   8 1382.22   44.91   2
  -1  -2   8 1478.18   49.04   3
   1   2   8 1450.84   48.93   3
   2   2   8  523.00   27.90   3
   2  -2  -8  544.04   16.09   2
  -2  -2   8  487.76   27.10   3
   2  -2  -8  546.96   30.23   1
  -2  -2  -8  544.04   25.81   1
   2  -2   8  575.36   28.00   2
   2   2   8  551.33   24.98   2
   2   2  -8  558.86   30.72   1
   2  -2   8  594.23   27.03   3
   2   2  -8  546.32   25.90   2
  -2   2   8  527.62   26.76   3
   3  -2   8  701.29   34.37   2
   3  -2   8  698.83   30.44   3
  -3  -2  -8  684.53   29.13   1
   3  -2  -8  699.00   36.59   1
  -3  -2   8  720.35   33.91   3
  -3   2   8  690.41   31.10   3
   3  -2  -8  737.31   25.64   2
   3   2   8  708.27   34.02   3
   3   2  -8  728.34   35.95   1
   3   2  -8  704.74   32.72   2
  -3   2  -8  729.03   35.31   1
   3   2   8  671.78   32.16   2
  -4   2  -8  372.45   26.83   1
   4   2  -8  347.70   27.04   1
   4   2   8  349.59   25.61   2
   4  -2  -8  322.82   31.33   1
  -4  -2  -8  323.72   20.28   1
   4   2  -8  371.79   25.80   2
   4  -2  -8  339.68   20.48   2
   4  -2   8  300.32   24.93   2
  -4  -2   8  331.40   23.85   3
   4   2   8  340.04   24.64   3
   4  -2   8  358.27   21.80   3
  -4   2   8  347.19   22.37   3
   5   2   8   59.92   13.71   3
  -5  -2   8   31.84   10.48   3
  -5   2  -8   42.50   12.76   1
   5   2   8   28.36   12.00   2
   5   2  -8   43.55   12.91   1
   5  -2  -8   52.50   14.28   1
   5  -2   8   35.59   12.82   2
   6   2  -8   18.46   11.86   2
   6   2   8   53.07   16.61   2
   6  -2  -8   66.94   17.58   1
  -6   2  -8   53.86   14.83   1
   6  -2   8   59.24   17.07   2
   7  -2  -8  168.04   27.09   1
   7  -2   8  106.94   23.10   2
   7   2  -8   74.90   19.63   2
   7   2   8  126.63   25.21   2
   0  -3   8 4737.63  113.53   2
   0   3   8 4684.90  114.61   3
   0  -3  -8 4609.91  114.26   1
   0   3  -8 4647.44  119.42   1
   0  -3   8 4637.51  113.42   3
   1   3   8  162.14   11.04   2
   1  -3  -8  116.92   15.75   1
  -1   3   8  178.67   18.51   3
  -1  -3   8  162.15   17.80   3
  -1  -3  -8  161.22   16.27   1
   1  -3   8  157.81   16.51   3
   1   3  -8  158.76   19.23   1
   1   3   8  201.69   20.23   3
   1  -3   8  171.52   16.94   2
  -1   3  -8  174.11   20.09   1
   2  -3   8  225.50   17.29   3
   2   3  -8  219.12   17.91   2
  -2   3  -8  267.27   21.48   1
   2   3   8  252.94   20.12   3
   2   3  -8  272.20   25.64   1
  -2  -3  -8  209.28   16.03   1
  -2  -3   8  220.66   21.66   3
  -2   3   8  225.67   18.12   3
   2  -3  -8  263.73   21.46   1
   2   3   8  223.94   16.41   2
   2  -3   8  227.89   18.50   2
   3   3  -8  191.75   22.22   1
   3  -3   8  175.67   17.29   3
   3   3   8   77.85   13.69   3
  -3   3  -8  160.72   20.84   1
   3  -3   8  158.49   20.11   2
   3   3   8  153.00   18.29   2
  -3   3   8  174.79   18.23   3
   3   3  -8  149.08   18.71   2
  -3  -3  -8  142.55   14.37   1
   3  -3  -8  148.84   20.59   1
  -3  -3   8  151.77   18.90   3
   4   3   8   89.53   16.22   2
   4   3   8   83.10   15.75   3
   4  -3   8  108.21   13.86   3
   4   3  -8   88.16   16.08   1
  -4   3  -8  125.88   19.54   1
   4  -3   8  135.41   19.74   2
   4   3  -8   93.58   16.73   2
   4  -3  -8   83.01   16.63   1
  -4  -3   8   90.53   15.63   3
  -4   3   8  123.59   15.57   3
  -5   3  -8   31.12   12.67   1
   5   3   8   49.06   14.35   2
   5  -3   8   21.33   10.76   2
   5  -3  -8   31.62   13.04   1
   5   3  -8   31.99   12.72   2
   5   3   8   29.19   11.65   3
  -5  -3   8   13.22    8.55   3
   5   3  -8   49.61   13.59   1
   6   3   8    0.46    7.71   3
  -6  -3   8   10.08    8.98   3
  -6   3  -8   -6.00    8.13   1
   6   3  -8    2.19   10.02   2
   6   3  -8   24.35   11.65   1
   6   3   8    2.63   10.47   2
   6  -3   8    4.90    9.05   2
   6  -3  -8   -6.09    7.15   1
   7   3  -8  121.02   24.99   2
   7  -3  -8  171.87   28.44   1
   7   3   8  160.62   28.92   2
   7  -3   8  149.93   27.42   2
   0   4   8  404.58   24.84   3
   0  -4   8  445.12   24.75   2
   0   4   8  404.08   12.35   2
   0   4  -8  446.52   27.75   1
   0  -4  -8  382.65   23.15   1
   0  -4   8  391.60   24.09   3
  -1  -4   8   50.35   11.06   3
   1   4   8   59.25    8.23   2
   1  -4   8   36.64    9.10   3
   1   4   8   52.88   11.58   3
   1  -4   8   53.25   10.97   2
  -1   4  -8   53.53   12.67   1
  -1  -4   8   51.23   10.57   2
  -1  -4  -8   34.46    8.94   1
   1   4  -8   49.57   13.16   1
  -1   4   8   46.44   10.07   3
   1  -4  -8   53.06   11.49   1
   2   4   8  196.58   17.90   2
   2   4   8  170.35   20.75   3
   2   4  -8  165.27   20.56   1
   2   4  -8  226.69   22.53   2
  -2   4  -8  139.52   19.60   1
   2  -4   8  218.58   16.59   3
  -2   4   8  186.80   19.39   3
  -2  -4   8  185.19   20.94   3
   2  -4   8  172.49   20.11   2
  -2  -4  -8  183.77   14.57   1
   2  -4  -8  174.00   20.76   1
  -3  -4   8  493.37   30.45   3
   3   4   8  596.58   30.63   2
   3   4  -8  565.31   32.35   2
   3   4   8  524.71   31.48   3
  -3   4  -8  449.21   30.85   1
  -3   4   8  537.36   27.95   3
   3  -4   8  519.13   25.70   3
   3   4  -8  541.57   32.86   1
   3  -4  -8  543.52   33.24   1
   3  -4   8  510.08   31.31   2
   4   4   8  643.98   36.23   3
   4   4   8  612.08   35.95   2
   4   4  -8  676.17   36.21   1
   4   4  -8  646.22   37.22   2
   4  -4   8  689.84   39.05   2
  -4   4  -8  617.22   37.47   1
  -4  -4   8  639.44   35.81   3
   4  -4  -8  601.18   37.64   1
   5  -4   8  939.44   48.96   2
   5  -4  -8  928.36   49.88   1
  -5  -4   8  968.47   46.66   3
   5   4  -8  815.73   45.77   2
  -5   4  -8  803.14   45.44   1
   5   4   8  993.39   49.56   2
   5   4  -8  944.99   45.24   1
   5   4   8  903.78   45.21   3
  -6   4  -8  196.44   27.65   1
  -6  -4   8  264.64   29.87   3
   6   4   8  227.46   31.31   2
   6  -4   8  187.15   27.55   2
   6   4  -8  233.25   30.09   2
   6  -4  -8  268.63   33.70   1
   6   4   8  256.95   29.45   3
  -7   4  -8    0.67   11.07   1
   7   4  -8   37.83   16.40   2
   7   4   8   17.34   13.66   2
   7  -4  -8   -1.08    9.99   1
   7  -4   8   -3.36    8.86   2
   0   5   8  838.21   38.30   3
   0  -5   8  908.45   38.76   3
   0  -5  -8  935.80   37.80   1
   0   5  -8  877.55   41.63   1
   0  -5   8  900.16   39.11   2
   1   5   8  388.17   18.94   2
  -1  -5   8  372.79   25.14   2
   1  -5  -8  367.39   24.65   1
   1  -5   8  349.75   23.16   3
   1   5   8  328.72   24.35   3
  -1   5   8  352.07   23.26   3
  -1  -5   8  332.94   24.44   3
   1   5  -8  387.85   27.44   1
  -1   5  -8  362.74   26.79   1
   1  -5   8  334.10   23.75   2
  -1  -5  -8  396.37   22.07   1
  -2  -5   8  670.68   35.47   3
   2   5  -8  627.38   34.75   1
   2  -5   8  648.33   30.65   3
   2  -5  -8  666.47   35.42   1
   2   5   8  669.08   29.98   2
   2  -5   8  653.20   34.58   2
  -2  -5  -8  641.93   26.66   1
   2   5  -8  631.85   34.72   2
  -2   5   8  578.99   30.23   3
  -2   5  -8  695.26   37.96   1
   2   5   8  635.93   35.54   3
   3   5   8   39.99   11.23   2
   3  -5   8   32.09    9.05   3
  -3   5  -8   22.06   11.03   1
   3   5   8   42.46   12.36   3
   3  -5   8   36.14   11.65   2
  -3  -5   8   55.54   13.79   3
   3   5  -8   38.60   12.05   2
  -3   5   8   51.69   11.19   3
   3   5  -8   30.86   12.46   1
   3  -5  -8   45.27   13.03   1
   4   5  -8  809.95   44.29   2
  -4  -5   8  882.03   44.17   3
   4  -5  -8  802.36   44.97   1
  -4   5  -8  826.28   45.46   1
   4   5   8  935.00   44.53   2
   4  -5   8  845.39   45.18   2
   4   5  -8  876.33   41.96   1
  -5   5  -8  180.44   26.20   1
   5   5   8  216.54   27.32   3
  -5  -5   8  208.85   26.10   3
   5  -5   8  174.33   25.81   2
   5   5   8  183.85   25.59   2
   5  -5  -8  166.79   25.39   1
   6   5  -8   35.86   15.55   2
   6  -5   8   28.33   13.25   2
  -6   5  -8    4.73   10.99   1
   6   5   8   39.09   13.98   3
   6   5   8   28.56   13.82   2
  -6  -5   8   19.98   11.29   3
   6  -5  -8   13.51   11.65   1
   7  -5   8   13.72   12.53   2
   7   5  -8   36.41   18.15   2
   7   5   8   11.84   14.89   2
   7  -5  -8   32.11   16.55   1
  -7   5  -8   35.62   17.27   1
   0   6  -8  250.93   26.64   1
   0  -6  -8  282.29   20.74   1
   0   6   8  211.01   22.99   3
   0  -6   8  256.80   26.02   2
   1   6   8  916.01   43.22   3
  -1   6  -8  781.12   42.03   1
  -1  -6   8  904.25   42.11   3
  -1  -6  -8  941.94   35.93   1
   1   6  -8 1013.71   45.43   1
  -1  -6   8  900.18   42.44   2
   1  -6   8  941.09   39.82   3
   1   6   8  946.03   34.24   2
  -1   6   8  921.15   40.71   3
   1  -6  -8  878.80   40.56   1
   1  -6   8  956.13   43.45   2
  -2  -6   8  148.31   20.56   3
   2   6  -8  158.37   21.70   1
  -2   6  -8  147.38   21.89   1
   2   6  -8  141.56   20.50   2
   2  -6   8  151.09   17.63   3
   2   6   8  161.78   17.91   2
   2   6   8  160.29   21.72   3
   2  -6   8  168.74   21.54   2
  -2   6   8  145.61   18.18   3
   3   6  -8  224.44   26.52   2
   3   6   8  246.64   27.90   3
   3   6   8  241.40   24.73   2
   3  -6   8  226.20   26.60   2
  -3  -6   8  213.97   25.48   3
   3  -6  -8  270.66   29.33   1
   3   6  -8  218.65   24.89   1
  -3   6   8  257.11   20.51   3
   3  -6   8  232.17   18.06   3
  -3   6  -8  207.69   26.37   1
   4  -6   8  507.36   35.89   2
  -4   6  -8  545.64   38.12   1
   4   6  -8  590.51   34.70   1
   4   6  -8  511.77   36.75   2
   4   6   8  590.90   36.45   2
   4   6   8  525.38   36.25   3
  -4  -6   8  544.01   35.79   3
   4  -6  -8  545.36   37.31   1
   5   6   8  107.19   20.82   3
  -5   6  -8   72.14   18.73   1
   5  -6   8   56.03   16.42   2
   5   6   8  111.05   20.73   2
   5  -6  -8   61.27   16.96   1
  -5  -6   8   76.52   17.28   3
   5   6  -8   94.18   21.03   2
   6   6  -8  351.02   39.32   2
   6  -6   8  401.73   41.46   2
  -6  -6   8  432.72   40.87   3
  -6   6  -8  326.02   38.49   1
   6   6   8  402.75   40.08   3
   6  -6  -8  370.62   40.46   1
   7   6   8  177.48   31.34   2
   7   6  -8   82.89   23.80   2
   7  -6   8  111.04   25.17   2
   7  -6  -8  100.42   24.26   1
  -7   6  -8   85.99   23.50   1
   0  -7   8  631.73   34.16   3
   0   7   8  646.52   35.69   3
   0   7  -8  645.72   37.46   1
   0  -7  -8  630.34   32.24   1
   0  -7   8  624.80   36.22   2
   1   7   8  107.14   18.62   3
  -1   7  -8  128.97   21.08   1
   1  -7  -8  100.50   16.79   1
   1   7  -8  127.65   20.51   1
   1  -7   8  121.99   17.68   3
  -1   7   8   76.66   14.81   3
   1  -7   8   79.59   16.01   2
  -1  -7  -8   95.89   14.03   1
  -1  -7   8   95.36   17.62   2
  -1  -7   8  105.18   17.72   3
  -2  -7   8   45.84   12.52   3
   2   7   8   38.41   12.18   3
   2   7  -8    6.58    6.52   2
   2   7  -8   36.79   12.71   1
  -2   7  -8   36.28   13.58   1
   2   7   8   34.58   10.74   2
  -2   7   8   43.92   11.84   3
   2  -7   8   46.77   11.01   3
   2  -7   8   31.24   11.17   2
   2  -7  -8   46.07   13.29   1
  -3   7  -8  130.78   22.33   1
   3   7   8  107.28   17.71   2
   3  -7  -8  101.39   18.98   1
  -3  -7   8   98.55   19.10   3
   3   7  -8  101.37   18.93   2
   3   7   8  114.62   20.08   3
   3  -7   8   89.27   13.75   3
   3   7  -8   94.60   17.99   1
  -3   7   8   89.92   14.65   3
   3  -7   8   73.31   17.07   2
  -4  -7   8    1.83    7.60   3
   4   7  -8    8.31   10.38   2
  -4   7  -8    5.19   10.47   1
   4  -7  -8    5.79    8.30   1
   4  -7   8    5.89    9.06   2
   4   7   8    4.35    9.95   2
   4   7   8    1.02    8.58   3
   5  -7  -8  121.78   23.45   1
  -5   7  -8  147.11   25.62   1
   5   7   8  146.09   25.12   2
   5   7  -8  167.64   27.32   2
   5  -7   8  140.05   24.43   2
   5   7   8   60.19   16.62   3
  -5  -7   8  145.37   24.99   3
   6   7   8  396.07   42.24   2
   6  -7  -8  294.92   37.50   1
   6  -7   8  321.92   38.15   2
   6   7  -8  332.90   39.52   2
   6   7   8  284.99   35.42   3
  -6  -7   8  375.79   39.40   3
   0  -8  -8  495.17   29.09   1
   0   8   8  519.11   33.84   3
   0  -8   8  506.45   34.33   2
   0  -8   8  518.66   32.57   3
   0   8  -8  543.48   35.25   1
  -1   8   8  830.29   41.45   3
   1   8  -8  812.69   43.47   1
   1   8   8  871.31   45.25   3
   1  -8   8  874.51   41.22   3
   1  -8   8  911.28   46.93   2
   1  -8  -8  819.97   40.97   1
  -1  -8   8  815.21   43.44   3
  -1   8  -8  841.01   46.30   1
  -2   8   8  838.48   40.37   3
   2   8   8  839.11   46.13   3
   2  -8   8  859.43   46.02   2
  -2   8  -8  839.24   47.47   1
   2   8  -8  865.98   47.58   2
  -2  -8   8  908.60   46.67   3
   2  -8   8  849.32   39.22   3
   2   8  -8  848.28   43.71   1
   2  -8  -8  771.19   42.06   1
   3  -8   8  181.19   25.67   2
  -3  -8   8   93.64   19.01   3
   3   8  -8   96.60   20.03   2
   3   8   8  175.39   22.97   2
   3  -8  -8  132.16   22.38   1
   3   8  -8  132.74   21.08   1
   3   8   8  120.00   22.12   3
  -3   8  -8  139.92   23.77   1
   4   8   8   82.54   19.41   3
  -4  -8   8   73.49   17.94   3
  -4   8  -8   63.18   18.00   1
   4  -8  -8   70.00   17.27   1
   4   8  -8   74.06   18.98   2
   4  -8   8   79.61   18.44   2
   4   8   8   90.91   19.31   2
   5  -8   8   12.31   11.46   2
   5   8  -8    2.76    8.47   2
   5  -8  -8    0.94    9.00   1
   5   8   8   28.04   14.84   2
  -5  -8   8   17.37   12.79   3
  -5   8  -8    7.08   11.28   1
   5   8   8   11.18   11.52   3
   6  -8   8   99.84   23.36   2
  -6  -8   8  105.74   22.77   3
   6   8   8   85.81   21.75   3
   6   8   8  109.46   25.49   2
   6  -8  -8   90.99   23.20   1
  -6   8  -8  120.29   26.86   1
   0  -9   8   22.58   11.86   2
   0  -9   8   38.72   11.65   3
   0   9   8   57.88   15.42   3
   0  -9  -8   35.27   10.92   1
   0   9  -8   25.65   12.14   1
   1   9   8   39.20   13.46   3
   1   9  -8   19.43   11.19   1
   1  -9  -8   63.72   14.89   1
   1  -9   8   22.94   11.84   2
  -1   9   8   46.23   13.15   3
  -1   9  -8   33.49   14.04   1
   1  -9   8   33.76   11.68   3
  -1  -9   8   31.93   11.89   3
  -2  -9   8  579.40   38.56   3
   2   9  -8  603.73   41.47   2
  -2   9  -8  542.96   40.11   1
   2   9   8  608.86   40.26   3
  -2   9   8  583.62   34.81   3
   2   9  -8  537.86   36.17   1
   2  -9   8  572.65   33.24   3
   2  -9  -8  583.94   37.29   1
   2  -9   8  537.40   38.39   2
   3   9  -8   54.62   16.88   2
   3   9   8   49.31   15.89   3
  -3  -9   8   56.96   16.19   3
   3  -9   8   50.08   15.53   2
  -3   9  -8   43.95   16.20   1
   4  -9  -8   98.25   21.42   1
  -4  -9   8  153.71   25.15   3
   4  -9   8  171.85   26.91   2
  -4   9  -8  102.03   22.20   1
   4   9   8   94.54   21.24   3
   4   9  -8  104.87   22.27   2
   5   9  -8  124.68   25.95   2
  -5  -9   8  112.26   23.67   3
   5  -9  -8  138.21   25.93   1
   5  -9   8  174.32   29.03   2
   5   9   8  153.19   26.73   2
   5   9   8  138.83   26.14   3
  -5   9  -8  116.99   25.91   1
   0  10   8   97.36   19.72   3
   0 -10   8   49.26   15.82   2
   0  10  -8   63.30   17.20   1
   0 -10   8   52.25   14.23   3
  -1 -10   8   64.97   16.32   3
  -1  10   8   59.21   15.03   3
   1 -10  -8   70.85   16.29   1
  -1  10  -8   79.49   20.00   1
   1  10   8   34.11   13.16   3
   1  10  -8   47.34   15.80   1
   1 -10   8   54.97   16.23   2
   1  10  -8   28.18   13.55   2
   1 -10   8   58.94   15.05   3
   2 -10   8   62.40   17.42   2
  -2  10   8   89.50   17.48   3
   2  10   8   55.10   16.58   3
   2  10  -8   49.93   16.59   2
   2 -10   8   64.50   14.93   3
  -2  10  -8   55.16   17.31   1
   2 -10  -8   58.44   16.41   1
   2  10  -8   71.70   17.87   1
  -2 -10   8   45.40   15.06   3
  -3  10  -8   80.16   21.09   1
   3 -10  -8   83.62   19.02   1
  -3 -10   8   58.87   17.50   3
   3  10   8   77.99   19.64   3
   3  10  -8   85.54   20.86   2
   3 -10   8   80.41   18.99   2
  -4  10  -8  142.69   27.18   1
   4  10  -8  128.67   25.53   2
   4  10   8  181.15   29.00   3
  -4 -10   8  157.32   27.59   3
   4 -10  -8  186.27   28.85   1
   4 -10   8  175.28   28.51   2
   5 -10   8  445.94   45.80   2
   5  10   8  413.33   45.02   3
  -5 -10   8  491.96   48.72   3
   5  10  -8  472.05   50.51   2
   5 -10  -8  493.51   49.24   1
  -5  10  -8  453.29   48.97   1
   0  11  -8  562.59   39.97   1
   0 -11   8  505.89   39.45   2
   0 -11   8  510.58   36.70   3
   0  11   8  502.79   38.14   3
   1 -11   8   33.60   15.19   2
   1  11  -8   31.04   14.56   1
  -1 -11   8   36.13   13.14   3
  -1  11  -8   28.36   14.59   1
   1  11   8   20.13   11.89   3
   1 -11  -8   35.18   14.25   1
   1  11  -8   52.08   17.11   2
   1 -11   8   38.87   13.41   3
  -1  11   8   56.58   15.61   3
  -2  11  -8   14.18   13.30   1
  -2 -11   8   40.05   15.04   3
   2  11   8   24.48   13.84   3
   2  11  -8   33.17   16.14   2
   2 -11  -8   42.85   15.26   1
   2 -11   8   29.22   15.77   2
  -3  11  -8  483.11   48.26   1
   3 -11   8  453.98   45.51   2
  -3 -11   8  352.92   39.64   3
   3  11   8  412.78   43.28   3
   3  11  -8  489.60   49.00   2
   3 -11  -8  471.25   38.02   1
  -4 -11   8   24.21   14.58   3
   4 -11   8   20.77   15.42   2
  -4  11  -8    1.35   13.36   1
   4 -11  -8   26.11   15.31   1
   4  11   8   37.49   16.20   3
   4  11  -8   24.26   15.77   2
   0  12  -8  -10.35    9.47   1
   0  12   8   10.38   11.47   3
   0 -12   8    0.90    9.49   3
   0 -12   8   20.79   13.84   2
   1  12   8   30.14   14.07   3
  -1  12   8   -4.81    8.71   3
  -1  12  -8    5.17   12.23   1
   1 -12   8   31.01   15.33   2
   1  12  -8   18.55   12.74   2
   1 -12   8    9.91   10.83   3
  -1 -12   8    0.85    6.16   3
  -2  12  -8    8.96   12.33   1
  -2 -12   8    0.17    9.06   3
   2 -12   8    2.48   11.51   2
   2  12  -8    8.27   12.54   2
   2 -12  -8    9.05   10.95   1
   2  12   8  -12.08    7.74   3
  -3 -12   8    4.25   11.22   3
   3  12   8    3.76   11.09   3
  -3  12  -8    5.36   13.01   1
   3 -12   8   -5.98   11.35   2
   3  12  -8   11.77   14.33   2
   3 -12  -8   13.01   13.20   1
   0  13   8   23.59   15.31   3
   0  13  -8    1.76   13.46   1
   0 -13   8    1.98   10.49   3
   1  13  -8  295.68   39.31   2
   1  13   8  308.64   38.09   3
   1 -13   8  299.31   38.77   2
  -1 -13   8  353.72   39.09   3
  -1  13  -8  383.17   43.08   1
   0   0   9   -2.31    3.00   2
   0   0   9   -0.80    5.10   3
   0   0  -9   -0.34    5.99   1
   1   0  -9   24.61    5.07   2
   1   0   9   27.96    6.46   2
  -1   0  -9   17.70    8.14   1
  -1   0   9   26.58    8.57   3
   1   0  -9   25.13   10.21   1
   1   0   9   24.36    8.13   3
   2   0   9  342.52   20.15   2
  -2   0  -9  327.86   22.81   1
   2   0   9  304.28   21.11   3
  -2   0   9  290.95   21.03   3
   2   0  -9  299.30   23.36   1
   2   0  -9  331.36   16.16   2
  -3   0   9   -0.24    5.99   3
   3   0   9    6.63    6.21   3
   3   0  -9    1.74    7.82   1
   3   0  -9    0.42    5.10   2
  -3   0  -9   -3.14    6.42   1
   3   0   9    1.36    5.59   2
   4   0  -9   26.36    8.97   2
   4   0   9   35.40   10.14   3
  -4   0   9   16.34    9.07   3
   4   0   9   27.80   11.01   2
   4   0  -9   10.12    9.57   1
  -4   0  -9   37.30   10.70   1
   5   0  -9  175.89   20.74   2
   5   0  -9  153.24   23.53   1
   5   0   9  176.84   20.78   3
   5   0   9  176.83   24.47   2
  -5   0  -9  157.40   20.12   1
  -5   0   9  186.65   21.61   3
   6   0  -9    7.42   10.01   1
   6   0   9   -7.11    8.10   2
   7   0   9   14.68   13.23   2
   7   0  -9   10.08   11.70   1
   0  -1   9   18.99    7.66   3
   0   1   9   20.17    3.67   2
   0  -1   9   18.26    5.39   2
   0   1   9   15.10    7.27   3
   0   1  -9   18.04    9.18   1
   1  -1  -9  171.37   19.92   1
   1   1  -9  152.61   11.88   2
   1   1  -9  129.79   17.64   1
  -1   1  -9  153.22   18.69   1
  -1   1   9  163.04   18.49   3
   1  -1   9  143.47   14.02   2
   1   1   9  164.22   18.15   3
   1  -1   9  135.14   16.21   3
  -1  -1  -9  155.84   17.75   1
   1   1   9  155.64   10.94   2
  -1  -1   9  141.07   17.18   3
   2   1   9  146.82   14.87   2
   2   1  -9  116.24   18.15   1
   2  -1   9  175.30   18.39   3
   2  -1  -9  140.28    9.00   2
   2  -1  -9  130.18   18.48   1
  -2  -1   9  120.72   16.15   3
  -2  -1  -9  141.89   16.97   1
  -2   1  -9  152.90   18.54   1
  -2   1   9  140.19   17.38   3
   2  -1   9  125.18   14.87   2
   2   1  -9  134.36   13.64   2
   3  -1  -9  369.52   18.36   2
   3  -1   9  411.79   24.54   3
   3   1  -9  296.01   24.98   1
  -3   1  -9  345.65   24.80   1
   3   1   9  367.39   24.29   3
   3  -1   9  385.92   24.88   2
  -3  -1  -9  358.51   23.07   1
   3  -1  -9  359.62   27.03   1
   3   1   9  340.95   23.13   2
  -3  -1   9  398.91   25.69   3
  -3   1   9  347.21   23.31   3
   3   1  -9  408.62   22.69   2
  -4   1   9  362.77   24.10   3
   4   1   9  360.78   25.23   3
   4  -1  -9  370.62   28.76   1
   4  -1   9  398.35   28.34   2
   4   1   9  372.91   27.22   2
   4   1  -9  409.77   30.22   1
  -4   1  -9  365.59   26.11   1
   4  -1   9  380.99   24.26   3
  -4  -1   9  361.37   24.91   3
  -4  -1  -9  360.21   23.52   1
   4   1  -9  360.00   23.72   2
   5   1   9  135.66   19.01   3
   5   1   9  153.07   22.67   2
   5  -1   9  123.36   21.05   2
   5  -1  -9  134.40   21.99   1
   5   1  -9  146.36   20.22   2
  -5   1  -9  146.74   20.68   1
   5   1  -9  142.80   22.65   1
  -5  -1   9  129.68   18.74   3
   6  -1  -9   84.31   19.34   1
   6   1  -9  111.96   20.11   2
   6   1   9  136.02   24.37   2
   6   1  -9  157.94   24.12   1
   6  -1   9  127.19   23.45   2
   7  -1  -9  537.81   41.49   1
   7   1  -9  547.21   40.25   1
   7   1   9  502.91   41.99   2
   7  -1   9  543.80   42.11   2
   0  -2  -9   71.40   12.92   1
   0   2   9   80.70   13.46   3
   0  -2   9   74.77   13.07   3
   0  -2   9   62.69    9.89   2
   0   2  -9   56.93   12.74   1
  -1   2  -9  109.22   16.61   1
   1  -2   9  113.64   13.33   2
   1   2   9  113.57    9.97   2
   1   2   9   90.35   14.17   3
   1  -2  -9  128.15   17.07   1
  -1  -2   9  127.69   16.47   3
  -1  -2  -9   99.05   14.37   1
   1   2  -9  108.06   16.72   1
   1   2  -9  109.86   12.70   2
  -1   2   9   98.76   14.40   3
   2   2   9   90.25   12.08   2
   2  -2  -9   87.40   15.87   1
  -2   2   9   97.71   14.95   3
   2   2  -9   81.49   15.70   1
  -2  -2  -9   90.76   13.67   1
   2  -2   9  110.02   14.73   3
   2  -2   9   89.79   13.52   2
   2   2  -9  115.05   14.09   2
  -2  -2   9  101.04   15.27   3
   2   2   9  118.24   16.36   3
   3   2   9  531.05   30.46   3
  -3  -2   9  570.97   31.65   3
  -3   2   9  563.55   29.76   3
  -3   2  -9  534.83   31.44   1
   3   2   9  604.24   30.03   2
   3  -2  -9  598.95   35.11   1
   3  -2   9  563.66   28.64   3
   3  -2   9  552.31   31.24   2
   3   2  -9  543.56   32.56   1
  -3  -2  -9  558.14   28.07   1
   3   2  -9  587.17   29.92   2
   4   2   9  666.31   36.31   2
   4   2  -9  667.77   38.15   1
  -4  -2   9  690.37   36.14   3
  -4   2   9  693.02   33.11   3
   4  -2   9  639.85   36.48   2
   4   2  -9  616.16   33.87   2
   4   2   9  723.57   36.58   3
  -4   2  -9  662.78   36.69   1
   4  -2   9  685.49   32.32   3
   4  -2  -9  727.25   40.70   1
  -5   2  -9    5.50    8.26   1
   5   2  -9   13.65    9.51   1
   5  -2  -9   20.55   11.36   1
  -5  -2   9   20.38    9.62   3
   5   2   9   14.18    9.97   2
   5   2   9    0.78    7.28   3
   5   2  -9   29.68   11.47   2
   5  -2   9   16.19    9.78   2
   6   2  -9  633.72   40.07   2
   6  -2   9  615.92   42.44   2
  -6   2  -9  665.25   40.39   1
   6   2  -9  653.70   41.45   1
   6   2   9  640.12   42.99   2
   6  -2  -9  630.84   42.53   1
   7   2   9   25.02   15.43   2
   7  -2  -9   11.32   12.24   1
   7  -2   9   13.35   12.99   2
   0  -3   9 2042.45   63.45   3
   0   3   9 1970.43   63.99   3
   0  -3  -9 2079.15   63.69   1
   0   3  -9 2040.85   67.61   1
   0  -3   9 2047.98   60.90   2
  -1   3   9  269.56   24.32   3
  -1  -3  -9  237.82   18.13   1
   1  -3   9  329.81   20.67   2
   1   3   9  277.37   21.28   3
  -1  -3   9  279.87   21.11   3
   1  -3  -9  188.91   20.92   1
   1   3  -9  285.73   23.80   1
   1  -3   9  306.72   20.89   3
  -1   3  -9  274.11   22.74   1
   1   3   9  248.01   13.35   2
   2   3  -9  878.95   41.62   1
   2   3   9  915.47   40.66   3
   2   3   9  852.07   32.70   2
   2   3  -9  942.50   37.62   2
  -2  -3  -9  859.43   35.25   1
   2  -3   9  879.60   36.32   3
  -2   3  -9  898.65   41.75   1
   2  -3  -9  866.89   41.20   1
  -2  -3   9  836.06   38.94   3
  -2   3   9  859.94   37.27   3
   2  -3   9  899.76   38.18   2
   3   3  -9  323.63   26.85   1
   3   3   9  343.85   23.97   2
  -3  -3   9  312.84   24.04   3
  -3   3  -9  264.13   26.88   1
   3   3  -9  340.70   24.37   2
   3  -3  -9  330.85   27.33   1
  -3   3   9  377.40   24.49   3
   3  -3   9  314.17   21.46   3
  -3  -3  -9  354.14   21.36   1
   3  -3   9  366.13   25.90   2
   4   3   9  159.02   20.79   2
   4  -3   9  144.65   21.30   2
   4  -3   9  120.78   15.41   3
   4   3  -9  120.49   19.42   1
   4   3   9  151.92   21.16   3
   4   3  -9   94.44   17.25   2
  -4   3  -9  128.26   20.26   1
   4  -3  -9  146.92   22.26   1
  -4  -3   9  135.50   20.06   3
  -4   3   9  145.52   18.02   3
   5   3   9  200.60   24.88   3
   5  -3   9  201.60   26.41   2
   5  -3  -9  218.35   28.25   1
   5   3   9  220.08   27.44   2
  -5   3  -9  152.98   22.67   1
   5   3  -9  176.08   24.01   1
  -5  -3   9  217.07   25.33   3
   5   3  -9  212.04   26.12   2
   6   3  -9   80.08   18.93   2
   6   3   9  110.46   22.61   2
   6   3  -9   94.84   19.36   1
  -6   3  -9  102.43   20.51   1
  -6  -3   9   67.15   16.00   3
   6   3   9   83.54   17.98   3
   6  -3   9   82.60   19.46   2
   6  -3  -9  102.19   21.92   1
   7  -3  -9   96.02   22.55   1
   7   3   9  151.04   28.09   2
   7   3  -9   90.02   22.12   2
   7  -3   9  103.61   23.23   2
   0  -4   9   66.67   12.02   2
   0   4   9   64.82   13.50   3
   0  -4  -9   93.06   14.90   1
   0  -4   9   54.48   11.83   3
   0   4  -9   80.40   15.89   1
  -1   4   9  227.73   22.55   3
   1   4  -9  218.02   24.20   1
  -1  -4   9  242.12   23.82   3
  -1   4  -9  218.40   24.19   1
   1   4   9  272.01   14.33   2
   1   4   9  251.97   24.74   3
   1  -4  -9  222.02   22.89   1
   1  -4   9  275.82   20.95   2
  -1  -4   9  252.71   19.96   2
  -1  -4  -9  271.84   19.53   1
   1  -4   9  199.80   20.57   3
   2  -4   9  253.04   24.71   2
  -2   4   9  221.47   21.83   3
  -2  -4  -9  266.86   18.45   1
   2  -4   9  208.13   20.18   3
  -2   4  -9  195.33   23.68   1
   2   4  -9  223.27   22.52   2
  -2  -4   9  219.25   23.66   3
   2  -4  -9  196.46   23.11   1
   2   4   9  250.36   25.46   3
   2   4  -9  207.24   24.05   1
   2   4   9  216.62   16.62   2
   3  -4   9  529.60   32.17   2
   3   4  -9  449.63   29.56   2
   3   4   9  522.44   28.69   2
   3   4  -9  467.56   31.61   1
   3  -4  -9  497.17   32.95   1
  -3  -4   9  524.24   32.04   3
   3  -4   9  470.61   26.37   3
  -3   4   9  516.78   28.73   3
  -3   4  -9  485.07   33.44   1
   3   4   9  494.81   31.62   3
  -4   4  -9  419.36   31.73   1
   4   4   9  473.15   32.00   3
   4  -4   9  473.28   33.33   2
   4   4  -9  473.19   31.95   2
   4  -4  -9  496.56   34.75   1
  -4   4   9  541.08   28.82   3
  -4  -4   9  442.75   30.84   3
   4   4  -9  456.27   31.27   1
   4   4   9  488.35   31.80   2
   5  -4   9  241.38   29.97   2
   5   4   9  214.71   26.37   3
   5   4   9  250.16   29.88   2
  -5   4  -9  205.45   27.39   1
  -5  -4   9  228.74   27.14   3
   5   4  -9  191.41   26.27   2
   5  -4  -9  207.78   28.05   1
   5   4  -9  208.50   26.70   1
  -6  -4   9   37.35   13.31   3
   6  -4   9   38.46   14.81   2
   6  -4  -9   55.66   18.19   1
  -6   4  -9   19.01   12.86   1
   6   4   9   45.71   16.18   2
   6   4  -9   20.16   13.34   2
   6   4   9   33.27   12.92   3
   7  -4   9  195.19   31.03   2
  -7   4  -9  191.15   29.71   1
   7  -4  -9  223.83   32.46   1
   7   4  -9  172.50   28.81   2
   7   4   9  215.12   33.51   2
   0   5  -9  623.05   35.93   1
   0  -5  -9  622.30   31.18   1
   0   5   9  629.98   34.07   3
   0  -5   9  582.04   32.16   2
   0  -5   9  610.95   32.60   3
   1  -5   9 2405.73   75.78   2
  -1  -5  -9 2469.95   70.67   1
   1  -5  -9 2533.37   77.71   1
  -1  -5   9 2384.34   75.14   2
   1  -5   9 2340.13   73.43   3
  -1   5   9 2500.24   75.32   3
   1   5   9 2445.94   77.98   3
  -1   5  -9 2531.40   82.13   1
   1   5  -9 2589.16   81.54   1
  -1  -5   9 2481.23   77.51   3
   2   5  -9  538.94   32.60   2
   2  -5  -9  616.21   35.10   1
   2   5   9  647.87   28.94   2
   2   5   9  627.37   35.46   3
  -2   5  -9  538.27   34.88   1
   2  -5   9  565.33   29.92   3
  -2   5   9  583.14   30.78   3
   2  -5   9  564.89   33.19   2
  -2  -5  -9  581.65   26.73   1
  -2  -5   9  518.20   32.42   3
   2   5  -9  568.33   34.64   1
   3  -5  -9   27.29   11.33   1
  -3   5  -9    7.25    9.80   1
   3  -5   9   18.51    9.91   2
   3   5  -9   16.97    9.57   2
  -3   5   9   19.76    8.99   3
   3   5   9   21.81   10.14   3
   3   5   9   18.21    8.77   2
   3   5  -9   18.66   10.65   1
  -3  -5   9   10.95    8.47   3
   3  -5   9   15.97    7.56   3
   4   5  -9  156.25   22.37   1
   4  -5  -9   94.56   18.72   1
   4   5   9  116.63   19.40   2
   4  -5   9  121.47   20.87   2
  -4   5  -9   96.78   18.78   1
  -4  -5   9  117.65   19.74   3
   4   5  -9  105.21   19.26   2
   5   5  -9   31.06   12.80   1
   5   5   9   32.93   13.91   3
   5   5   9   17.98   11.27   2
   5  -5   9   12.76   10.43   2
  -5   5  -9   50.36   15.57   1
   5  -5  -9    7.15    9.94   1
  -5  -5   9   16.73   11.13   3
   5   5  -9   27.79   13.31   2
   6   5   9    1.54   10.88   2
  -6  -5   9   -1.71    8.53   3
   6  -5   9   -5.72    7.89   2
  -6   5  -9   -9.69    9.34   1
   6  -5  -9   -2.68    8.77   1
   6   5  -9   -4.97    9.81   2
   6   5   9    0.26    9.23   3
   7  -5   9    8.82   12.27   2
  -7   5  -9    1.88   12.09   1
   7   5   9    3.45   14.02   2
   7   5  -9   -5.72   12.10   2
   7  -5  -9   10.45   14.06   1
   0   6   9  587.43   33.64   3
   0  -6  -9  542.86   29.78   1
   0   6  -9  597.62   36.68   1
   0  -6   9  564.99   33.30   2
  -1  -6  -9   73.06   12.68   1
   1   6   9   70.64   15.21   3
   1  -6   9   81.03   15.38   2
   1  -6  -9   46.98   12.24   1
   1  -6   9   96.68   15.79   3
  -1   6   9   72.71   14.12   3
  -1  -6   9   60.43   14.06   3
  -1   6  -9   60.70   15.48   1
   1   6  -9   95.92   18.59   1
  -1  -6   9   63.83   14.30   2
  -2   6   9  501.88   29.79   3
  -2  -6   9  517.82   32.91   3
   2   6  -9  547.77   34.26   1
   2   6  -9  507.95   32.89   2
  -2   6  -9  504.44   34.92   1
   2   6   9  589.12   35.63   3
   2  -6   9  516.60   32.48   2
   2  -6   9  505.11   29.00   3
   3  -6   9  388.53   24.21   3
   3   6  -9  385.31   30.14   2
  -3   6  -9  271.70   30.98   1
   3   6   9  403.34   31.10   3
  -3   6   9  370.65   25.21   3
   3   6   9  409.35   27.86   2
  -3  -6   9  399.23   29.87   3
   3  -6   9  365.91   29.28   2
   3   6  -9  310.55   30.60   1
   3  -6  -9  415.03   31.25   1
   4   6  -9   36.06   13.97   1
   4  -6  -9   96.45   19.62   1
   4   6   9   54.63   16.02   3
   4  -6   9   70.48   16.77   2
  -4  -6   9   50.12   14.84   3
   4   6  -9   64.12   16.57   2
  -4   6  -9   44.37   14.66   1
   4   6   9   84.92   17.35   2
   5  -6   9   -0.46    8.63   2
   5   6   9   -1.17    8.72   2
   5  -6  -9    2.36    8.94   1
  -5   6  -9    3.81    9.86   1
   5   6  -9    3.32   10.65   2
   5   6   9    2.74    9.27   3
  -5  -6   9    0.01    8.92   3
   6  -6   9   78.21   20.95   2
  -6  -6   9   60.53   16.99   3
   6   6  -9   79.20   21.60   2
  -6   6  -9   51.32   17.19   1
   6   6   9   97.69   22.17   2
   6   6   9   59.10   18.01   3
   0  -7  -9  408.84   26.55   1
   0   7  -9  444.48   32.36   1
   0   7   9  377.33   28.23   3
   0  -7   9  427.25   30.06   2
  -1   7   9  486.22   30.95   3
   1   7   9  498.87   33.65   3
   1  -7   9  502.96   33.90   2
   1   7  -9  480.44   33.69   1
  -1  -7   9  522.24   33.59   2
  -1  -7   9  549.65   33.70   3
   1  -7  -9  533.63   32.01   1
  -1   7  -9  529.11   35.71   1
  -1  -7  -9  510.40   27.44   1
   1  -7   9  489.12   30.15   3
  -2   7   9   73.02   14.37   3
   2  -7  -9   67.31   15.49   1
   2   7  -9   58.08   15.48   2
   2   7  -9   51.70   14.56   1
  -2  -7   9   60.36   15.00   3
   2  -7   9   90.08   17.82   2
  -2   7  -9   67.53   17.80   1
   2  -7   9   71.95   13.88   3
   2   7   9   57.51   15.15   3
   3  -7   9  878.23   47.79   2
  -3   7  -9  835.55   49.28   1
   3   7   9  941.72   50.60   3
  -3   7   9  995.86   42.84   3
   3   7  -9  979.62   50.75   2
  -3  -7   9  902.20   48.05   3
   3   7  -9  918.86   46.67   1
   3  -7  -9 1000.44   50.52   1
   4   7  -9   41.65   15.66   2
   4   7   9   82.33   19.71   3
   4  -7   9   63.86   16.93   2
   4   7  -9   92.13   19.02   1
  -4  -7   9   81.28   18.73   3
   4  -7  -9   47.75   15.64   1
   4   7   9   64.87   17.31   2
  -4   7  -9   78.97   19.75   1
  -5  -7   9    4.36    9.07   3
   5   7   9    8.39    8.65   3
   5  -7   9   -8.33    7.48   2
   5   7   9    2.94   11.01   2
   5   7  -9    3.62   11.98   2
   5  -7  -9   17.39   10.86   1
  -5   7  -9   19.42   12.77   1
   6  -7   9   29.29   15.10   2
   6   7   9   54.76   18.46   3
   6   7   9   20.98   16.00   2
   6   7  -9   33.22   16.83   2
   6  -7  -9   25.49   14.86   1
  -6  -7   9   31.97   14.84   3
  -6   7  -9    1.15    8.20   1
   0   8   9   38.01   12.63   3
   0  -8  -9   67.68   13.87   1
   0  -8   9   40.27   13.14   2
   0  -8   9   49.78   13.48   3
   0   8  -9   49.18   15.35   1
  -1   8   9  203.62   24.93   3
  -1  -8   9  240.23   27.41   3
   1   8  -9  222.21   28.21   1
   1  -8  -9  218.24   25.21   1
   1   8   9  186.54   25.03   3
  -1   8  -9  210.96   28.37   1
   1  -8   9  220.64   24.68   3
   1  -8   9  231.96   28.61   2
   2   8  -9  678.58   39.66   1
   2  -8   9  562.59   37.47   2
  -2   8   9  614.64   34.92   3
  -2  -8   9  510.01   35.99   3
   2   8   9  524.27   37.61   3
   2  -8  -9  520.94   35.44   1
   2  -8   9  510.21   31.23   3
  -2   8  -9  521.24   38.46   1
   3  -8   9   20.52   10.83   2
   3   8  -9   13.36   10.60   1
   3  -8  -9   22.45   10.97   1
  -3   8  -9    7.00   10.55   1
   3   8  -9   21.94   12.24   2
  -3  -8   9   21.11   11.00   3
   3   8   9   13.82   10.53   3
   4   8  -9   26.25   14.16   2
   4  -8  -9   63.87   17.12   1
   4   8   9   48.53   16.14   3
   4  -8   9   69.01   18.21   2
  -4   8  -9   38.27   15.84   1
  -4  -8   9   57.95   17.01   3
   5  -8  -9  149.03   26.69   1
   5   8  -9  176.65   29.59   2
  -5   8  -9  161.95   28.23   1
   5  -8   9  183.82   30.16   2
   5   8   9  192.57   30.57   3
  -5  -8   9  188.68   29.02   3
   6   8   9   57.22   19.09   3
   6  -8  -9   80.83   22.53   1
  -6  -8   9   67.29   19.97   3
   6   8  -9   65.19   21.22   2
   6   8   9   94.09   23.85   2
   6  -8   9   61.73   20.00   2
  -6   8  -9   32.20   17.89   1
   0  -9   9  133.21   22.88   2
   0   9   9  163.68   23.81   3
   0   9  -9  110.22   22.39   1
   0  -9  -9  151.89   20.09   1
   0  -9   9  165.73   23.87   3
   1  -9  -9  510.49   33.31   1
   1   9  -9  426.31   33.71   1
   1   9   9  391.80   38.24   3
  -1   9  -9  500.74   37.60   1
   1  -9   9  444.10   35.01   2
   1  -9   9  481.29   32.53   3
  -1  -9   9  457.49   33.79   3
  -1   9   9  517.76   34.36   3
  -2   9   9  698.12   38.88   3
   2  -9   9  619.41   35.92   3
   2   9  -9  639.45   43.09   2
   2   9   9  706.18   44.77   3
   2  -9  -9  663.35   40.64   1
   2  -9   9  605.38   41.15   2
   2   9  -9  658.48   40.94   1
  -2  -9   9  559.29   39.26   3
  -2   9  -9  668.05   45.43   1
  -3   9  -9    3.70   11.68   1
   3   9   9    5.25    9.04   3
   3   9  -9   13.86   10.73   2
   3  -9   9    4.60    9.55   2
  -3  -9   9   -0.43    8.93   3
   3  -9  -9   -1.55    5.12   1
   4  -9   9   75.39   19.03   2
   4   9   9   65.50   19.25   3
   4  -9  -9   90.86   20.95   1
   4   9  -9   31.58   14.09   2
  -4  -9   9   98.72   21.82   3
  -4   9  -9   87.17   21.99   1
  -5  -9   9   -0.34    9.79   3
   5   9   9   19.24   13.24   3
   5  -9   9    1.52   10.94   2
   5   9  -9    4.20    9.11   2
  -5   9  -9   -1.48   11.33   1
   5  -9  -9   -1.64    9.12   1
   0  10  -9   50.89   16.55   1
   0 -10   9   52.88   16.28   2
   0  10   9   44.26   14.48   3
   0 -10   9   33.20   12.88   3
   1 -10   9  513.93   34.63   3
  -1  10  -9  527.46   40.01   1
   1  10  -9  586.22   41.39   2
   1  10  -9  571.08   39.75   1
   1 -10   9  561.84   40.55   2
  -1 -10   9  512.57   37.22   3
   1 -10  -9  597.12   37.84   1
   1  10   9  551.38   40.48   3
  -1  10   9  575.90   38.31   3
   2 -10  -9   43.96   15.20   1
   2  10   9   44.15   15.71   3
  -2  10   9   34.20   12.95   3
   2  10  -9   11.85   11.71   2
   2 -10   9   30.88   14.55   2
  -2 -10   9   42.90   14.38   3
   2  10  -9   14.02   13.27   1
  -2  10  -9   15.40   12.68   1
  -3  10  -9   59.10   19.08   1
   3 -10  -9  100.20   21.26   1
   3  10  -9   79.51   21.34   2
  -3 -10   9   94.01   20.58   3
   3 -10   9   83.31   20.59   2
   3  10   9   65.04   18.84   3
   4  10   9   39.68   16.16   3
   4 -10  -9   43.33   16.05   1
  -4 -10   9   24.00   14.11   3
   4 -10   9   18.27   13.72   2
  -4  10  -9   22.36   15.77   1
   4  10  -9   29.26   16.09   2
   0  11  -9  458.59   44.41   1
   0 -11   9  521.59   40.58   2
   0 -11   9  524.58   37.52   3
   0  11   9  464.93   37.38   3
   1  11   9  248.80   32.88   3
   1 -11   9  287.93   36.28   2
  -1  11  -9  252.86   34.34   1
  -1  11   9  295.40   33.61   3
   1  11  -9  278.94   33.32   1
   1 -11   9  300.88   31.98   3
  -1 -11   9  214.89   29.41   3
   1  11  -9  309.18   36.71   2
   2  11  -9  164.74   28.31   2
   2  11   9  121.18   24.44   3
   2 -11  -9  161.45   25.81   1
   2 -11   9  184.20   29.77   2
  -2  11  -9  149.42   28.43   1
  -2 -11   9  157.44   26.42   3
  -3 -11   9   22.64   14.18   3
   3 -11   9   77.49   20.97   2
   3 -11  -9   26.53   13.68   1
   3  11   9   31.69   15.78   3
  -3  11  -9   35.92   17.25   1
   3  11  -9   29.82   16.94   2
   0  12  -9    8.55   13.47   1
   0  12   9   16.06   12.36   3
   0 -12   9   13.32   12.74   2
   0 -12   9    8.73   11.31   3
  -1  12  -9  232.34   33.65   1
   1  12  -9  219.70   32.65   2
   1  12   9  261.29   35.01   3
   1 -12   9  270.61   36.26   2
   1 -12   9  231.88   30.02   3
  -1  12   9  264.47   32.92   3
   1  12  -9  237.40   33.00   1
  -2 -12   9   80.84   20.90   3
  -2  12  -9  112.50   26.64   1
   2  12   9   82.27   21.76   3
   2  12  -9   78.23   21.18   2
   2 -12  -9   81.95   20.47   1
   2 -12   9   64.24   21.24   2
   0   0  10 1065.58   31.83   2
   0   0 -10 1127.30   45.89   1
   0   0  10 1129.91   44.59   3
  -1   0 -10 1113.57   46.13   1
   1   0 -10 1230.76   33.43   2
   1   0  10 1201.53   37.33   2
   1   0 -10 1139.79   48.22   1
  -1   0  10 1170.50   46.12   3
   1   0  10 1149.68   45.58   3
   2   0 -10  643.98   35.35   1
  -2   0 -10  652.05   33.07   1
   2   0  10  462.02   28.31   3
  -2   0  10  651.53   32.86   3
   2   0  10  670.70   28.80   2
  -3   0 -10   52.93   12.83   1
  -3   0  10   71.54   14.09   3
   3   0  10   54.71   12.10   3
   3   0  10   37.51   10.48   2
   3   0 -10   62.84   15.22   1
  -4   0  10   -4.17    5.42   3
   4   0 -10    0.41    8.82   1
   4   0  10    7.54    7.93   2
  -4   0 -10   -0.28    6.47   1
   4   0  10   -0.46    6.64   3
   5   0 -10  114.64   21.10   1
  -5   0  10  159.75   21.12   3
   5   0  10  106.81   19.76   2
   5   0  10  147.83   19.94   3
   6   0 -10  117.22   22.03   1
   6   0  10   52.13   16.45   2
   7   0  10   96.22   22.69   2
   7   0 -10  103.31   23.36   1
   0   1  10  144.28   17.94   3
   0  -1  10  146.63   13.32   2
   0   1 -10  106.64   17.19   1
   0  -1  10  159.57   18.72   3
   1  -1 -10  578.29   32.41   1
  -1  -1 -10  561.95   31.05   1
  -1   1 -10  598.08   32.66   1
  -1   1  10  591.25   31.28   3
   1  -1  10  581.16   25.52   2
   1   1  10  546.05   21.90   2
   1   1  10  587.17   31.23   3
   1   1 -10  589.49   23.79   2
  -1  -1  10  657.32   32.51   3
   1   1 -10  579.17   33.19   1
   1  -1  10  586.33   30.63   3
   2  -1  10  382.74   22.69   2
  -2  -1 -10  401.40   25.53   1
   2  -1  10  394.67   25.63   3
  -2   1 -10  370.16   25.99   1
  -2   1  10  374.98   25.13   3
   2  -1 -10  390.04   27.55   1
  -2  -1  10  354.48   24.67   3
   2   1 -10  396.21   20.61   2
   2   1  10  331.76   23.99   3
   2   1 -10  352.67   27.09   1
   2   1  10  368.80   21.01   2
   3  -1  10  251.82   20.73   2
   3   1  10  234.18   23.94   3
  -3   1  10  246.11   24.12   3
  -3  -1 -10  228.47   22.66   1
   3   1  10  214.90   21.61   2
   3  -1  10  239.07   22.99   3
   3   1 -10  236.40   18.00   2
   3   1 -10  236.99   26.13   1
  -3  -1  10  200.90   22.20   3
   3  -1 -10  218.27   25.65   1
  -3   1 -10  234.62   24.72   1
  -4   1  10  361.21   25.18   3
   4   1 -10  324.81   32.23   1
   4  -1  10  339.45   24.28   3
  -4  -1 -10  324.79   23.34   1
   4  -1  10  355.04   26.89   2
  -4  -1  10  331.10   25.37   3
   4   1  10  302.31   24.63   3
   4  -1 -10  361.98   29.09   1
  -4   1 -10  312.05   25.59   1
   4   1 -10  369.26   23.84   2
   4   1  10  346.31   26.41   2
  -5  -1  10  105.13   17.69   3
   5  -1  10  115.45   20.73   2
   5   1  10  160.13   23.62   2
  -5   1 -10  102.96   18.33   1
   5  -1 -10   85.72   19.08   1
   5   1  10  101.10   18.02   3
   5   1 -10  114.13   20.94   1
   6   1  10  241.58   31.81   2
   6  -1 -10  178.28   27.90   1
   6  -1  10  207.32   29.27   2
   6   1 -10  231.97   30.44   1
   7  -1 -10   54.66   18.63   1
   7  -1  10   37.06   15.74   2
   7   1  10   41.48   16.41   2
   7   1 -10   24.00   14.53   1
   0  -2 -10  603.03   31.76   1
   0  -2  10  586.61   26.41   2
   0  -2  10  603.36   31.80   3
   0   2  10  617.25   32.14   3
   0   2 -10  578.40   33.85   1
   1   2  10  857.96   27.35   2
   1  -2  10  881.77   34.32   2
   1  -2  10  898.55   38.77   3
   1   2 -10  949.36   43.38   1
  -1  -2 -10  881.87   38.64   1
  -1  -2  10  851.79   39.06   3
  -1   2  10  923.87   40.01   3
  -1   2 -10  905.74   41.85   1
   1   2 -10  918.44   33.80   2
   1  -2 -10  910.01   41.53   1
   1   2  10  874.67   39.76   3
  -2  -2 -10  897.28   38.33   1
   2   2  10  897.96   41.07   3
  -2  -2  10  921.27   41.11   3
   2  -2  10  850.39   37.05   2
   2   2 -10  889.95   35.48   2
  -2   2  10  939.01   40.42   3
   2   2 -10  960.30   44.88   1
   2  -2 -10  894.16   43.30   1
   2   2  10  896.59   33.78   2
   2  -2  10  917.25   39.30   3
   3   2  10  338.32   23.13   2
  -3  -2  10  318.09   24.82   3
   3   2 -10  358.93   23.70   2
   3   2 -10  353.37   27.48   1
  -3   2  10  305.80   23.08   3
   3  -2  10  356.98   25.71   2
  -3   2 -10  317.28   25.69   1
  -3  -2 -10  362.81   24.02   1
   3   2  10  353.15   25.65   3
   3  -2 -10  370.03   28.37   1
   3  -2  10  331.20   22.85   3
   4  -2  10   32.59    9.94   3
   4   2 -10   39.78   13.18   1
   4  -2  10   31.33   11.74   2
   4   2  10   42.70   12.85   2
  -4  -2  10   24.36   10.05   3
   4   2 -10   18.67    9.60   2
   4  -2 -10   25.02   11.76   1
   4   2  10    5.34    7.83   3
  -4   2 -10    9.21    9.01   1
  -4   2  10   30.26    9.87   3
   5   2 -10   -4.93    7.68   1
   5   2 -10   -5.78    7.66   2
   5   2  10   13.36   10.07   2
  -5   2 -10   11.79   10.67   1
  -5  -2  10    7.44    8.07   3
   5   2  10   11.40    8.76   3
   5  -2 -10    2.98    8.93   1
   5  -2  10   -3.36    7.91   2
   6   2  10   13.59   12.22   2
   6  -2 -10   25.98   13.09   1
   6  -2  10   10.75   11.47   2
   6   2 -10   10.25   11.04   1
   7   2  10  158.02   28.79   2
   7  -2 -10  117.03   25.30   1
   7  -2  10  165.18   29.41   2
   0   3 -10 3083.17   93.92   1
   0  -3  10 3202.23   84.88   2
   0   3  10 3177.74   90.57   3
   0  -3  10 3127.22   88.91   3
   0  -3 -10 3199.78   89.68   1
   1  -3  10    1.86    3.93   3
  -1   3 -10    2.49    8.42   1
  -1  -3 -10   10.95    7.59   1
   1   3 -10    1.45    8.42   1
   1   3  10   13.07    7.94   3
  -1   3  10    6.77    6.65   3
   1  -3  10   13.03    7.03   2
   1  -3 -10   11.11    8.26   1
  -1  -3  10   17.73    8.31   3
   2   3 -10  118.21   15.55   2
  -2   3 -10   99.55   17.87   1
  -2  -3 -10   98.64   14.84   1
   2   3  10  136.86   14.59   2
   2  -3  10   95.74   15.12   2
   2   3  10   77.09   14.90   3
  -2  -3  10   88.77   15.96   3
   2  -3  10  113.93   16.11   3
  -2   3  10  100.68   16.14   3
   2  -3 -10   94.68   16.75   1
   2   3 -10  130.84   20.10   1
   3   3 -10  342.93   32.71   1
  -3   3  10  362.38   25.47   3
   3  -3 -10  339.99   32.94   1
   3   3 -10  300.43   23.62   2
   3  -3  10  357.59   25.93   2
  -3   3 -10  341.68   27.05   1
   3   3  10  363.62   23.87   2
  -3  -3 -10  321.34   22.19   1
   3  -3  10  309.87   22.44   3
  -3  -3  10  335.78   25.76   3
   4  -3 -10   94.52   19.04   1
   4   3  10  128.14   18.98   2
   4   3  10   77.72   16.13   3
   4  -3  10   47.43   13.48   2
  -4   3  10   81.45   15.01   3
  -4  -3  10   99.75   17.72   3
  -4   3 -10   80.76   17.23   1
   4   3 -10   90.23   17.82   1
   4   3 -10   93.11   16.83   2
   4  -3  10   86.86   14.46   3
   5   3  10   66.13   16.13   3
  -5   3 -10   72.99   17.54   1
   5  -3 -10   63.58   16.67   1
   5   3 -10   76.68   17.51   1
   5   3  10   84.89   18.37   2
   5   3 -10   81.34   17.59   2
   5  -3  10   86.90   18.38   2
  -5  -3  10   68.88   16.03   3
   6   3  10  166.11   24.60   3
  -6  -3  10  130.22   21.97   3
  -6   3 -10  153.82   25.34   1
   6   3 -10  143.31   24.17   1
   6  -3 -10  170.97   28.20   1
   6  -3  10  199.80   29.04   2
   6   3  10  194.34   29.29   2
   6   3 -10  152.30   24.55   2
   7  -3 -10   92.26   22.98   1
   7   3  10  104.65   24.52   2
   7  -3  10   78.26   21.77   2
   0  -4 -10  116.76   17.43   1
   0   4  10  144.19   19.58   3
   0  -4  10  109.15   16.68   3
   0   4 -10  157.04   22.00   1
   0  -4  10   89.74   14.13   2
   1   4  10  428.35   29.03   3
  -1  -4  10  496.90   30.49   3
   1   4 -10  547.63   34.31   1
  -1   4 -10  503.60   33.00   1
   1  -4  10  468.96   28.00   3
   1  -4 -10  501.08   30.48   1
   1  -4  10  481.23   27.69   2
  -1  -4 -10  519.24   27.76   1
  -1   4  10  444.45   28.17   3
  -2  -4 -10  190.49   19.45   1
   2  -4  10  190.08   20.32   3
   2   4  10  179.78   22.73   3
   2   4 -10  200.03   21.79   2
  -2   4  10  215.47   23.15   3
   2   4 -10  211.34   25.04   1
   2  -4  10  179.92   21.29   2
  -2   4 -10  186.26   24.15   1
  -2  -4  10  161.82   20.83   3
   2  -4 -10  215.58   25.13   1
  -3   4  10  270.57   25.73   3
   3  -4  10  235.07   22.63   3
  -3   4 -10  232.06   28.05   1
   3  -4  10  253.22   27.19   2
  -3  -4  10  226.38   25.44   3
   3   4  10  263.76   20.77   2
   3   4 -10  295.79   30.71   1
   3   4  10  235.44   27.07   3
   3  -4 -10  178.11   24.39   1
   3   4 -10  258.94   26.00   2
  -4   4 -10  297.37   31.48   1
   4  -4  10  351.68   34.48   2
   4   4  10  326.38   27.33   2
   4   4 -10  351.30   28.53   2
   4   4 -10  323.87   32.67   1
  -4   4  10  321.34   23.96   3
  -4  -4  10  341.21   32.58   3
   4   4  10  299.42   31.33   3
   4  -4 -10  345.30   35.00   1
   5  -4  10  516.16   38.21   2
   5  -4 -10  518.82   38.91   1
  -5   4 -10  506.63   37.83   1
   5   4 -10  503.53   35.91   2
   5   4 -10  505.89   36.26   1
   5   4  10  518.51   35.68   3
   5   4  10  525.20   36.68   2
  -5  -4  10  506.36   35.06   3
   6  -4 -10   17.97   12.71   1
  -6   4 -10   46.10   15.59   1
   6  -4  10   22.27   13.76   2
   6   4 -10   36.39   15.54   2
  -6  -4  10   24.14   12.64   3
   6   4  10   45.36   16.90   2
   6   4  10   30.72   13.56   3
   7  -4  10    1.12   10.94   2
   7  -4 -10   30.23   16.11   1
   7   4  10   15.21   14.39   2
   0   5 -10  316.33   31.11   1
   0   5  10  300.80   24.09   3
   0  -5  10  255.98   25.63   3
   0  -5  10  272.22   22.13   2
   0  -5 -10  268.94   22.35   1
  -1   5  10  529.81   31.68   3
   1  -5 -10  559.17   33.14   1
   1   5 -10  560.77   35.72   1
  -1   5 -10  591.32   37.36   1
   1  -5  10  565.56   32.12   3
   1   5  10  608.83   35.22   3
  -1  -5  10  579.82   33.84   3
   1  -5  10  590.76   33.13   2
  -1  -5 -10  572.51   29.83   1
   2  -5  10  143.42   20.04   2
  -2   5 -10  162.12   23.68   1
  -2  -5  10  102.25   17.74   3
   2  -5  10  138.47   18.37   3
  -2   5  10  132.78   18.50   3
   2   5 -10  140.91   19.82   2
   2  -5 -10  130.44   20.55   1
   2   5 -10  152.44   23.14   1
   2   5  10  143.41   21.19   3
  -2  -5 -10  126.00   15.57   1
  -3  -5  10   61.63   15.01   3
   3  -5  10  101.95   18.73   2
  -3   5 -10   73.90   17.39   1
  -3   5  10   82.58   15.40   3
   3   5 -10   77.32   16.57   2
   3   5  10   74.10   16.12   3
   3   5 -10   64.95   16.12   1
   3  -5 -10   83.02   17.43   1
   3  -5  10   97.39   15.08   3
   4  -5  10  573.00   38.17   2
  -4   5 -10  531.35   38.21   1
   4   5  10  565.24   34.89   2
   4   5 -10  547.04   36.64   2
   4  -5 -10  530.00   37.90   1
  -4  -5  10  582.50   37.37   3
   4   5 -10  598.64   37.83   1
   5   5 -10  186.75   26.28   1
   5  -5  10  194.57   28.36   2
   5  -5 -10  182.00   28.24   1
   5   5  10  165.79   24.49   3
   5   5  10  244.43   30.28   2
  -5   5 -10  177.72   27.26   1
  -5  -5  10  166.57   25.53   3
   5   5 -10  197.26   27.51   2
   6   5  10   28.96   14.24   3
  -6  -5  10   24.77   13.28   3
   6   5 -10   33.61   15.98   2
   6   5  10   58.58   18.06   2
   6  -5 -10   28.94   14.33   1
  -6   5 -10   30.60   15.62   1
   6  -5  10   32.26   14.66   2
   0  -6  10   24.66   10.17   2
   0   6 -10   33.04   13.15   1
   0   6  10   10.98    8.74   3
   0  -6 -10   10.74    8.17   1
   0  -6  10   17.40    9.34   3
   1   6  10  833.17   43.28   3
   1  -6  10  853.24   42.49   2
   1  -6  10  770.33   38.87   3
   1   6 -10  811.88   44.22   1
  -1  -6 -10  878.71   38.08   1
   1  -6 -10  909.19   42.57   1
  -1   6  10  848.66   41.10   3
  -1  -6  10  862.99   43.40   3
  -1   6 -10  884.80   46.83   1
  -2   6 -10  146.41   22.86   1
   2   6  10  166.06   23.63   3
  -2  -6  10  182.83   23.54   3
   2   6 -10  125.88   19.83   2
   2   6 -10  152.76   23.36   1
   2  -6  10  135.20   18.31   3
  -2   6  10  148.51   20.10   3
   2  -6  10  159.95   22.24   2
   3  -6  10  224.84   27.82   2
  -3   6  10  206.98   23.39   3
  -3   6 -10  207.44   28.53   1
   3   6 -10  238.04   28.67   1
   3   6  10  223.32   27.99   3
   3  -6 -10  245.68   29.94   1
   3  -6  10  189.19   20.93   3
   3   6 -10  185.11   25.06   2
  -3  -6  10  235.87   28.05   3
  -4  -6  10  567.65   38.38   3
   4   6 -10  503.56   37.29   2
   4  -6  10  524.47   37.69   2
   4   6 -10  562.92   36.56   1
   4  -6 -10  549.34   39.38   1
  -4   6 -10  504.74   38.63   1
   4   6  10  489.19   37.10   3
   5   6  10   72.40   18.77   2
   5  -6  10   44.75   16.05   2
   5  -6 -10   57.31   17.95   1
   5   6 -10   65.41   18.56   2
   5   6  10   48.64   16.12   3
  -5  -6  10   81.96   19.21   3
   6  -6  10   60.10   18.92   2
  -6   6 -10   61.56   21.19   1
  -6  -6  10   66.61   18.35   3
   6   6 -10   39.61   16.73   2
   6   6  10   48.80   17.26   3
   6  -6 -10   64.14   19.41   1
   6   6  10   90.92   23.40   2
   0   7 -10   -2.08    8.74   1
   0  -7  10   -0.47    3.78   3
   0  -7 -10   15.01    8.12   1
   0  -7  10   12.17    9.38   2
   0   7  10    6.00    8.58   3
   1  -7 -10  224.00   26.00   1
   1   7  10  237.46   27.57   3
   1  -7  10  225.15   26.78   2
  -1   7 -10  220.39   28.84   1
  -1  -7 -10  216.59   22.00   1
  -1   7  10  155.99   21.50   3
   1  -7  10  231.80   25.20   3
  -1  -7  10  231.85   26.26   3
   1   7 -10  198.54   26.41   1
  -2   7  10  150.14   20.68   3
   2  -7  10  121.87   20.72   2
  -2   7 -10  161.22   25.28   1
   2   7 -10  145.61   22.13   2
   2   7 -10  192.87   26.87   1
   2  -7  10  142.10   19.56   3
   2  -7 -10  147.42   21.95   1
  -2  -7  10  168.01   23.38   3
   2   7  10  156.38   24.15   3
  -3  -7  10  407.16   38.45   3
   3   7  10  409.63   33.39   3
  -3   7  10  419.31   28.60   3
   3   7 -10  402.81   32.65   1
   3  -7 -10  358.43   36.13   1
   3   7 -10  329.62   34.71   2
  -3   7 -10  356.44   38.19   1
   3  -7  10  449.88   33.50   2
   4  -7 -10   97.11   20.85   1
  -4  -7  10   78.64   18.76   3
   4  -7  10   43.10   15.03   2
   4   7 -10   86.95   20.39   2
  -4   7 -10   42.00   16.55   1
   4   7  10   82.48   18.79   3
   4   7 -10   83.99   18.59   1
   5  -7  10  172.68   27.85   2
   5   7 -10  156.34   26.52   2
   5  -7 -10  169.30   28.51   1
  -5   7 -10  221.16   32.92   1
  -5  -7  10  197.01   29.10   3
   6  -7 -10  432.58   46.19   1
  -6  -7  10  452.21   45.34   3
   6   7  10  461.30   46.76   3
   6  -7  10  404.12   44.17   2
   0  -8  10   11.97    8.52   3
   0   8 -10    0.57   10.27   1
   0   8  10   18.48   10.44   3
   0  -8  10    5.44    9.03   2
   0  -8 -10   15.46    9.05   1
   1  -8 -10  527.96   33.95   1
  -1   8 -10  520.74   38.82   1
  -1   8  10  471.68   32.89   3
   1   8  10  522.63   36.92   3
   1   8 -10  512.80   36.31   1
  -1  -8  10  499.59   34.82   3
   1  -8  10  458.52   34.34   2
   1  -8  10  539.49   33.59   3
   2  -8  10  393.86   32.34   2
  -2  -8  10  323.65   33.87   3
   2   8  10  356.17   36.52   3
   2   8 -10  397.40   32.79   1
   2   8 -10  322.85   34.69   2
  -2   8 -10  439.81   36.09   1
   2  -8  10  397.67   27.68   3
   2  -8 -10  423.88   32.77   1
  -2   8  10  319.24   30.71   3
   3  -8  10  335.00   35.76   2
  -3   8 -10  286.99   35.41   1
   3   8 -10  421.32   34.70   2
  -3  -8  10  335.62   35.74   3
   3  -8 -10  360.82   37.80   1
   3   8  10  367.68   38.66   3
   3   8 -10  288.06   32.02   1
  -4   8 -10   29.41   15.11   1
   4   8  10   61.71   18.30   3
  -4  -8  10   14.02   11.58   3
   4  -8 -10   75.94   19.29   1
   4   8 -10   34.26   16.06   2
   4  -8  10   35.71   14.34   2
   5   8 -10    1.44   12.50   2
   5   8  10   10.54   12.59   3
  -5  -8  10   10.15   12.43   3
  -5   8 -10   12.99   13.97   1
   5  -8 -10   15.11   12.46   1
   5  -8  10    6.08   12.41   2
   0   9  10   12.81   10.34   3
   0  -9  10    4.07    8.55   3
   0  -9 -10   -2.36    6.90   1
   0   9 -10   -5.76    9.16   1
   0  -9  10    7.67    9.95   2
  -1   9 -10   63.07   18.35   1
   1   9 -10   53.68   16.49   1
   1  -9  10   86.43   19.44   2
   1   9 -10   24.11    9.31   2
   1  -9 -10   72.74   16.39   1
  -1   9  10   73.76   17.18   3
  -1  -9  10   76.09   17.78   3
   1  -9  10   59.28   14.91   3
   1   9  10   68.93   17.67   3
  -2   9  10  294.23   30.34   3
  -2  -9  10  299.90   33.65   3
   2  -9  10  316.12   35.65   2
   2  -9 -10  346.40   35.85   1
  -2   9 -10  267.40   34.36   1
   2   9  10  307.42   36.50   3
   2  -9  10  323.66   30.98   3
   2   9 -10  320.55   35.13   1
   3   9 -10   52.22   17.13   1
   3  -9  10   70.36   18.74   2
  -3   9 -10   77.69   21.85   1
   3   9 -10   61.57   18.02   2
  -3  -9  10   75.21   18.83   3
   3   9  10   56.41   17.78   3
  -4  -9  10  144.81   26.45   3
  -4   9 -10  162.26   28.93   1
   4   9 -10  118.04   25.15   2
   4   9  10  133.49   26.85   3
   4  -9  10  162.39   27.44   2
   4  -9 -10  229.64   31.71   1
   5   9 -10   18.74   15.29   2
  -5  -9  10   54.64   18.69   3
   5  -9  10   45.82   18.08   2
  -5   9 -10   35.50   17.84   1
   5   9  10   36.43   16.70   3
   5  -9 -10   78.56   21.83   1
   0 -10  10  150.69   25.16   2
   0 -10  10  151.83   24.13   3
   0  10 -10  153.08   26.32   1
   0  10  10  193.92   27.19   3
   1  10 -10  150.83   25.53   2
   1  10 -10  129.42   23.77   1
   1 -10  10  147.76   23.30   3
  -1  10 -10  167.30   28.38   1
   1  10  10  143.52   25.29   3
   1 -10  10  131.24   24.48   2
  -1  10  10  131.82   22.74   3
   1 -10 -10  145.31   23.10   1
  -1 -10  10  144.04   23.58   3
   2 -10 -10  290.70   33.98   1
   2  10  10  280.13   35.67   3
   2  10 -10  213.32   30.29   2
   2  10 -10  274.26   33.46   1
  -2  10 -10  326.98   38.81   1
   2 -10  10  294.65   36.28   2
  -2 -10  10  244.51   31.28   3
   3  10 -10   68.17   20.31   2
  -3  10 -10   54.36   19.23   1
   3 -10  10   61.80   18.97   2
   3  10  10   70.61   19.99   3
   3 -10 -10   56.83   17.69   1
  -3 -10  10   78.32   19.75   3
  -4 -10  10   40.72   16.47   3
   4  10  10   49.21   19.54   3
  -4  10 -10   65.91   22.31   1
   4 -10 -10   60.24   19.56   1
   4  10 -10    4.82    8.78   2
   4 -10  10   35.43   15.75   2
   0 -11  10  596.17   40.86   3
   0 -11  10  593.67   44.19   2
   0  11  10  598.62   43.30   3
   0  11 -10  556.10   43.50   1
   1 -11  10   34.77   16.87   2
  -1  11 -10   44.77   17.45   1
  -1 -11  10   74.88   18.28   3
   1  11  10   42.35   15.93   3
   1  11 -10   58.03   17.97   1
   1 -11  10   71.95   17.64   3
  -1  11  10   50.86   16.50   3
   1  11 -10   48.85   16.08   2
   2 -11  10   34.91   17.03   2
  -2  11 -10   26.05   16.21   1
   2  11  10   29.43   15.55   3
  -2 -11  10   37.06   15.86   3
   2  11 -10   21.63   13.82   2
   2 -11 -10   43.27   16.07   1
   3  11  10   87.11   23.34   3
  -3  11 -10   88.25   24.95   1
   3  11 -10   76.58   21.72   2
  -3 -11  10  102.75   23.54   3
   3 -11  10   77.96   21.55   2
   3 -11 -10   87.05   21.56   1
   0  12 -10  337.02   39.70   1
   0 -12  10  345.20   37.66   3
   0 -12  10  357.41   42.17   2
   0  12  10  365.03   40.70   3
  -1  12 -10   46.89   20.26   1
   1  12 -10   39.50   16.99   1
   1 -12  10   73.43   21.16   2
   1  12  10   66.88   20.56   3
  -1  12  10   26.15   15.89   3
   1  12 -10   66.42   19.90   2
  -1 -12  10    2.51    6.94   3
   1 -12  10   25.97   13.91   3
   0   0 -11   -3.52    7.24   1
   0   0  11    2.97    6.37   3
  -1   0 -11  609.48   34.48   1
  -1   0  11  705.95   35.58   3
   1   0  11  588.66   33.04   3
   1   0  11  626.28   25.32   2
   1   0 -11  648.24   36.57   1
   2   0  11 3442.44   87.50   2
   2   0 -11 3197.29   97.99   1
  -2   0 -11 3293.92   95.21   1
  -2   0  11 3121.64   93.05   3
   3   0  11  183.25   22.43   3
  -3   0 -11  159.29   20.83   1
  -3   0  11  218.90   23.78   3
   3   0  11  207.48   21.85   2
   3   0 -11  188.24   24.65   1
  -4   0 -11  255.27   26.27   1
   4   0  11  237.03   25.20   3
   4   0  11  245.58   26.48   2
  -4   0  11  264.85   27.44   3
   4   0 -11  236.54   28.40   1
  -5   0  11  177.74   23.37   3
   5   0  11  139.34   20.52   3
   5   0  11  157.23   23.92   2
   5   0 -11  224.61   30.01   1
   6   0  11   44.85   15.98   2
   6   0 -11   50.57   16.73   1
   7   0  11   34.43   17.64   2
   7   0 -11   39.83   16.87   1
   0   1 -11  152.98   21.38   1
   0  -1  11  160.25   13.11   2
   0   1  11  155.70   19.72   3
   0  -1  11  139.68   18.75   3
   1   1 -11  432.59   20.20   2
   1  -1  11  410.15   21.43   2
   1   1  11  363.89   26.10   3
   1  -1  11  401.36   27.28   3
  -1   1  11  401.26   27.17   3
   1  -1 -11  401.25   28.48   1
  -1  -1 -11  442.35   28.23   1
   1   1 -11  385.72   28.89   1
  -1   1 -11  394.08   28.87   1
  -1  -1  11  428.50   27.76   3
  -2  -1 -11  513.03   31.34   1
   2  -1  11  517.72   30.77   3
  -2   1  11  581.13   32.75   3
   2  -1 -11  568.68   34.75   1
   2   1 -11  514.11   33.86   1
   2  -1  11  549.30   28.39   2
   2   1  11  537.68   25.70   2
   2   1  11  518.08   31.40   3
  -2  -1  11  552.21   32.23   3
  -2   1 -11  565.16   33.40   1
   3   1 -11  910.98   46.13   1
  -3   1 -11  903.07   43.18   1
   3  -1 -11  845.20   45.28   1
  -3  -1 -11  879.12   40.81   1
   3  -1  11  900.21   40.51   2
   3  -1  11  899.32   41.35   3
  -3   1  11  889.65   41.89   3
   3   1  11  920.95   39.21   2
   3   1  11  967.18   43.65   3
  -3  -1  11  820.82   40.86   3
   4  -1 -11   68.46   17.05   1
  -4  -1  11   33.59   12.14   3
   4   1 -11   63.96   16.34   1
  -4  -1 -11   19.73   10.22   1
   4  -1  11   50.74   13.73   2
   4   1  11   28.40   10.64   2
   4  -1  11   32.94   11.07   3
  -4   1 -11   34.78   12.64   1
   4   1  11   25.27   10.99   3
  -4   1  11   36.51   11.63   3
   5   1 -11  882.06   49.17   1
   5   1  11 1012.32   46.75   3
   5  -1  11  798.48   46.08   2
   5  -1 -11  870.58   49.96   1
   5   1  11  859.53   46.65   2
  -5   1 -11  949.89   46.67   1
  -5  -1  11  831.41   44.09   3
   6   1  11  372.28   39.63   2
   6   1 -11  446.36   43.34   1
   6  -1  11  418.22   42.07   2
   6  -1 -11  435.54   43.85   1
   7  -1 -11  638.14   47.26   1
   7   1  11  645.10   48.64   2
   7   1 -11  692.93   48.57   1
   7  -1  11  730.77   50.85   2
   0  -2  11   89.15   12.42   2
   0   2 -11  105.34   18.17   1
   0   2  11  108.14   17.28   3
   0  -2  11   84.72   15.03   3
   0  -2 -11   84.69   15.00   1
  -1  -2  11  349.22   25.49   3
   1  -2  11  299.90   23.69   3
   1  -2 -11  336.44   26.15   1
   1   2 -11  317.18   30.86   1
  -1   2 -11  357.00   27.81   1
  -1   2  11  346.24   25.30   3
   1   2  11  361.13   26.55   3
   1   2 -11  360.31   20.68   2
   1  -2  11  319.93   20.73   2
  -1  -2 -11  354.52   26.18   1
   2  -2  11  570.57   30.46   2
   2  -2 -11  591.20   36.30   1
  -2   2  11  657.52   34.79   3
   2  -2  11  575.77   32.67   3
  -2  -2  11  589.86   34.33   3
  -2  -2 -11  581.49   32.34   1
   2   2 -11  616.82   37.32   1
   2   2  11  644.32   35.53   3
   2   2 -11  664.40   29.70   2
   3   2  11  532.16   29.13   2
  -3   2  11  516.57   31.32   3
   3   2 -11  501.13   33.76   1
   3  -2  11  522.13   30.55   3
   3  -2  11  493.07   30.67   2
  -3  -2  11  459.48   30.84   3
  -3   2 -11  486.47   32.36   1
   3   2  11  470.08   31.26   3
  -3  -2 -11  509.61   29.61   1
   3   2 -11  511.22   28.09   2
   3  -2 -11  502.54   34.32   1
   4  -2  11  125.30   18.20   3
   4   2 -11  139.62   22.32   1
   4  -2 -11   85.32   18.52   1
  -4  -2  11   91.09   17.21   3
  -4   2  11   86.50   15.93   3
  -4   2 -11   95.40   18.33   1
   4   2  11  123.63   19.35   2
   4   2  11   94.73   17.62   3
  -5  -2  11  236.52   27.71   3
   5  -2 -11  182.42   27.43   1
   5  -2  11  196.92   26.86   2
   5   2 -11  192.78   27.29   1
  -5   2 -11  237.54   28.74   1
   5   2  11  216.92   26.84   3
   5   2  11  220.08   27.49   2
   6   2 -11  180.33   28.52   1
   6   2  11  161.25   26.66   2
   6  -2  11  163.69   27.58   2
   6  -2 -11  187.89   29.89   1
   7   2  11   17.84   15.55   2
   7  -2 -11   17.01   14.96   1
   7  -2  11   37.17   17.35   2
   0   3 -11   -4.28    7.87   1
   0  -3  11    5.25    6.07   2
   0   3  11   13.73    8.49   3
   0  -3 -11   -6.09    6.37   1
   0  -3  11    9.98    7.71   3
   1   3 -11  886.89   44.98   1
  -1  -3 -11  897.90   39.71   1
   1   3  11  896.50   42.59   3
  -1   3  11  925.63   42.61   3
  -1  -3  11  860.09   41.53   3
   1  -3  11  859.42   37.08   2
   1   3 -11  813.00   35.54   2
   1  -3 -11  809.81   41.58   1
  -1   3 -11  905.04   45.26   1
   2  -3  11  298.47   23.05   2
  -2   3  11  324.89   24.88   3
   2  -3 -11  329.52   31.82   1
   2   3 -11  275.32   20.85   2
  -2   3 -11  249.59   28.28   1
  -2  -3  11  288.13   28.02   3
  -2  -3 -11  286.56   22.34   1
   2  -3  11  245.60   24.78   3
   2   3  11  254.23   26.77   3
   2   3 -11  246.48   27.90   1
  -3   3  11  392.52   27.13   3
  -3  -3 -11  361.91   24.76   1
   3  -3 -11  394.76   30.51   1
   3  -3  11  385.10   25.75   3
   3   3 -11  383.82   26.33   2
   3  -3  11  448.70   29.78   2
   3   3 -11  410.27   30.91   1
   3   3  11  388.83   28.55   3
  -3  -3  11  400.11   29.27   3
  -3   3 -11  369.99   29.55   1
  -4  -3  11  332.52   32.92   3
   4  -3  11  362.63   25.30   3
   4  -3  11  303.22   31.34   2
  -4   3  11  354.32   26.12   3
   4   3 -11  308.38   25.73   2
   4   3  11  277.09   29.58   3
   4   3  11  314.49   25.79   2
   4   3 -11  341.48   34.76   1
   4  -3 -11  356.41   35.82   1
  -4   3 -11  353.35   29.23   1
   5  -3  11  139.10   23.49   2
   5   3  11  122.92   21.76   2
   5  -3 -11  119.85   22.96   1
  -5  -3  11  128.37   21.55   3
   5   3  11  126.27   21.62   3
   5   3 -11  125.01   21.95   1
  -5   3 -11   88.12   19.32   1
   6   3  11  241.39   32.30   2
  -6   3 -11  255.42   32.35   1
   6   3  11  288.63   31.97   3
   6  -3  11  192.39   29.38   2
  -6  -3  11  281.81   32.12   3
   6   3 -11  232.74   31.41   1
   6  -3 -11  212.95   31.74   1
   0  -4  11   37.02   10.75   3
   0   4  11   33.29   10.88   3
   0  -4 -11   27.44   10.73   1
   0   4 -11   12.93   10.69   1
   1   4  11  131.15   19.41   3
   1  -4 -11  175.05   22.63   1
   1   4 -11  166.45   23.40   1
   1  -4  11  135.91   18.64   3
  -1   4  11  115.47   18.27   3
  -1   4 -11  139.46   22.07   1
  -1  -4  11  150.57   21.32   3
  -1  -4 -11  142.96   18.33   1
   1  -4  11  155.07   18.88   2
   2   4 -11   82.77   17.48   1
   2  -4 -11  130.65   20.51   1
  -2   4  11  146.24   19.97   3
  -2   4 -11  113.03   20.10   1
   2   4  11  161.21   22.52   3
   2  -4  11  126.46   17.97   2
   2   4 -11  144.96   18.81   2
  -2  -4 -11  130.47   17.08   1
   2  -4  11  106.48   16.88   3
  -2  -4  11  134.81   20.32   3
   3  -4  11    7.85    8.00   2
   3   4  11   10.58    8.66   3
  -3  -4  11   -1.82    6.87   3
   3  -4  11   11.20    8.22   3
   3   4 -11   14.56    9.31   2
  -3   4 -11    1.02    9.07   1
   3   4 -11   18.09   11.63   1
   3  -4 -11    4.22    8.16   1
  -3   4  11    6.27    8.26   3
   4   4  11  431.14   32.42   3
  -4  -4  11  398.76   31.36   3
   4  -4 -11  454.41   35.11   1
  -4   4 -11  411.35   33.11   1
   4  -4  11  487.73   34.56   2
   4   4 -11  512.82   36.30   1
  -4   4  11  455.12   30.08   3
   4   4 -11  421.15   31.92   2
   5  -4 -11   50.76   16.58   1
  -5  -4  11  100.22   19.93   3
   5   4 -11   90.98   20.18   1
   5   4  11   59.70   16.20   3
   5   4 -11   77.00   17.50   2
   5   4  11   81.78   18.65   2
   5  -4  11   69.25   18.10   2
  -5   4 -11   55.13   16.47   1
  -6  -4  11   93.79   20.32   3
  -6   4 -11  108.25   23.73   1
   6  -4  11  111.51   24.22   2
   6  -4 -11   87.49   21.56   1
   6   4  11  139.58   25.54   2
   6   4  11   95.99   20.17   3
   0   5  11  581.17   34.79   3
   0  -5  11  660.81   36.49   3
   0  -5  11  599.70   33.42   2
   0  -5 -11  586.09   33.59   1
   0   5 -11  614.61   39.22   1
  -1  -5  11  214.88   24.93   3
  -1  -5 -11  197.78   21.64   1
   1  -5  11  207.64   23.28   2
   1  -5 -11  245.80   26.37   1
   1   5 -11  201.91   26.13   1
  -1   5  11  190.84   23.12   3
   1   5  11  218.49   25.42   3
  -1   5 -11  209.85   27.26   1
   1  -5  11  242.96   25.03   3
   2  -5  11  115.29   18.13   2
   2  -5  11  129.10   18.79   3
   2   5  11   95.41   18.07   3
   2   5 -11  100.99   19.52   1
  -2  -5  11  100.05   18.19   3
   2  -5 -11  106.40   19.39   1
   2   5 -11   93.75   16.94   2
  -2   5  11  148.55   20.53   3
  -2  -5 -11  105.53   15.47   1
  -2   5 -11   91.46   19.40   1
   3  -5 -11  177.09   25.10   1
   3  -5  11  142.78   18.89   3
   3  -5  11  146.67   22.40   2
  -3  -5  11  184.85   24.61   3
  -3   5 -11  150.40   23.98   1
  -3   5  11  172.02   21.83   3
   3   5  11  211.54   27.10   3
   3   5 -11  208.41   28.09   1
   3   5 -11  138.45   21.06   2
   4   5 -11   60.75   16.45   2
   4   5  11   42.66   14.00   3
   4   5 -11   71.45   18.45   1
   4  -5  11  108.52   20.30   2
   4  -5 -11   59.85   16.56   1
  -4  -5  11   69.09   16.86   3
  -4   5 -11   67.38   16.89   1
   5   5 -11   50.50   15.57   1
   5  -5  11   73.28   19.87   2
  -5  -5  11   59.88   16.41   3
   5  -5 -11   57.00   17.68   1
  -5   5 -11   68.38   19.50   1
   5   5  11   40.49   14.68   3
   5   5 -11   70.77   18.25   2
   6  -5  11  212.72   31.89   2
  -6  -5  11  234.24   31.68   3
   6  -5 -11  181.94   30.58   1
  -6   5 -11  170.20   29.60   1
   6   5  11  206.35   29.87   3
   0   6  11  339.10   27.36   3
   0  -6  11  400.85   29.12   3
   0   6 -11  392.17   31.97   1
   0  -6  11  358.02   27.03   2
   0  -6 -11  320.75   25.51   1
  -1   6  11   16.74    9.51   3
  -1   6 -11    4.87   10.27   1
   1   6 -11   17.19   12.10   1
  -1  -6 -11    6.29    6.64   1
  -1  -6  11   -1.46    7.19   3
   1  -6  11    8.30    8.49   2
   1  -6 -11    3.53    7.51   1
   1   6  11    8.48    8.72   3
   1  -6  11   -0.61    6.06   3
   2   6 -11  408.33   32.98   1
  -2   6  11  427.79   29.68   3
  -2   6 -11  455.71   35.85   1
   2  -6  11  421.98   30.79   2
   2   6  11  440.78   33.06   3
   2  -6  11  424.76   28.57   3
   2   6 -11  411.49   30.71   2
  -2  -6  11  448.87   32.64   3
   3   6 -11   40.01   14.43   1
  -3   6 -11   18.63   12.62   1
   3  -6 -11   37.46   13.98   1
   3  -6  11   19.69    9.63   3
   3   6  11   17.19   11.96   3
  -3   6  11   38.06   11.86   3
  -3  -6  11   21.79   11.24   3
   3   6 -11   27.96   12.30   2
   3  -6  11   18.38   10.81   2
   4  -6  11   16.68   12.53   2
  -4  -6  11   21.25   11.71   3
   4  -6 -11   18.94   11.79   1
   4   6 -11   40.27   14.98   2
   4   6 -11   27.84   13.35   1
  -4   6 -11   23.33   13.10   1
   4   6  11   26.00   12.76   3
   5  -6 -11  114.43   24.52   1
   5  -6  11  148.07   25.98   2
   5   6 -11  143.87   25.61   2
   5   6  11  175.46   27.48   3
  -5  -6  11  134.89   24.45   3
   6   6 -11   73.71   21.38   2
   6   6  11   64.54   19.17   3
  -6   6 -11   44.02   18.90   1
   6  -6  11  108.53   24.54   2
   6  -6 -11   79.01   22.15   1
  -6  -6  11   67.16   19.35   3
   0   7  11  202.02   25.79   3
   0   7 -11  215.25   28.58   1
   0  -7  11  169.82   23.10   2
   0  -7 -11  249.65   25.98   1
  -1  -7  11   70.48   16.10   3
   1  -7  11   68.99   15.24   3
   1  -7  11   82.87   17.59   2
  -1   7 -11   32.48   14.84   1
   1   7 -11   76.10   18.41   1
   1   7  11   54.57   15.42   3
  -1  -7 -11   91.89   15.58   1
   2  -7 -11   26.15   12.53   1
   2   7 -11   22.58   11.11   2
   2  -7  11   25.64   10.54   3
   2   7 -11    4.97   11.66   1
  -2   7  11   27.84   11.36   3
   2   7  11   36.03   13.59   3
  -2  -7  11   32.67   12.42   3
   2  -7  11   37.49   13.55   2
  -2   7 -11   19.64   12.87   1
   3   7  11  104.50   20.85   3
   3   7 -11   74.91   18.45   1
   3   7 -11   76.87   17.75   2
   3  -7 -11  142.69   24.46   1
   3  -7  11  118.68   21.53   2
  -3   7 -11  125.27   23.96   1
  -3   7  11  100.20   17.97   3
  -3  -7  11  111.60   21.14   3
   4   7 -11  201.77   29.00   2
   4  -7 -11  241.56   32.79   1
  -4  -7  11  182.29   27.41   3
   4   7  11  169.35   27.34   3
  -4   7 -11  161.29   28.11   1
   4   7 -11  183.37   27.38   1
   4  -7  11  156.40   25.70   2
   5  -7 -11    1.18   10.16   1
   5   7  11    0.78    7.38   3
   5   7 -11    1.39   11.68   2
  -5   7 -11   -6.51   12.28   1
  -5  -7  11   18.96   12.47   3
   5  -7  11    3.65   11.58   2
   0  -8 -11  361.98   27.73   1
   0   8 -11  281.09   33.43   1
   0   8  11  347.84   34.79   3
   0  -8  11  401.25   32.39   2
   1   8 -11  114.63   22.34   1
   1  -8  11  134.57   20.68   3
  -1   8  11  143.01   22.38   3
  -1   8 -11  122.71   23.76   1
   1   8  11  153.21   23.56   3
   1  -8 -11  144.46   21.92   1
   1  -8  11  204.90   27.38   2
  -1  -8  11  134.36   22.09   3
   2   8 -11  306.59   34.74   1
   2   8 -11  334.39   35.40   2
   2  -8  11  367.70   37.02   2
   2  -8  11  295.25   29.37   3
  -2   8  11  323.15   31.77   3
  -2   8 -11  364.74   39.73   1
  -2  -8  11  302.00   33.68   3
   2   8  11  325.75   35.94   3
   2  -8 -11  318.65   34.15   1
   3   8 -11   14.13   12.96   1
  -3  -8  11   61.39   17.58   3
   3  -8  11   37.13   14.66   2
   3  -8 -11   37.66   14.36   1
   3   8  11   55.93   17.03   3
   3   8 -11   40.33   15.46   2
  -3   8 -11   19.77   12.71   1
   4   8 -11  198.24   30.07   2
   4   8  11  263.64   34.51   3
   4  -8  11  203.57   30.19   2
   4  -8 -11  273.08   34.38   1
  -4   8 -11  186.21   30.96   1
  -4  -8  11  175.85   28.01   3
   5  -8  11   32.83   16.54   2
  -5   8 -11   27.81   16.21   1
   5  -8 -11   21.19   13.87   1
  -5  -8  11   46.58   17.36   3
   5   8  11   53.38   19.24   3
   5   8 -11   40.31   17.43   2
   0  -9  11   13.31   10.19   3
   0   9  11   45.18   15.05   3
   0   9 -11    7.10   11.60   1
   0  -9  11   11.49   10.65   2
   1   9  11    5.28    9.82   3
   1   9 -11   10.68   12.49   1
   1  -9  11    8.76    9.22   3
   1  -9 -11    2.18    8.83   1
   1  -9  11   12.91   10.39   2
  -1   9  11   -1.67    7.93   3
  -1  -9  11   13.03    9.87   3
   1   9 -11   -5.23    7.91   2
  -1   9 -11    1.81   10.93   1
   2   9 -11  106.37   22.74   1
   2   9 -11  130.53   23.62   2
   2  -9  11  129.13   20.92   3
  -2  -9  11  114.36   22.34   3
   2   9  11  111.18   23.00   3
  -2   9  11  117.37   20.21   3
   2  -9  11  108.22   22.49   2
   2  -9 -11  106.34   21.54   1
  -2   9 -11  106.55   23.98   1
  -3  -9  11   52.91   17.10   3
   3   9 -11   67.34   19.25   1
   3  -9 -11   61.04   18.12   1
   3   9  11   53.15   16.85   3
   3   9 -11   78.82   20.67   2
   3  -9  11   69.14   19.22   2
  -3   9 -11   35.86   16.73   1
  -4  -9  11   43.15   16.28   3
   4   9  11   43.49   16.37   3
   4  -9  11   33.04   15.62   2
  -4   9 -11   42.52   18.00   1
   4   9 -11   67.67   20.47   2
   4  -9 -11   41.08   15.09   1
   0 -10  11   10.99    9.72   3
   0  10 -11  -18.37    9.59   1
   0 -10  11    2.61    9.72   2
   0  10  11    7.57    9.89   3
  -1 -10  11   71.51   18.21   3
   1  10 -11  111.53   23.98   1
  -1  10 -11   71.25   20.67   1
   1 -10 -11   80.71   17.77   1
  -1  10  11   75.58   18.89   3
   1 -10  11   97.53   19.22   3
   1  10  11  114.84   22.96   3
   1 -10  11   96.26   21.58   2
   2  10  11  132.65   25.76   3
   2 -10  11  164.46   27.77   2
  -2  10 -11  165.75   29.47   1
   2  10 -11  132.82   25.20   1
   2 -10 -11  169.82   26.61   1
  -2 -10  11  148.91   26.28   3
  -3 -10  11  236.43   33.36   3
   3  10  11  261.20   36.29   3
   3  10 -11  195.85   31.28   2
   3 -10 -11  272.99   35.54   1
  -3  10 -11  216.70   34.17   1
   3 -10  11  206.31   31.62   2
   0 -11  11   27.45   13.34   3
   0  11 -11   11.32   14.59   1
   0 -11  11   60.99   19.68   2
   1  11  11   95.25   23.29   3
  -1  11  11   96.92   21.09   3
   1 -11  11   79.78   22.26   2
   1  11 -11   90.84   22.67   1
  -1 -11  11   83.31   20.04   3
  -1  11 -11   39.16   18.22   1
   1 -11  11  117.22   22.02   3
   1  11 -11   83.84   20.63   2
  -2  11 -11   39.16   19.14   1
   2 -11 -11   64.67   19.38   1
   2 -11  11   64.37   20.23   2
   2  11  11   72.47   21.21   3
  -2 -11  11   68.12   19.64   3
   2  11 -11   60.21   19.81   2
   0   0  12  435.42   29.11   3
   0   0 -12  375.34   28.92   1
   1   0  12  559.61   33.30   3
  -1   0 -12  525.18   33.44   1
  -1   0  12  543.64   33.02   3
   1   0 -12  487.85   34.10   1
  -2   0  12  329.02   30.33   3
   2   0  12  214.47   24.69   3
  -2   0 -12  294.40   29.50   1
   2   0  12  288.52   19.95   2
   2   0 -12  318.31   31.64   1
  -3   0  12 1374.59   55.56   3
  -3   0 -12 1166.56   52.06   1
   3   0  12 1314.67   54.10   3
   3   0 -12 1372.39   59.63   1
   3   0  12 1346.13   50.55   2
  -4   0 -12  328.84   31.02   1
   4   0  12  383.55   29.22   2
   4   0  12  333.77   27.21   3
  -4   0  12  363.39   28.55   3
   4   0 -12  305.58   33.60   1
   5   0 -12   -3.30    7.25   1
   5   0  12    2.12    8.66   3
  -5   0  12    3.03    8.22   3
   5   0  12    6.76    9.17   2
   6   0  12   43.82   16.28   2
   6   0 -12   53.18   18.63   1
   0  -1  12  443.94   29.48   3
   0   1  12  406.12   28.52   3
   0  -1 -12  267.95   28.47   1
   0   1 -12  442.45   31.45   1
   1  -1 -12   42.52   13.37   1
   1   1 -12   52.04   14.33   1
  -1  -1  12   46.62   12.92   3
  -1  -1 -12   51.00   13.42   1
   1   1  12   44.64   12.92   3
  -1   1 -12   61.04   15.15   1
   1  -1  12   63.27   14.08   3
   1  -1  12   40.13    8.96   2
  -1   1  12   39.81   12.11   3
  -2   1 -12  323.82   26.62   1
  -2  -1 -12  304.71   29.11   1
  -2   1  12  357.90   27.14   3
   2  -1  12  309.09   24.75   3
   2  -1  12  361.61   22.83   2
   2  -1 -12  335.02   27.78   1
   2   1 -12  304.72   31.55   1
  -2  -1  12  351.57   26.88   3
   2   1  12  359.43   27.05   3
   3   1  12   52.49   11.72   2
  -3  -1 -12   60.32   14.35   1
   3  -1  12   58.85   13.47   2
   3   1 -12   49.08   14.34   1
   3  -1  12   50.06   12.88   3
   3   1  12   43.91   12.63   3
  -3   1  12   42.51   12.70   3
  -3   1 -12   45.01   13.71   1
  -3  -1  12   44.17   12.82   3
   3  -1 -12   67.86   16.27   1
  -4   1  12   29.14   11.49   3
   4  -1 -12   34.92   14.41   1
  -4  -1 -12   34.52   12.23   1
   4  -1  12   56.25   14.31   2
   4   1  12   54.58   13.71   2
   4  -1  12   43.20   12.39   3
  -4  -1  12   48.77   14.75   3
  -4   1 -12   71.24   16.80   1
   4   1 -12   19.44   12.36   1
   4   1  12   41.87   13.42   3
   5   1  12  281.91   30.24   3
   5  -1 -12  291.75   34.96   1
  -5   1 -12  331.42   33.40   1
  -5  -1  12  347.97   33.95   3
   5   1 -12  321.58   35.90   1
   5  -1  12  330.06   34.63   2
   5   1  12  326.45   33.52   2
   6   1  12  489.88   38.12   2
   6  -1 -12  479.09   40.06   1
   6  -1  12  531.44   40.89   2
   6   1 -12  423.95   44.70   1
   0  -2  12   21.29    7.46   2
   0   2  12    4.97    8.43   3
   0  -2  12    5.69    8.18   3
   0   2 -12    7.54   10.23   1
   0  -2 -12   25.21   10.93   1
   1   2 -12  368.82   29.50   1
   1  -2 -12  338.70   27.36   1
  -1  -2 -12  405.44   28.10   1
   1  -2  12  323.46   25.52   3
  -1  -2  12  360.16   27.09   3
   1   2  12  380.04   27.80   3
   1  -2  12  345.83   21.74   2
  -1   2 -12  336.93   28.21   1
  -1   2  12  344.45   26.71   3
   2   2 -12  566.23   37.20   1
   2  -2  12  533.33   32.28   3
  -2  -2 -12  548.99   32.09   1
  -2  -2  12  517.37   33.30   3
   2  -2 -12  537.27   35.60   1
  -2   2  12  631.16   35.19   3
   2   2  12  564.75   34.65   3
   2  -2  12  589.14   31.05   2
  -3  -2 -12   46.04   12.39   1
   3  -2 -12   37.45   12.91   1
  -3  -2  12   65.41   15.71   3
   3  -2  12   51.34   12.93   2
   3  -2  12   66.29   14.56   3
  -3   2 -12   40.03   13.55   1
   3   2 -12   32.11   13.13   1
  -3   2  12   61.29   14.36   3
  -4  -2  12  258.27   28.85   3
   4   2 -12  281.48   32.55   1
  -4   2  12  272.33   28.08   3
   4   2  12  288.68   30.84   3
   4   2  12  323.27   30.27   2
  -4   2 -12  220.66   27.17   1
   4  -2  12  258.56   29.00   2
   4  -2 -12  229.44   29.62   1
   4  -2  12  314.07   25.39   3
   5  -2 -12  797.91   49.84   1
  -5   2 -12  846.84   47.58   1
  -5  -2  12  886.56   47.42   3
   5   2  12  820.47   45.38   3
   5  -2  12  890.10   49.01   2
   5   2 -12  776.01   47.56   1
   5   2  12  898.90   47.93   2
   6  -2 -12  244.13   33.70   1
   6   2 -12  291.73   36.02   1
   6   2  12  270.26   34.16   2
   6  -2  12  249.30   32.83   2
   0   3  12  764.99   40.41   3
   0   3 -12  838.48   45.06   1
   0  -3 -12  840.63   41.53   1
   0  -3  12  841.82   41.52   3
   0  -3  12  787.45   34.94   2
   1   3  12  100.77   17.57   3
   1  -3  12   97.24   15.02   2
  -1  -3  12  109.17   18.04   3
  -1  -3 -12  111.73   18.02   1
  -1   3  12  111.32   18.24   3
  -1   3 -12  125.88   21.32   1
   1   3 -12  109.76   20.51   1
   1   3 -12  117.51   15.59   2
   1  -3  12   79.25   14.95   3
   1  -3 -12   91.24   17.02   1
   2  -3 -12  138.91   21.86   1
   2   3  12  149.79   21.94   3
   2  -3  12  158.70   19.81   2
   2  -3  12  148.89   19.93   3
  -2  -3  12  118.54   19.45   3
  -2   3  12   92.49   17.08   3
   2   3 -12  146.11   18.09   2
  -2  -3 -12  132.10   18.82   1
   2   3 -12  141.73   23.03   1
  -2   3 -12  144.69   22.32   1
   3  -3  12  454.97   30.93   2
   3  -3 -12  477.89   34.49   1
   3   3 -12  456.61   34.13   1
  -3   3 -12  514.76   35.28   1
  -3  -3  12  430.89   31.65   3
   3   3  12  487.82   33.36   3
  -3   3  12  453.58   31.12   3
   3  -3  12  434.14   28.68   3
   4  -3  12  803.34   44.12   2
  -4   3  12  670.86   37.91   3
   4  -3 -12  638.89   43.00   1
  -4  -3  12  647.04   40.28   3
   4   3 -12  696.93   43.58   1
   4  -3  12  748.15   38.12   3
   4   3  12  648.07   40.38   3
  -4   3 -12  723.12   43.86   1
   5  -3 -12   42.41   15.60   1
  -5   3 -12   72.74   19.03   1
   5  -3  12   80.72   19.46   2
   5   3 -12   50.94   16.65   1
   5   3  12   52.38   15.49   3
  -5  -3  12   59.09   16.36   3
   6  -3 -12   58.92   19.52   1
  -6   3 -12   24.93   14.96   1
   6   3 -12   16.33   13.79   1
  -6  -3  12   33.56   14.19   3
   6   3  12   49.87   16.68   3
   6  -3  12   52.41   17.43   2
   0  -4  12  247.60   21.06   2
   0   4  12  255.46   27.07   3
   0  -4 -12  287.04   28.41   1
   0   4 -12  212.39   27.04   1
   0  -4  12  246.97   25.98   3
   1  -4  12   15.77    7.69   3
   1   4 -12   41.10   14.27   1
  -1  -4  12   84.50   17.11   3
   1   4  12   46.82   13.32   3
   1  -4 -12   45.31   12.91   1
   1   4 -12   65.23   12.91   2
  -1  -4 -12   58.07   13.01   1
  -1   4 -12   42.42   14.32   1
  -1   4  12   51.47   13.52   3
   1  -4  12   59.30   12.85   2
   2  -4  12  138.89   19.36   2
  -2  -4  12  108.48   18.75   3
  -2   4 -12  128.18   21.89   1
   2   4 -12  145.33   18.86   2
   2  -4  12  171.42   21.67   3
  -2  -4 -12  127.97   17.81   1
   2   4 -12  122.19   21.65   1
  -2   4  12  162.86   22.32   3
   2   4  12  139.07   21.69   3
   2  -4 -12  150.59   22.34   1
   3   4 -12   99.10   20.70   1
   3  -4 -12  118.46   21.44   1
   3  -4  12   92.88   17.85   2
   3   4  12   97.56   18.78   3
  -3   4  12  103.37   18.05   3
  -3   4 -12   76.49   18.15   1
   3   4 -12  114.21   18.79   2
  -3  -4  12  121.89   20.64   3
   3  -4  12  111.39   17.47   3
   4  -4 -12  555.89   39.85   1
   4   4  12  482.62   35.87   3
  -4   4  12  580.77   34.90   3
  -4   4 -12  497.91   37.41   1
   4   4 -12  588.31   39.99   1
   4  -4  12  593.38   39.13   2
  -4  -4  12  493.47   36.28   3
   5   4  12  334.36   35.29   3
   5  -4 -12  370.97   39.79   1
   5   4 -12  337.67   37.22   1
  -5   4 -12  321.97   36.76   1
  -5  -4  12  339.26   35.14   3
   5  -4  12  359.34   37.86   2
   6  -4 -12  123.99   25.81   1
  -6   4 -12   80.81   21.87   1
  -6  -4  12   61.65   18.64   3
   6  -4  12  114.93   25.12   2
   6   4  12  106.72   22.05   3
   0  -5 -12  864.61   42.25   1
   0   5  12  852.47   44.33   3
   0  -5  12  842.70   43.52   3
   0   5 -12  841.60   47.41   1
   0  -5  12  818.42   40.40   2
   1   5 -12  298.54   32.48   1
   1  -5  12  302.27   25.15   2
   1  -5 -12  287.89   29.95   1
   1  -5  12  309.94   29.59   3
   1   5  12  277.67   29.74   3
  -1  -5 -12  299.22   23.82   1
  -1   5 -12  227.45   28.96   1
  -1   5  12  234.89   26.64   3
  -1  -5  12  286.14   29.21   3
   2  -5  12   83.54   16.28   2
   2  -5 -12   75.86   17.16   1
   2   5  12   89.96   18.23   3
  -2   5  12   72.31   15.57   3
   2  -5  12   66.24   14.63   3
   2   5 -12   75.73   18.42   1
  -2  -5  12   61.15   15.56   3
  -2   5 -12   66.03   17.58   1
   2   5 -12   67.09   15.15   2
  -3   5 -12   71.96   18.31   1
   3  -5  12   74.14   16.89   2
   3  -5 -12   60.61   16.15   1
   3   5 -12   61.00   16.74   1
   3  -5  12   45.39   12.97   3
   3   5  12   58.23   15.76   3
  -3  -5  12   51.15   14.90   3
  -3   5  12   76.86   16.87   3
   3   5 -12  103.60   18.38   2
   4   5  12  106.19   20.64   3
   4   5 -12  123.24   22.14   2
   4  -5 -12  162.50   26.09   1
  -4  -5  12  132.49   22.92   3
   4   5 -12   98.16   20.69   1
   4  -5  12  116.49   21.75   2
   5   5  12  340.88   37.53   3
   5  -5 -12  338.41   39.42   1
   5  -5  12  375.58   40.59   2
  -5  -5  12  330.63   36.56   3
  -5   5 -12  319.27   37.60   1
   5   5 -12  368.20   39.25   1
  -6  -5  12   34.27   16.12   3
   6   5  12   24.54   15.67   3
  -6   5 -12   37.45   17.65   1
   6  -5  12   14.74   13.87   2
   6  -5 -12   38.74   18.15   1
   0   6 -12  105.04   21.08   1
   0  -6  12   77.05   16.23   3
   0  -6  12   90.81   16.95   2
   0  -6 -12  131.19   20.12   1
   0   6  12   90.16   18.01   3
  -1  -6  12  292.54   31.17   3
  -1  -6 -12  319.78   24.66   1
   1   6 -12  286.80   32.78   1
  -1   6  12  262.32   28.78   3
   1  -6 -12  347.50   33.60   1
  -1   6 -12  277.42   32.64   1
   1   6  12  367.91   35.75   3
   1  -6  12  358.74   28.19   2
   1  -6  12  259.16   28.07   3
   2   6  12   -0.37    8.12   3
  -2   6  12    3.95    8.91   3
   2  -6  12    6.69    9.02   2
   2  -6  12    1.54    7.87   3
   2   6 -12   12.21    9.47   2
   2  -6 -12    6.02    6.21   1
   2   6 -12   19.87   12.95   1
  -2   6 -12   12.27   12.03   1
  -2  -6  12    4.83    9.54   3
   3  -6  12  506.16   36.56   2
   3   6  12  520.33   39.14   3
   3  -6  12  602.25   35.05   3
   3  -6 -12  634.47   42.32   1
   3   6 -12  620.45   41.99   1
   3   6 -12  550.51   37.46   2
  -3   6 -12  514.62   40.09   1
  -3   6  12  577.98   35.99   3
  -3  -6  12  530.83   38.31   3
   4   6  12  177.15   27.35   3
  -4  -6  12   99.36   20.42   3
   4  -6  12  118.87   22.48   2
   4   6 -12  118.28   21.92   2
   4  -6 -12   94.31   21.13   1
   4   6 -12  138.37   23.64   1
  -4   6 -12   80.70   20.42   1
   5   6  12  102.62   22.32   3
   5  -6 -12  154.46   27.82   1
   5   6 -12  114.48   23.80   2
   5  -6  12  153.28   27.11   2
  -5  -6  12  127.10   25.09   3
   0  -7 -12   -0.99    7.13   1
   0   7  12    7.97    9.07   3
   0   7 -12   -5.80    9.23   1
   0  -7  12   13.57    9.67   2
   0  -7  12    7.95    8.13   3
   1   7  12  150.80   23.91   3
  -1   7 -12  148.05   25.73   1
   1  -7 -12  157.14   23.01   1
   1   7 -12  156.63   25.31   1
   1   7 -12  148.40   22.10   2
   1  -7  12  187.40   25.37   2
  -1   7  12  160.26   24.04   3
   1  -7  12  160.07   22.76   3
  -1  -7  12  206.39   27.23   3
  -2   7  12  227.16   26.91   3
  -2   7 -12  224.14   31.83   1
   2  -7 -12  229.85   29.45   1
   2  -7  12  220.51   26.12   3
  -2  -7  12  163.82   25.13   3
   2   7  12  144.64   24.53   3
   2   7 -12  184.57   25.69   2
   2  -7  12  216.89   27.98   2
   2   7 -12  225.75   30.46   1
   3   7  12  314.77   36.75   3
   3   7 -12  347.25   37.69   1
  -3   7 -12  319.13   37.99   1
  -3  -7  12  317.82   35.11   3
   3  -7  12  453.97   35.62   2
   3   7 -12  349.26   36.16   2
  -3   7  12  352.39   33.34   3
   3  -7 -12  349.27   37.45   1
   4  -7  12   42.12   16.10   2
   4   7  12   48.14   16.77   3
  -4   7 -12   61.80   19.69   1
   4   7 -12   42.57   17.28   2
  -4  -7  12   80.35   19.11   3
   4   7 -12   51.86   17.97   1
   4  -7 -12   59.50   18.66   1
   5   7 -12   98.61   23.84   2
  -5   7 -12   88.11   23.56   1
  -5  -7  12   96.89   22.15   3
   5  -7 -12   88.30   22.66   1
   5  -7  12   62.74   19.63   2
   5   7  12   47.93   16.87   3
   0  -8  12  109.86   20.39   2
   0  -8 -12  111.78   19.43   1
   0   8  12   97.61   20.21   3
   0   8 -12   96.45   21.64   1
   1   8 -12  280.96   31.85   2
   1   8  12  333.37   36.37   3
  -1  -8  12  319.47   33.89   3
  -1   8 -12  328.27   38.31   1
   1  -8 -12  284.34   31.17   1
   1  -8  12  340.64   33.21   3
  -1   8  12  246.06   29.04   3
   1   8 -12  208.65   30.41   1
   1  -8  12  336.34   35.42   2
  -2   8 -12   94.08   22.84   1
   2   8  12   92.35   20.35   3
   2   8 -12   59.19   18.69   1
   2  -8  12   50.06   14.16   3
   2  -8 -12   73.39   18.37   1
  -2  -8  12   73.61   17.72   3
   2   8 -12   70.95   17.64   2
  -2   8  12   47.04   14.13   3
   2  -8  12   54.38   16.36   2
   3   8 -12  318.15   36.35   1
  -3  -8  12  224.08   31.14   3
  -3   8 -12  255.34   35.07   1
   3  -8 -12  224.20   30.48   1
   3   8 -12  274.23   34.17   2
   3   8  12  291.49   35.71   3
   3  -8  12  240.74   32.06   2
  -4  -8  12   10.28   11.12   3
   4  -8  12    2.15    9.96   2
   4   8 -12   14.63   12.45   2
  -4   8 -12   12.67   13.77   1
   4   8  12   -3.94   10.10   3
   4  -8 -12   22.36   13.09   1
   0  -9  12   31.13   12.46   3
   0   9  12   22.41   12.20   3
   0   9 -12    6.94   12.10   1
   1  -9  12   57.24   16.09   3
   1   9  12   68.37   18.82   3
  -1   9 -12   64.82   20.19   1
   1  -9  12   55.97   17.73   2
   1  -9 -12   64.85   17.28   1
   1   9 -12   46.46   17.25   1
   1   9 -12   66.09   17.24   2
  -1  -9  12   81.25   19.69   3
  -1   9  12   59.16   16.70   3
   2   9  12   63.99   19.18   3
   2  -9  12   71.85   19.48   2
   2  -9  12  104.25   19.82   3
   2   9 -12   98.69   23.01   1
  -2  -9  12   32.12   14.73   3
  -2   9  12   78.90   18.37   3
   2  -9 -12   69.27   19.06   1
   2   9 -12   76.68   19.55   2
  -2   9 -12   52.44   19.65   1
   3   9  12   86.73   21.41   3
   3  -9 -12  117.07   24.04   1
  -3   9 -12  101.15   25.37   1
  -3  -9  12   82.44   20.25   3
   3  -9  12  110.48   24.15   2
   3   9 -12   85.39   21.32   1
   3   9 -12   51.48   18.02   2
   4   9  12   41.70   17.24   3
   4   9 -12   34.48   17.25   2
   4  -9  12   28.26   15.29   2
  -4  -9  12   33.15   16.45   3
   4  -9 -12   19.95   13.22   1
  -4   9 -12   40.53   18.56   1
   0 -10  12   69.82   18.74   3
   0  10 -12   51.18   19.41   1
   0 -10  12   39.09   16.49   2
   0  10  12   56.53   17.80   3
   1 -10 -12   74.37   18.89   1
   1  10 -12   65.32   18.99   2
   1 -10  12   91.27   20.25   3
  -1  10 -12   63.72   20.83   1
  -1  10  12   53.62   16.35   3
   1  10  12   54.86   17.73   3
  -1 -10  12   70.74   18.73   3
   1  10 -12   63.80   19.76   1
   1 -10  12   79.66   20.34   2
  -2  10 -12  280.85   38.22   1
   2  10  12  260.29   35.45   3
   2  10 -12  313.82   38.13   1
   2 -10  12  257.82   35.34   2
  -2 -10  12  331.48   38.90   3
   2 -10 -12  306.81   36.12   1
   2  10 -12  301.47   36.94   2
   3  10  12   31.44   16.23   3
  -3 -10  12   81.72   21.31   3
   3 -10  12   79.55   21.81   2
   3  10 -12   41.23   16.76   2
  -3  10 -12   78.74   22.95   1
   3 -10 -12   96.00   22.86   1
   0  11 -12  159.08   28.95   1
   0  11  12  251.92   34.69   3
   0 -11  12  193.31   30.70   2
   0 -11  12  232.76   31.69   3
  -1 -11  12    2.87   10.55   3
   1  11  12   28.95   15.17   3
   1  11 -12   18.61   15.85   1
   1 -11  12   37.19   14.99   3
   1  11 -12    9.06    7.84   2
  -1  11 -12   15.53   15.60   1
   1 -11  12   19.65   14.84   2
  -1  11  12   10.27   12.84   3
   0   0  13    4.65    7.24   3
   0   0 -13    1.51    8.38   1
   1   0  13  692.55   38.99   3
   1   0 -13  677.52   40.40   1
  -1   0  13  708.41   39.30   3
  -1   0 -13  712.78   40.12   1
   2   0 -13  274.05   30.18   1
  -2   0  13  372.50   28.92   3
  -2   0 -13  329.11   27.56   1
   2   0  13  281.23   29.84   3
  -3   0 -13    0.78    8.90   1
  -3   0  13   -9.66    5.62   3
   3   0 -13    4.65    8.67   1
   3   0  13  -13.05    5.25   3
   4   0  13   82.09   16.59   2
  -4   0  13   70.97   16.17   3
  -4   0 -13   77.88   17.49   1
   4   0 -13   48.06   15.79   1
   4   0  13   75.97   16.98   3
  -5   0  13   13.45   10.40   3
   5   0  13   -2.49    8.52   3
   5   0  13    1.77    9.56   2
   5   0 -13   -5.83    8.88   1
   6   0  13   25.87   15.18   2
   6   0 -13   36.50   16.35   1
   0   1  13  986.25   47.60   3
   0  -1 -13  792.59   43.80   1
   0  -1  13 1151.63   50.03   3
   0   1 -13 1111.43   51.44   1
  -1   1 -13  127.37   21.65   1
  -1  -1 -13  156.75   22.75   1
   1  -1  13  142.22   21.11   3
   1   1  13  164.48   23.13   3
  -1  -1  13  185.25   23.77   3
   1  -1 -13  103.37   19.60   1
   1   1 -13  153.81   23.23   1
  -1   1  13  189.45   24.29   3
   2   1 -13  277.72   30.99   1
  -2  -1  13  268.57   28.35   3
   2   1  13  257.46   28.27   3
  -2   1 -13  310.48   31.15   1
   2  -1 -13  271.66   29.96   1
  -2   1  13  285.71   29.39   3
  -2  -1 -13  323.90   31.51   1
   3  -1  13  336.24   25.90   2
  -3  -1  13  363.18   28.83   3
   3   1  13  384.92   35.29   3
   3   1 -13  313.12   33.84   1
  -3  -1 -13  303.42   30.24   1
   3  -1 -13  291.29   32.83   1
  -3   1 -13  293.58   31.24   1
   3  -1  13  280.45   29.30   3
  -3   1  13  355.16   33.19   3
  -4  -1  13    8.87    9.34   3
   4   1  13    4.14    9.11   3
   4  -1 -13    9.73   10.34   1
  -4   1  13    0.48    8.00   3
   4   1 -13    4.18    9.82   1
  -4   1 -13   -9.45    7.90   1
   4  -1  13  -10.33    6.52   2
   4  -1  13   17.20   10.42   3
   5   1  13   14.80   10.89   3
   5  -1 -13    3.13    9.87   1
   5  -1  13    4.89   10.13   2
   5   1 -13   -1.62    9.84   1
  -5  -1  13   -1.50    9.03   3
   6  -1  13  112.78   23.91   2
   6   1 -13  126.77   26.56   1
   6  -1 -13  140.63   27.23   1
   0   2 -13  170.30   24.13   1
   0   2  13  156.75   22.15   3
   0  -2  13  159.16   22.00   3
   0  -2 -13  141.61   21.20   1
  -1  -2  13  309.12   30.92   3
   1   2  13  287.44   29.39   3
   1   2 -13  281.85   30.89   1
  -1  -2 -13  334.36   27.46   1
  -1   2 -13  273.86   31.19   1
   1  -2  13  310.89   30.14   3
  -1   2  13  261.47   28.36   3
   1  -2 -13  318.10   32.31   1
   2   2  13  402.05   30.39   3
  -2  -2 -13  427.40   30.33   1
   2  -2  13  406.68   26.17   2
  -2  -2  13  414.35   30.81   3
   2  -2  13  359.12   28.53   3
   2   2 -13  412.54   33.13   1
   2  -2 -13  425.01   32.88   1
  -2   2  13  431.54   31.63   3
   3  -2 -13  514.43   36.65   1
  -3  -2 -13  532.69   32.91   1
   3  -2  13  428.37   30.35   3
   3  -2  13  487.21   31.26   2
  -3  -2  13  555.53   36.23   3
  -3   2 -13  440.47   33.66   1
   3   2 -13  432.09   34.01   1
  -3   2  13  373.52   29.73   3
   4  -2 -13    9.02    9.93   1
   4   2  13   -2.10    7.76   3
   4  -2  13    9.45    9.19   2
   4  -2  13    6.72    8.83   3
  -4   2 -13    1.68   10.15   1
  -4  -2  13   -7.44    6.37   3
   4   2 -13   15.89   11.42   1
  -4   2  13   11.04    9.79   3
   5  -2  13   26.22   13.47   2
   5  -2 -13   26.88   13.95   1
  -5   2 -13   26.11   14.40   1
   5   2  13   30.52   12.71   3
  -5  -2  13   24.38   12.08   3
   5   2 -13   31.93   14.93   1
   6  -2  13   29.29   15.37   2
   6  -2 -13    8.48   13.22   1
   6   2 -13   41.68   16.82   1
   0  -3 -13  135.72   20.30   1
   0   3  13  132.22   20.77   3
   0   3 -13  134.59   22.49   1
   0  -3  13   93.53   17.02   3
  -1   3 -13 1131.25   55.00   1
  -1   3  13 1135.96   51.85   3
   1  -3  13 1155.58   45.81   2
  -1  -3 -13 1150.69   49.87   1
   1   3 -13 1106.74   54.71   1
   1   3  13 1066.54   51.23   3
   1  -3  13 1192.30   51.92   3
  -1  -3  13 1177.06   53.00   3
   1  -3 -13 1076.90   51.67   1
  -2  -3 -13  149.81   20.85   1
   2  -3  13  135.24   18.66   2
  -2   3 -13  150.87   23.61   1
   2   3 -13  140.40   23.96   1
  -2   3  13  114.69   19.69   3
   2  -3 -13  135.37   22.10   1
   2  -3  13  149.39   20.86   3
   2   3  13  142.81   21.93   3
  -2  -3  13  153.02   23.16   3
   3  -3  13   24.92   11.19   2
  -3  -3  13   21.88   11.01   3
  -3   3  13   22.81   10.77   3
   3  -3  13    9.08    8.77   3
   3   3  13   22.05   11.45   3
   3   3 -13   15.09   11.45   1
  -3   3 -13   24.26   12.77   1
   3  -3 -13   18.32   11.36   1
   4  -3  13  106.11   19.93   2
   4   3 -13  106.52   21.19   1
   4  -3 -13  109.66   22.05   1
  -4   3  13  107.70   19.07   3
  -4   3 -13   89.09   19.64   1
   4  -3  13  139.27   21.01   3
  -4  -3  13  103.89   20.54   3
   4   3  13  130.10   22.39   3
   5  -3  13   35.53   14.30   2
  -5  -3  13   30.42   13.45   3
  -5   3 -13   13.77   12.57   1
   5   3  13   20.54   12.18   3
   5  -3 -13   32.02   14.07   1
   5   3 -13    8.86   11.18   1
   6  -3  13  156.94   28.28   2
  -6  -3  13  123.22   24.29   3
   6   3 -13  156.51   28.21   1
   6  -3 -13  135.77   27.64   1
   0  -4  13   18.50    8.98   2
   0   4  13    8.78    8.79   3
   0   4 -13   11.31   10.64   1
   0  -4 -13   16.56   10.82   1
   0  -4  13   32.90   11.56   3
  -1   4  13  179.37   24.36   3
   1   4  13  177.45   24.32   3
  -1  -4 -13  155.39   20.98   1
   1  -4 -13  223.07   27.35   1
  -1   4 -13  266.93   32.24   1
   1   4 -13  181.42   26.41   1
   1  -4  13  164.71   20.86   2
  -1  -4  13  157.18   22.44   3
   1   4 -13  190.38   21.24   2
  -2   4 -13    9.58   10.92   1
   2  -4  13    9.16    9.00   3
  -2  -4  13   22.14   10.89   3
  -2   4  13    2.58    8.43   3
   2  -4  13    7.60    8.33   2
   2  -4 -13    6.84    8.69   1
  -2  -4 -13    9.52    8.69   1
   2   4  13   12.58    9.28   3
   2   4 -13  -12.21    7.88   1
   3  -4  13   81.37   16.49   3
  -3   4 -13   56.39   16.90   1
   3   4 -13   69.60   17.67   1
   3  -4  13   99.76   18.49   2
  -3  -4  13   63.06   16.25   3
   3   4  13   77.30   17.92   3
  -3   4  13   76.68   17.58   3
   3  -4 -13   92.88   19.81   1
  -4  -4  13  856.09   49.18   3
  -4   4 -13  886.18   51.51   1
   4  -4  13  907.07   49.11   2
   4  -4 -13  746.48   49.17   1
   4   4 -13  897.06   51.21   1
  -4   4  13  909.20   46.14   3
  -5  -4  13   13.67   11.84   3
   5  -4 -13   35.96   16.19   1
   5  -4  13   17.55   12.65   2
   5   4  13   60.60   17.73   3
  -5   4 -13   29.83   16.62   1
   5   4 -13   47.70   17.56   1
  -6   4 -13  415.32   43.77   1
   6  -4  13  388.04   42.97   2
   6   4  13  334.93   38.68   3
   6  -4 -13  451.14   47.89   1
  -6  -4  13  452.49   44.85   3
   0  -5  13  539.79   32.75   2
   0   5  13  527.28   36.07   3
   0  -5  13  566.70   36.81   3
   0   5 -13  509.12   38.54   1
   0  -5 -13  560.28   35.28   1
  -1   5 -13    7.43   10.81   1
  -1   5  13   10.09    9.30   3
   1   5 -13    5.91    7.94   2
  -1  -5 -13    8.65    8.72   1
  -1  -5  13    6.80    9.14   3
   1   5  13    1.62    8.12   3
   1  -5 -13    4.55    8.59   1
   1   5 -13   -9.82    9.06   1
   1  -5  13    8.14    8.13   2
   1  -5  13   -2.03    6.77   3
   2  -5  13   61.81   14.72   3
   2   5 -13   70.14   15.00   2
   2  -5  13   31.19   12.35   2
   2   5  13   36.20   13.33   3
  -2  -5  13   47.82   14.51   3
   2   5 -13   45.22   16.09   1
  -2   5 -13   69.51   19.56   1
  -2   5  13   49.84   14.65   3
   2  -5 -13   58.82   15.84   1
   3   5  13  448.60   35.21   3
   3  -5  13  470.34   33.80   2
   3   5 -13  470.38   37.35   1
   3  -5 -13  504.79   37.84   1
   3  -5  13  447.79   31.01   3
  -3  -5  13  393.12   38.22   3
  -3   5  13  404.03   31.51   3
  -3   5 -13  396.68   40.06   1
   4   5  13  201.61   28.73   3
   4  -5  13  198.85   28.27   2
   4   5 -13  237.05   31.64   1
  -4  -5  13  215.68   29.27   3
   4  -5 -13  193.82   29.16   1
  -5   5 -13  133.39   26.68   1
   5   5 -13  118.53   24.83   1
   5   5  13   90.20   21.66   3
   5  -5 -13  143.76   27.36   1
  -5  -5  13   89.15   20.60   3
   5  -5  13   97.99   23.13   2
   0   6  13  279.52   31.61   3
   0  -6  13  269.45   28.99   2
   0  -6 -13  314.92   31.25   1
   0  -6  13  266.34   29.38   3
   0   6 -13  242.89   31.34   1
   1  -6  13   98.26   18.39   3
  -1   6  13  120.15   20.46   3
   1   6 -13   95.22   21.48   1
   1  -6  13  103.19   19.61   2
  -1  -6 -13  112.62   18.46   1
   1   6 -13   91.15   17.72   2
  -1   6 -13   93.57   21.09   1
   1   6  13   69.49   17.09   3
   1  -6 -13  126.57   21.06   1
  -1  -6  13  117.60   20.82   3
  -2  -6  13  176.24   26.04   3
  -2   6  13  245.74   28.71   3
   2  -6  13  194.06   26.59   2
  -2   6 -13  199.56   29.22   1
   2   6 -13  235.64   27.70   2
   2   6  13  307.72   34.35   3
   2  -6  13  224.47   26.43   3
   2   6 -13  225.92   31.10   1
   3   6 -13  643.52   40.51   2
   3  -6 -13  528.51   39.93   1
   3   6 -13  589.05   42.28   1
  -3   6  13  598.44   38.42   3
  -3   6 -13  558.73   42.92   1
   3  -6  13  576.99   36.27   3
  -3  -6  13  548.30   40.16   3
   3   6  13  591.41   41.89   3
   3  -6  13  654.93   41.83   2
   4  -6 -13   38.97   16.08   1
  -4  -6  13   44.35   15.60   3
  -4   6 -13   32.67   16.56   1
   4   6  13   23.52   14.27   3
   4   6 -13   49.77   16.63   1
   4  -6  13   30.12   13.78   2
   5   6  13  696.88   48.53   3
   5  -6  13  609.90   46.67   2
  -5  -6  13  672.75   47.35   3
   0   7  13  122.59   21.43   3
   0  -7  13  149.79   22.92   2
   0  -7  13   99.64   19.91   3
   0   7 -13  113.97   23.39   1
   0  -7 -13  114.22   19.79   1
  -1  -7  13  115.98   21.65   3
   1  -7 -13   92.70   19.09   1
   1   7 -13  116.14   20.44   2
   1   7 -13  111.18   23.08   1
   1   7  13   75.69   18.41   3
   1  -7  13   91.66   19.73   2
  -1   7  13  102.26   19.94   3
   1  -7  13  102.85   19.83   3
  -2   7 -13   43.63   17.10   1
   2   7 -13   69.23   17.61   2
   2   7  13   47.99   16.43   3
   2   7 -13   37.17   16.10   1
   2  -7  13   77.34   16.76   3
  -2   7  13   56.22   15.06   3
  -2  -7  13   79.43   18.31   3
   2  -7 -13   54.12   16.09   1
   2  -7  13   64.00   17.55   2
   3  -7  13   55.49   17.23   2
   3   7 -13   51.35   17.16   2
   3   7 -13   28.27   15.51   1
  -3   7 -13   59.81   19.19   1
   3   7  13   21.48   12.26   3
  -3  -7  13   71.98   19.16   3
   3  -7 -13   61.35   17.57   1
   4   7  13  197.84   31.18   3
  -4  -7  13  137.29   26.21   3
   4   7 -13  180.81   29.90   1
   4   7 -13  182.63   28.69   2
   4  -7  13  157.62   26.97   2
  -4   7 -13  150.28   29.12   1
   4  -7 -13  128.88   25.47   1
   0   8  13   -4.42    7.47   3
   0  -8 -13   -2.77    7.50   1
   0   8 -13   -3.37   11.19   1
   0  -8  13   -1.05    6.21   3
   1   8  13  109.46   21.78   3
  -1  -8  13  112.31   22.15   3
   1  -8  13  139.92   23.17   3
  -1   8  13  132.45   23.04   3
   1   8 -13  130.79   25.47   1
   1   8 -13  128.55   22.24   2
   1  -8 -13  158.20   24.46   1
   1  -8  13  159.34   25.75   2
  -1   8 -13  111.55   23.44   1
   2   8 -13  606.11   45.12   1
   2  -8  13  592.81   38.65   3
  -2   8  13  574.26   38.97   3
  -2  -8  13  554.17   40.92   3
   2   8 -13  506.89   38.93   2
   2   8  13  526.54   41.82   3
   2  -8  13  575.89   41.37   2
   2  -8 -13  566.16   40.62   1
  -2   8 -13  582.34   45.51   1
   3  -8  13  238.30   32.73   2
   3   8 -13  222.55   31.24   2
   3   8 -13  262.71   35.00   1
   3   8  13  189.04   29.99   3
   3  -8 -13  104.47   22.30   1
  -3   8 -13  237.70   35.22   1
  -3  -8  13  206.04   30.13   3
   4  -8 -13   57.16   19.02   1
  -4  -8  13   57.57   19.54   3
   4  -8  13  104.28   23.70   2
   4   8 -13   56.62   18.92   2
  -4   8 -13   80.93   23.78   1
   4   8  13   35.61   16.32   3
   0   9  13   31.07   14.37   3
   0   9 -13    4.45   12.07   1
   0  -9  13   -0.85    9.50   2
   0  -9  13   -2.36    7.63   3
   1  -9 -13   74.77   18.61   1
   1  -9  13   78.63   20.50   2
  -1   9  13   51.57   16.33   3
  -1  -9  13   90.99   20.22   3
   1  -9  13  102.60   20.43   3
   1   9 -13  105.90   21.58   2
  -1   9 -13   44.21   19.28   1
   1   9 -13   74.55   20.83   1
   1   9  13   80.81   20.06   3
   2   9  13   40.36   17.13   3
  -2   9  13   42.97   15.10   3
   2  -9 -13   67.91   18.72   1
   2   9 -13   46.51   18.25   1
  -2  -9  13   37.35   14.93   3
   2  -9  13   18.38   11.65   3
   2  -9  13   39.20   16.34   2
   2   9 -13   41.56   16.60   2
  -2   9 -13   26.71   15.96   1
   3  -9  13  226.99   33.46   2
   3   9 -13  240.93   33.82   1
   3   9  13  256.84   36.44   3
  -3  -9  13  221.41   33.42   3
   3   9 -13  236.56   33.16   2
   3  -9 -13  238.33   33.54   1
  -3   9 -13  204.10   33.43   1
   0  10  13  142.56   26.56   3
   0 -10  13  183.25   28.17   3
   0 -10  13  156.86   27.78   2
   0  10 -13  120.61   26.96   1
   1 -10  13   62.08   19.68   2
   1  10 -13   82.37   20.46   2
   1  10  13  104.11   23.37   3
   1 -10  13   70.74   18.47   3
  -1  10 -13   63.44   21.23   1
   1  10 -13   85.83   22.87   1
  -1  10  13   97.27   21.73   3
  -1 -10  13   66.28   19.47   3
  -2 -10  13   41.94   16.02   3
   2  10 -13   16.46   14.79   2
   2  10 -13   39.13   18.55   1
   2 -10  13   51.36   19.38   2
   2 -10 -13   26.10   14.24   1
  -2  10 -13   12.92   16.87   1
   2  10  13   52.23   19.43   3
   0   0 -14   39.91   14.05   1
   0   0  14   28.77   11.68   3
  -1   0 -14  360.92   30.20   1
   1   0  14  409.36   30.99   3
   1   0 -14  431.78   32.99   1
  -1   0  14  398.26   30.86   3
   2   0 -14   34.95   13.72   1
  -2   0 -14   28.00   13.02   1
   2   0  14   20.30   10.98   3
  -2   0  14   41.33   13.73   3
   3   0  14  914.82   47.83   3
   3   0 -14  952.46   52.39   1
  -3   0 -14  937.37   48.97   1
  -3   0  14  953.63   49.04   3
   4   0  14   58.63   15.60   3
   4   0 -14   52.58   16.52   1
  -4   0  14   63.81   16.50   3
  -4   0 -14   81.64   18.25   1
  -5   0  14  103.60   20.79   3
   5   0  14   90.23   19.56   3
   5   0 -14  100.88   22.15   1
   6   0 -14   -1.71   12.01   1
   0  -1  14  124.29   20.31   3
   0   1  14  109.43   19.65   3
   0   1 -14  105.00   20.64   1
   0  -1 -14   55.89   15.26   1
  -1   1 -14   91.44   19.57   1
  -1   1  14  101.68   19.37   3
  -1  -1 -14   62.21   15.91   1
   1  -1 -14   93.71   19.45   1
   1   1 -14  107.07   21.10   1
   1   1  14   85.03   18.07   3
  -1  -1  14   69.29   16.73   3
   1  -1  14  103.39   18.92   3
  -2   1  14   36.06   13.46   3
   2   1 -14   39.22   14.80   1
   2   1  14   42.71   13.81   3
  -2   1 -14   40.47   14.76   1
  -2  -1  14   51.82   14.80   3
   2  -1 -14   40.28   14.01   1
  -2  -1 -14   44.06   14.77   1
  -3  -1  14  219.59   27.40   3
  -3   1 -14  207.71   27.35   1
   3  -1 -14  151.61   25.34   1
   3   1 -14  187.75   27.26   1
   3   1  14  240.21   28.23   3
  -3  -1 -14  248.29   28.69   1
   3  -1  14  165.52   23.39   3
  -3   1  14  186.33   25.45   3
  -4  -1  14   73.54   17.41   3
   4   1 -14   24.37   13.36   1
   4  -1 -14   40.81   15.28   1
   4  -1  14   41.78   13.97   3
  -4   1  14   48.10   15.06   3
  -4   1 -14   42.53   16.12   1
   4   1  14   45.44   15.13   3
   5   1 -14  340.25   39.88   1
  -5  -1  14  356.56   36.38   3
   5   1  14  322.91   34.65   3
   5  -1 -14  327.65   39.26   1
   6  -1 -14  564.80   46.50   1
   6   1 -14  586.54   46.92   1
   0  -2  14  127.58   20.76   3
   0  -2 -14  100.35   18.99   1
   0   2  14  147.71   22.67   3
   0   2 -14  116.92   22.01   1
   1   2  14  119.94   20.75   3
  -1   2 -14  130.49   22.76   1
  -1  -2  14  102.48   18.69   3
  -1  -2 -14  112.70   20.16   1
   1  -2  14   75.43   16.27   3
   1  -2 -14   64.36   16.31   1
   1   2 -14   71.60   17.78   1
  -1   2  14  151.15   23.10   3
  -2  -2  14  336.14   33.48   3
   2  -2  14  320.40   31.56   3
   2   2 -14  342.19   36.96   1
  -2  -2 -14  308.69   31.38   1
   2   2  14  333.42   34.06   3
   2  -2 -14  281.89   33.20   1
  -2   2  14  369.84   35.40   3
   3   2 -14    7.40   10.14   1
   3   2  14   16.47   10.24   3
  -3   2 -14    4.16    9.78   1
  -3   2  14    6.05    9.32   3
  -3  -2  14    0.45    8.30   3
   3  -2  14   17.48   10.09   3
   3  -2 -14   10.00   10.62   1
  -3  -2 -14    4.52    9.51   1
   4   2 -14  392.45   40.58   1
   4  -2  14  463.62   33.74   3
   4  -2 -14  464.88   37.88   1
  -4  -2  14  514.45   37.34   3
   4  -2  14  491.49   34.99   2
   4   2  14  486.79   36.34   3
  -4   2  14  433.61   33.40   3
  -4   2 -14  398.61   33.75   1
   5  -2  14  437.87   36.43   2
   5   2 -14  440.49   44.53   1
   5   2  14  486.29   36.99   3
  -5  -2  14  511.11   38.49   3
  -5   2 -14  458.90   43.64   1
   5  -2 -14  466.11   46.94   1
   0   3 -14   -2.34    8.95   1
   0  -3  14   21.24   11.00   3
   0  -3 -14   32.96   12.29   1
   0   3  14    8.50    9.42   3
   1   3 -14  765.24   46.45   1
   1   3  14  779.40   44.20   3
  -1  -3 -14  752.08   41.46   1
  -1   3  14  854.89   45.70   3
   1  -3 -14  766.03   44.07   1
  -1  -3  14  733.68   43.20   3
   1  -3  14  782.90   42.98   3
  -1   3 -14  785.75   47.38   1
   2  -3  14   60.95   15.53   3
  -2  -3  14   48.76   14.68   3
   2   3  14   55.32   15.82   3
  -2   3  14   56.44   15.40   3
  -2   3 -14   49.58   16.34   1
   2  -3 -14   56.51   15.63   1
   2   3 -14   52.21   16.52   1
  -2  -3 -14   73.41   16.23   1
   3  -3  14  147.71   21.91   3
   3   3  14  182.06   26.91   3
  -3   3  14  195.18   26.15   3
   3  -3  14  138.74   21.05   2
   3   3 -14  115.98   22.38   1
  -3  -3  14  182.08   26.91   3
   3  -3 -14  149.64   24.79   1
  -3   3 -14  181.85   27.17   1
   4   3 -14  545.89   40.95   1
   4  -3  14  539.56   37.75   2
  -4  -3  14  636.18   42.41   3
  -4   3  14  580.72   38.17   3
   4  -3 -14  544.68   41.93   1
  -4   3 -14  498.52   39.64   1
   4  -3  14  598.54   37.23   3
   4   3  14  527.12   39.08   3
   5  -3  14  128.84   23.96   2
  -5  -3  14  158.55   27.02   3
   5  -3 -14   96.71   23.35   1
   5   3 -14  146.88   27.45   1
  -5   3 -14  188.29   29.50   1
   5   3  14  140.82   25.81   3
   0  -4 -14  454.27   33.19   1
   0   4  14  407.75   31.93   3
   0  -4  14  421.33   32.15   3
   0   4 -14  375.24   38.52   1
   1  -4 -14    3.79    9.21   1
   1  -4  14   -1.17    6.65   3
   1   4 -14   11.40   11.85   1
  -1   4  14    4.30    8.81   3
  -1  -4 -14   25.42   11.56   1
   1   4  14    3.45    8.36   3
  -1   4 -14    6.05   11.45   1
  -1  -4  14    4.45    8.38   3
   2   4 -14   33.17   14.65   1
  -2  -4 -14   42.27   12.90   1
   2  -4  14   20.79   10.63   3
  -2   4  14   19.47   11.01   3
  -2  -4  14   40.80   14.40   3
   2   4  14   40.90   14.04   3
   2  -4  14   39.67   12.45   2
   2  -4 -14   33.20   13.48   1
  -2   4 -14   10.99   11.85   1
   3   4  14  119.70   23.30   3
  -3   4  14   72.72   17.73   3
  -3  -4  14   95.44   20.65   3
   3  -4  14   91.13   17.89   3
   3  -4  14   75.33   16.53   2
   3  -4 -14   46.80   15.88   1
  -3   4 -14   88.78   20.26   1
   3   4 -14   93.70   21.41   1
   4  -4  14  178.77   27.21   2
  -4  -4  14  205.32   28.78   3
  -4   4 -14   99.12   21.93   1
   4   4 -14  120.47   23.95   1
   4  -4 -14  152.35   26.62   1
   5   4  14  207.31   30.90   3
  -5   4 -14  232.07   33.85   1
  -5  -4  14  223.34   30.75   3
   5   4 -14  228.52   33.42   1
   5  -4 -14  247.14   35.47   1
   5  -4  14  252.64   33.39   2
   0   5 -14 1549.77   71.66   1
   0  -5  14 1591.49   66.83   3
   0  -5 -14 1583.04   64.21   1
   0   5  14 1563.85   67.00   3
   1   5 -14  140.07   25.47   1
  -1   5  14  113.16   21.04   3
  -1  -5  14  153.85   24.32   3
   1  -5  14  168.95   22.87   2
  -1  -5 -14  129.74   20.52   1
   1   5  14  140.37   23.60   3
   1  -5  14   95.56   18.76   3
   1  -5 -14  131.73   22.15   1
  -1   5 -14  130.63   24.36   1
   2   5  14  512.62   37.69   3
  -2  -5  14  396.50   38.68   3
   2  -5  14  447.96   32.88   3
  -2   5 -14  504.49   39.32   1
  -2   5  14  452.81   34.30   3
   2   5 -14  496.21   39.49   1
   2  -5 -14  388.98   38.85   1
   2  -5  14  447.51   32.71   2
   3  -5 -14    1.14    9.56   1
   3  -5  14    5.90    9.57   2
  -3   5  14    0.85    8.66   3
   3  -5  14    0.16    8.15   3
   3   5  14  -16.75    6.38   3
  -3   5 -14   14.89   13.76   1
   3   5 -14   10.75   12.29   1
  -3  -5  14   -4.89    8.48   3
   4  -5 -14  136.12   25.64   1
   4   5 -14   97.49   21.96   1
   4   5  14  103.39   22.85   3
   4  -5  14  133.12   24.05   2
  -4  -5  14   89.37   20.66   3
   5   5  14  117.56   24.57   3
  -5   5 -14  127.15   26.52   1
   5  -5  14   85.51   21.45   2
  -5  -5  14   99.56   23.47   3
   5   5 -14  115.14   24.77   1
   5  -5 -14   84.62   22.65   1
   0  -6  14   66.69   15.67   2
   0  -6  14   55.30   15.12   3
   0   6 -14   39.75   16.84   1
   0  -6 -14   83.80   18.09   1
   0   6  14   75.16   18.20   3
   1   6 -14  129.85   20.72   2
   1  -6  14  107.59   20.04   2
  -1   6 -14  128.61   25.08   1
  -1  -6  14  132.39   22.89   3
   1   6 -14  108.13   23.39   1
   1  -6  14  112.27   20.43   3
   1   6  14  147.19   24.40   3
  -1   6  14  118.39   21.03   3
   1  -6 -14  147.19   23.63   1
  -1  -6 -14  136.39   21.29   1
   2  -6  14   12.03   10.74   3
   2  -6  14   19.06   11.40   2
   2  -6 -14   11.13    9.50   1
   2   6  14   -1.61    8.05   3
  -2  -6  14   13.49   11.46   3
   2   6 -14    4.93   12.08   1
  -2   6  14   16.13   11.22   3
  -2   6 -14    4.40   11.34   1
   3  -6 -14   21.33   12.52   1
  -3  -6  14   36.91   14.64   3
  -3   6 -14   30.96   16.58   1
   3  -6  14   26.64   12.66   3
   3  -6  14   43.91   15.05   2
   3   6  14    8.19   10.46   3
  -3   6  14   26.51   12.69   3
   3   6 -14   36.93   16.33   1
   4   6 -14  146.37   26.74   1
   4  -6 -14  169.30   28.42   1
   4   6  14  132.51   25.22   3
  -4  -6  14  157.76   26.34   3
   4  -6  14  162.13   27.15   2
  -4   6 -14   94.80   23.52   1
   0  -7  14  153.07   24.36   3
   0   7  14  123.72   23.00   3
   0   7 -14  172.52   29.62   1
   0  -7 -14  216.06   27.20   1
   0  -7  14  176.29   25.29   2
   1   7 -14   74.93   21.62   1
   1   7  14  136.15   24.70   3
   1   7 -14   75.04   17.20   2
  -1   7 -14  101.26   22.75   1
   1  -7  14  100.80   19.72   3
   1  -7  14  106.64   19.95   2
  -1   7  14  115.10   21.68   3
   1  -7 -14  106.13   20.85   1
  -1  -7  14   95.08   20.43   3
   2  -7  14  287.05   33.34   2
  -2  -7  14  347.41   37.70   3
   2   7 -14  305.83   33.67   2
   2   7 -14  232.41   32.46   1
   2  -7 -14  331.18   36.88   1
   2  -7  14  341.09   34.33   3
  -2   7 -14  255.82   35.80   1
  -2   7  14  341.55   36.39   3
   2   7  14  283.35   34.53   3
   3   7  14   14.25   12.17   3
   3   7 -14   19.32   15.75   1
  -3   7 -14   16.50   14.37   1
  -3  -7  14   20.08   13.10   3
   3  -7 -14   -0.05   10.22   1
   3  -7  14   16.49   12.23   2
  -4  -7  14  176.64   29.05   3
  -4   7 -14  162.70   30.19   1
   4  -7 -14  210.11   32.17   1
   4   7  14  152.37   28.13   3
   4   7 -14  188.10   31.40   1
   4  -7  14  137.37   26.33   2
   0  -8  14   40.09   14.41   3
   0   8 -14   42.36   17.11   1
   0   8  14   45.72   16.45   3
   0  -8  14   45.72   15.45   2
   1  -8  14  165.67   25.24   3
   1   8  14  145.81   25.50   3
  -1  -8  14  150.63   24.79   3
   1  -8  14  213.94   30.08   2
   1  -8 -14  188.42   27.67   1
   1   8 -14  165.33   25.57   2
   1   8 -14  180.64   30.97   1
  -1   8  14  176.71   26.66   3
  -1   8 -14  164.44   29.69   1
   2  -8 -14   65.06   19.07   1
   2   8 -14  101.61   21.59   2
   2   8  14  108.24   24.35   3
   2  -8  14   86.18   21.97   2
  -2   8  14  120.07   22.88   3
   2  -8  14   85.44   18.93   3
  -2  -8  14  107.83   22.48   3
  -2   8 -14   80.27   22.83   1
   2   8 -14  102.33   23.84   1
   3  -8  14  313.28   37.79   2
   3   8  14  328.07   40.16   3
  -3  -8  14  313.39   38.66   3
  -3   8 -14  314.87   42.06   1
   3   8 -14  297.28   39.12   1
   0   9 -14  153.66   29.60   1
   0  -9  14  223.87   31.72   2
   0   9  14  187.56   29.35   3
   1  -9 -14  129.30   23.91   1
   1  -9  14  125.56   24.70   2
   1   9 -14   75.88   19.26   2
   1  -9  14  121.32   23.19   3
  -1  -9  14   92.72   21.44   3
   1   9  14   82.83   21.64   3
  -1   9 -14  100.47   25.48   1
  -1   9  14  113.48   23.35   3
   1   9 -14   90.38   24.61   1
   2  -9  14   85.83   18.92   3
   2  -9 -14  151.70   26.99   1
   2   9  14  102.36   24.62   3
   2   9 -14   73.87   19.91   2
  -2  -9  14   93.76   22.07   3
   2   9 -14   97.13   24.74   1
   2  -9  14   77.61   20.60   2
  -2   9 -14   82.55   23.88   1
   0   0 -15   -0.80    9.15   1
   0   0  15   -5.80    7.14   3
   1   0  15  196.18   26.66   3
  -1   0 -15  170.33   25.98   1
   1   0 -15  194.24   27.45   1
  -1   0  15  198.46   26.93   3
  -2   0 -15  500.18   37.41   1
   2   0 -15  536.66   39.18   1
   2   0  15  535.47   37.01   3
  -2   0  15  509.82   37.03   3
   3   0  15  688.35   42.35   3
  -3   0  15  610.70   40.49   3
   3   0 -15  586.90   42.53   1
  -3   0 -15  635.95   41.77   1
  -4   0 -15   26.04   14.01   1
   4   0  15   21.72   13.14   3
   4   0 -15   13.33   11.74   1
  -4   0  15   17.32   12.29   3
   5   0 -15   -0.43   11.70   1
  -5   0  15   19.41   13.08   3
   0  -1 -15  269.00   31.25   1
   0   1 -15  289.31   33.67   1
   0   1  15  236.06   29.60   3
   0  -1  15  261.09   29.85   3
   1  -1 -15   72.21   17.70   1
   1  -1  15   71.86   17.34   3
  -1  -1 -15   58.86   16.32   1
  -1   1 -15   65.38   17.12   1
  -1  -1  15   69.30   17.07   3
   1   1  15   89.46   19.38   3
  -1   1  15   62.20   16.57   3
   1   1 -15   54.37   17.19   1
   2   1 -15  290.88   34.56   1
  -2  -1 -15  363.08   36.14   1
  -2   1 -15  351.32   36.48   1
   2   1  15  309.23   33.56   3
  -2  -1  15  350.07   35.67   3
  -2   1  15  285.05   31.52   3
   2  -1 -15  278.79   32.89   1
   2  -1  15  302.60   32.69   3
   3  -1 -15   72.90   18.68   1
  -3   1 -15  120.04   23.12   1
   3   1 -15  122.86   23.97   1
  -3   1  15  125.72   22.65   3
   3  -1  15  118.97   21.45   3
  -3  -1 -15  113.75   21.27   1
  -3  -1  15  144.82   23.45   3
   4   1  15  138.24   23.93   3
  -4  -1  15  152.01   25.14   3
  -4   1 -15   96.92   21.48   1
   4   1 -15  112.74   23.51   1
  -4   1  15  140.46   23.48   3
   4  -1  15  161.43   24.87   3
   4  -1 -15  134.66   25.19   1
   5   1 -15   73.75   21.35   1
  -5  -1  15   79.52   20.36   3
   5  -1 -15  117.14   25.86   1
   5   1  15  105.04   22.31   3
   0   2  15   66.58   16.69   3
   0   2 -15   40.75   15.10   1
   0  -2 -15   77.87   17.82   1
   0  -2  15   43.18   14.25   3
   1  -2 -15  247.03   30.33   1
  -1  -2 -15  243.92   29.35   1
   1   2 -15  319.58   35.93   1
  -1   2 -15  263.32   32.72   1
   1   2  15  215.53   28.21   3
   1  -2  15  214.29   26.84   3
  -1  -2  15  244.41   29.63   3
  -1   2  15  222.96   28.19   3
   2   2 -15  510.66   39.17   1
  -2  -2  15  517.31   37.65   3
   2  -2  15  400.03   31.89   3
  -2   2  15  530.69   37.92   3
   2   2  15  432.50   34.32   3
  -2  -2 -15  602.82   37.99   1
   2  -2 -15  506.71   38.27   1
  -3   2  15  180.02   26.30   3
  -3  -2  15  129.88   23.72   3
  -3  -2 -15  113.99   20.73   1
   3  -2  15  182.95   25.29   3
   3   2  15  151.92   25.24   3
   3   2 -15  133.80   24.19   1
  -3   2 -15  128.44   24.14   1
   3  -2 -15   93.55   21.10   1
   4   2 -15   82.19   21.97   1
   4   2  15   61.09   17.73   3
   4  -2 -15   21.95   12.94   1
  -4   2 -15   79.75   20.84   1
   4  -2  15   66.73   17.68   3
  -4   2  15   63.85   17.45   3
  -4  -2  15   78.55   19.00   3
   5  -2 -15    7.94   12.41   1
  -5  -2  15   31.25   15.01   3
   5   2 -15   21.45   15.05   1
   5   2  15   33.03   14.90   3
   0   3 -15   12.70   11.84   1
   0  -3 -15   -6.34    7.98   1
   0  -3  15   10.44    9.43   3
   0   3  15    5.19    8.50   3
  -1   3 -15  615.29   43.41   1
  -1   3  15  535.63   38.33   3
   1  -3  15  625.91   39.95   3
   1   3 -15  483.02   39.34   1
   1   3  15  674.32   42.11   3
  -1  -3 -15  634.59   38.93   1
   1  -3 -15  643.65   41.56   1
  -1  -3  15  700.46   43.27   3
   2   3 -15  287.49   35.07   1
  -2  -3  15  302.20   34.24   3
  -2   3 -15  315.90   35.82   1
   2  -3  15  310.27   32.77   3
   2   3  15  292.02   33.10   3
   2  -3 -15  299.91   34.27   1
  -2   3  15  284.68   32.71   3
  -2  -3 -15  397.88   30.87   1
  -3  -3  15   11.78   10.90   3
  -3   3  15   13.63   11.02   3
   3  -3 -15   17.99   11.97   1
   3   3 -15   15.52   13.07   1
   3  -3  15    4.25    9.48   3
  -3   3 -15    5.04   11.59   1
   3   3  15   17.46   11.93   3
  -4   3 -15   25.85   15.69   1
   4  -3 -15    6.09   11.14   1
  -4  -3  15   11.16   10.87   3
  -4   3  15   12.02   11.75   3
   4   3 -15   -3.29   10.55   1
   4   3  15   10.12   11.08   3
   4  -3  15    6.72   10.95   3
   5   3  15   49.41   17.19   3
  -5  -3  15   58.14   19.09   3
  -5   3 -15    3.85   12.92   1
   5   3 -15   50.79   18.29   1
   5  -3 -15   37.21   16.92   1
   0  -4 -15   34.90   13.16   1
   0  -4  15   25.43   11.88   3
   0   4  15   21.15   12.27   3
   0   4 -15   21.66   12.56   1
   1  -4  15   16.79   11.67   3
  -1   4  15   37.88   13.91   3
  -1  -4 -15   30.20   12.95   1
   1  -4 -15   37.77   13.69   1
   1   4 -15   -0.11   10.05   1
  -1  -4  15   21.17   12.23   3
  -1   4 -15   19.16   14.21   1
   1   4  15   19.73   12.03   3
   2  -4  15   49.48   14.70   3
   2   4  15   50.30   16.19   3
  -2  -4  15   54.49   16.36   3
  -2   4 -15   61.49   18.42   1
   2  -4 -15   42.67   15.26   1
   2   4 -15   25.12   14.57   1
  -2   4  15   54.18   16.47   3
  -3   4  15  155.25   25.16   3
  -3  -4  15  168.13   26.91   3
  -3   4 -15  140.42   25.87   1
   3  -4  15  148.08   23.25   3
   3   4 -15  134.14   25.63   1
   3  -4 -15  140.62   25.78   1
   3   4  15  142.36   25.10   3
   4   4 -15  522.88   50.31   1
   4  -4 -15  573.78   44.45   1
  -4   4 -15  561.68   43.82   1
  -4  -4  15  495.35   40.10   3
   0   5 -15   27.22   14.79   1
   0   5  15   21.99   12.20   3
   0  -5  15   37.05   13.84   3
   0  -5 -15   42.98   14.02   1
  -1   5 -15   93.98   22.28   1
   1  -5 -15  152.00   24.72   1
   1   5  15  152.49   25.08   3
   1   5 -15   99.50   22.76   1
  -1  -5  15  104.89   20.98   3
  -1  -5 -15  164.87   23.70   1
  -1   5  15   99.75   20.43   3
   2   5 -15  315.57   37.75   1
  -2   5  15  255.40   31.32   3
   2   5  15  234.90   30.89   3
  -2  -5  15  289.78   34.73   3
   2  -5  15  278.47   31.50   3
   2  -5 -15  247.36   32.88   1
  -2   5 -15  271.32   35.05   1
   3  -5 -15  358.66   39.72   1
  -3   5  15  390.69   39.08   3
   3  -5  15  427.38   34.29   2
  -3  -5  15  419.61   42.72   3
  -3   5 -15  373.35   41.66   1
   3   5 -15  372.89   42.50   1
   3  -5  15  398.83   32.05   3
   3   5  15  358.87   39.74   3
   4   5  15  168.47   28.98   3
  -4  -5  15  115.25   24.05   3
   4  -5  15  131.57   24.48   2
   4  -5 -15   86.09   20.72   1
   4   5 -15  149.27   27.49   1
   0  -6  15  120.08   22.38   3
   0   6 -15  100.02   23.08   1
   0   6  15  107.87   21.82   3
   0  -6 -15  118.13   21.07   1
  -1  -6  15   31.16   13.38   3
  -1   6 -15   20.18   14.08   1
   1  -6 -15   29.80   13.62   1
   1  -6  15   17.14   11.17   3
  -1   6  15    9.48   10.13   3
   1   6 -15   25.70   14.95   1
   1   6  15   27.77   13.08   3
  -2  -6  15  408.34   41.68   3
   2   6  15  308.78   36.71   3
   2  -6  15  396.94   38.31   3
   2  -6  15  350.07   36.87   2
   2  -6 -15  329.39   37.23   1
   2   6 -15  348.24   40.33   1
  -2   6 -15  356.43   42.22   1
  -2   6  15  378.50   38.24   3
  -3   6  15  320.53   35.44   3
   3   6 -15  336.24   40.71   1
   3  -6  15  285.50   34.11   2
   3  -6 -15  272.17   35.08   1
   3   6  15  396.21   42.42   3
  -3  -6  15  317.21   37.61   3
  -3   6 -15  273.28   37.67   1
   3  -6  15  291.95   32.68   3
  -4   6 -15   48.47   19.99   1
   4  -6  15   52.05   18.57   2
  -4  -6  15   49.65   17.44   3
   4   6 -15   46.21   17.91   1
   4  -6 -15   64.49   20.05   1
   4   6  15   24.04   14.11   3
   0   7  15   70.49   19.01   3
   0  -7 -15   61.77   16.90   1
   0  -7  15   45.21   16.12   3
   0   7 -15   63.98   20.43   1
  -1   7  15   15.89   12.79   3
   1  -7 -15   18.51   12.51   1
   1  -7  15   17.61   11.69   3
  -1   7 -15   18.72   15.61   1
   1   7 -15    5.94   12.74   1
   1   7  15   17.10   12.23   3
   1  -7  15   -0.62   10.13   2
  -1  -7  15    0.81    9.68   3
   2  -7  15   27.04   13.27   3
   2  -7 -15   48.81   16.28   1
   2   7 -15   40.99   17.87   1
   2   7  15   47.56   17.30   3
  -2   7  15    8.72   10.78   3
  -2  -7  15   62.60   17.70   3
  -2   7 -15   66.50   21.79   1
   2  -7  15   48.15   16.58   2
  -3   7 -15   40.92   18.32   1
   3  -7  15   32.58   15.12   2
   3   7 -15   81.07   23.71   1
  -3  -7  15   51.51   17.90   3
   3  -7 -15   42.85   16.97   1
   3   7  15   80.22   21.07   3
   0   8 -15  209.71   33.48   1
   0  -8  15  220.90   30.52   3
   0   8  15  266.09   34.52   3
   0  -8  15  356.80   38.34   2
   1  -8 -15  308.07   36.02   1
   1  -8  15  236.63   31.63   2
   1  -8  15  261.76   33.09   3
  -1   8 -15  208.30   34.15   1
   1   8  15  189.45   30.73   3
  -1  -8  15  242.01   32.75   3
  -1   8  15  245.04   32.67   3
   1   8 -15  279.44   38.08   1
   2  -8  15  466.17   45.35   2
   2  -8  15  412.56   40.82   3
  -2   8 -15  383.63   45.48   1
   2   8 -15  480.53   49.62   1
   2  -8 -15  461.21   45.53   1
  -2   8  15  368.50   39.34   3
  -2  -8  15  412.10   42.83   3
   0   9 -15   26.69   17.37   1
   0   9  15   23.11   14.10   3
   0  -9  15    4.46    7.29   3
   0   0 -16 1489.64   68.72   1
   0   0  16 1506.39   67.28   3
  -1   0  16   97.20   20.13   3
  -1   0 -16  116.20   22.56   1
   1   0 -16   91.76   20.37   1
   1   0  16  110.43   21.40   3
   2   0 -16   53.70   16.67   1
  -2   0  16   61.33   17.34   3
  -2   0 -16   60.66   17.95   1
   2   0  16   47.50   15.32   3
  -3   0 -16  293.41   35.06   1
   3   0 -16  249.85   33.43   1
   3   0  16  308.64   35.02   3
  -3   0  16  266.50   33.24   3
   4   0  16   41.56   16.55   3
   4   0 -16   39.66   16.44   1
  -4   0  16   58.11   17.88   3
   0   1 -16    8.14   11.16   1
   0  -1  16   22.82   12.02   3
   0  -1 -16    5.29    9.33   1
   1  -1  16  353.06   36.18   3
  -1  -1 -16  413.26   40.82   1
  -1  -1  16  427.10   34.43   3
   1  -1 -16  308.53   35.17   1
  -1   1 -16  365.98   38.20   1
  -1   1  16  343.96   36.26   3
   1   1 -16  347.93   38.68   1
   1   1  16  365.50   37.04   3
  -2   1  16   75.87   19.09   3
  -2  -1  16  119.23   22.74   3
  -2   1 -16   94.00   21.60   1
   2  -1 -16   89.78   20.59   1
  -2  -1 -16   98.88   20.59   1
   2   1 -16   65.75   18.38   1
   2   1  16  121.02   22.46   3
   2  -1  16   69.15   17.28   3
   3  -1  16   -1.77    9.07   3
  -3   1  16    1.81    9.75   3
   3   1  16    3.59    7.04   3
   3  -1 -16    3.71   10.30   1
   3   1 -16    1.71    9.95   1
  -3  -1 -16   10.40   11.69   1
  -3  -1  16    9.23   10.68   3
  -3   1 -16    1.79   11.95   1
   4   1  16  128.75   24.82   3
  -4   1  16  121.26   23.33   3
   4  -1  16  121.23   23.48   3
  -4   1 -16  104.52   23.40   1
  -4  -1  16  108.16   22.65   3
   4   1 -16  116.48   24.84   1
   4  -1 -16  113.39   24.52   1
   0   2 -16   18.14   12.81   1
   0   2  16   32.86   14.03   3
   0  -2 -16   10.80   10.25   1
   0  -2  16   25.00   12.20   3
   1   2 -16  138.59   25.28   1
   1   2  16  145.50   24.34   3
  -1  -2 -16  187.70   26.59   1
  -1  -2  16  129.47   23.10   3
  -1   2 -16  120.31   23.64   1
   1  -2 -16  135.20   23.45   1
  -1   2  16  131.43   23.76   3
   1  -2  16  175.30   26.38   3
   2  -2 -16  277.99   34.30   1
  -2  -2 -16  294.42   33.54   1
   2   2  16  295.79   34.24   3
  -2  -2  16  255.58   31.54   3
  -2   2  16  285.42   34.02   3
   2   2 -16  262.28   33.91   1
   3   2  16   -5.45    8.61   3
  -3   2 -16   -3.42   11.99   1
  -3   2  16    5.33    9.72   3
   3  -2  16    6.15    9.56   3
   3  -2 -16   10.30   10.88   1
  -3  -2  16   -1.75    9.47   3
   3   2 -16    0.29   10.03   1
  -4  -2  16  318.30   36.89   3
   4   2 -16  307.89   38.62   1
  -4   2  16  344.60   37.11   3
   4  -2 -16  244.18   34.39   1
  -4   2 -16  383.73   40.47   1
   4  -2  16  325.65   35.52   3
   4   2  16  343.68   38.04   3
   0  -3  16  536.69   39.08   3
   0   3 -16  537.82   41.87   1
   0   3  16  652.57   43.46   3
   0  -3 -16  635.59   41.68   1
  -1  -3 -16  466.27   35.82   1
  -1   3 -16  482.94   40.31   1
   1  -3  16  469.47   36.58   3
   1   3 -16  447.93   44.80   1
   1   3  16  514.82   38.19   3
   1  -3 -16  427.21   35.10   1
  -1  -3  16  439.67   35.86   3
  -1   3  16  471.53   37.32   3
   2  -3 -16   17.19   12.65   1
  -2   3 -16    6.82   12.95   1
  -2  -3  16   46.10   16.50   3
   2   3 -16   16.86   13.65   1
   2  -3  16   23.18   12.67   3
   2   3  16   34.00   13.81   3
  -2  -3 -16   41.53   14.55   1
  -2   3  16   13.18   11.59   3
   3   3 -16   45.01   17.22   1
   3   3  16    7.89   10.84   3
   3  -3  16   14.59   11.28   3
  -3   3  16   10.87   11.08   3
  -3   3 -16   26.60   14.43   1
  -3  -3  16   27.12   14.14   3
   3  -3 -16   13.32   12.17   1
   4   3  16  300.94   36.44   3
  -4   3  16  322.44   35.99   3
   4   3 -16  270.51   36.52   1
   4  -3 -16  356.72   41.84   1
  -4   3 -16  345.51   40.47   1
   4  -3  16  380.78   37.77   3
  -4  -3  16  348.89   38.85   3
   0  -4  16   29.70   12.64   3
   0   4  16   39.14   14.40   3
   0  -4 -16   55.36   16.49   1
   0   4 -16   46.53   17.61   1
  -1  -4  16   18.69   11.58   3
  -1   4  16    2.64   10.60   3
   1   4  16   13.46   11.16   3
   1   4 -16   22.32   13.78   1
   1  -4 -16   19.27   11.34   1
   1  -4  16   14.00   10.49   3
  -1  -4 -16    4.53    9.97   1
  -1   4 -16   20.38   14.23   1
  -2   4  16   21.81   13.12   3
   2   4 -16    9.35   12.79   1
   2  -4 -16    4.22    9.93   1
  -2   4 -16    2.17   11.65   1
  -2  -4  16   -3.45    9.04   3
   2  -4  16    9.43    9.58   3
   2   4  16   -1.72    9.52   3
   3   4 -16  119.61   24.88   1
  -3   4  16  156.62   25.60   3
  -3   4 -16  166.76   29.03   1
   3  -4 -16  129.90   25.26   1
   3  -4  16  183.37   26.28   3
   3   4  16  139.32   26.81   3
  -3  -4  16  124.61   24.64   3
   4   4 -16   50.78   19.82   1
  -4  -4  16   69.31   19.84   3
   4  -4 -16   69.90   20.55   1
   4   4  16   64.05   19.87   3
  -4   4 -16   53.09   19.29   1
   0   5  16  148.67   25.28   3
   0   5 -16  163.93   29.09   1
   0  -5 -16  173.42   25.67   1
   0  -5  16  203.15   29.07   3
  -1   5  16  468.71   37.56   3
  -1   5 -16  480.95   48.23   1
   1   5 -16  471.78   47.30   1
  -1  -5  16  471.03   45.09   3
  -1  -5 -16  454.52   34.80   1
   1  -5 -16  512.49   38.83   1
   1   5  16  475.29   38.46   3
   2   5  16  220.26   31.12   3
  -2   5 -16  224.08   32.80   1
   2  -5  16  210.78   28.46   3
   2   5 -16  189.98   30.99   1
  -2  -5  16  228.30   32.02   3
  -2   5  16  311.25   34.38   3
   3  -5 -16  319.80   39.05   1
   3  -5  16  323.72   34.75   3
  -3   5  16  260.10   33.02   3
   3   5 -16  247.19   35.16   1
   3   5  16  274.24   34.98   3
  -3   5 -16  276.00   36.87   1
  -3  -5  16  249.77   34.12   3
   0   6  16    3.37   10.95   3
   0   6 -16   13.09   14.02   1
   0  -6  16    2.21    8.92   3
   0  -6 -16   -3.88    9.35   1
  -1   6 -16  248.93   35.00   1
  -1   6  16  271.65   33.80   3
   1   6 -16  249.73   35.55   1
   1   6  16  228.09   31.59   3
   1  -6 -16  299.91   36.41   1
  -1  -6  16  236.15   32.87   3
   1  -6  16  309.52   34.77   3
   2   6  16   69.71   19.40   3
   2  -6 -16   66.57   19.43   1
   2   6 -16   70.75   21.88   1
  -2   6 -16  105.55   25.35   1
  -2  -6  16   87.82   21.33   3
  -2   6  16  134.00   25.31   3
   2  -6  16   83.29   20.25   3
   3   6  16  155.21   28.13   3
   3  -6  16   91.13   19.95   3
  -3   6 -16   80.06   22.53   1
   3  -6 -16  100.97   24.33   1
  -3   6  16  130.88   24.45   3
  -3  -6  16   82.61   21.85   3
   3   6 -16  100.73   25.93   1
   0   7  16  113.50   23.80   3
   0   7 -16  114.73   26.66   1
   0  -7  16  105.41   22.52   3
  -1   7 -16   62.95   21.96   1
   1   7  16   46.77   17.31   3
   1   7 -16   78.06   23.54   1
   1  -7 -16   59.09   18.66   1
  -1  -7  16   72.44   20.37   3
  -1   7  16   48.32   17.17   3
   1  -7  16   81.58   20.10   3
   2   7 -16  145.37   29.05   1
   2  -7 -16  137.15   26.15   1
  -2   7 -16  166.67   31.95   1
  -2  -7  16  133.27   26.38   3
  -2   7  16  182.44   28.50   3
   2   7  16  150.82   29.13   3
   2  -7  16  208.34   29.69   3
   0  -8  16   19.68   12.72   3
   0   8  16    2.46   11.98   3
   0   8 -16    7.26   14.33   1
   0   0 -17   -3.82    9.45   1
   0   0  17   10.48   10.04   3
  -1   0 -17    0.30    9.65   1
  -1   0  17   -2.64    9.10   3
   1   0  17    8.72   10.51   3
   1   0 -17    6.29    9.68   1
   2   0  17  382.01   40.19   3
  -2   0 -17  423.37   42.38   1
   2   0 -17  340.03   39.32   1
  -2   0  17  314.67   36.59   3
   3   0  17  467.64   44.57   3
  -3   0  17  551.58   42.06   3
  -3   0 -17  451.85   38.00   1
   3   0 -17  487.20   48.36   1
   4   0  17  108.07   23.64   3
  -4   0  17  122.55   24.30   3
   4   0 -17  107.09   24.43   1
   0   1  17  149.66   25.87   3
   0  -1  17  115.25   22.51   3
   0   1 -17  129.91   25.66   1
   0  -1 -17  114.60   23.44   1
   1  -1  17   17.57   12.09   3
   1  -1 -17   15.19   12.60   1
  -1  -1 -17    5.59   10.81   1
  -1  -1  17   41.61   15.51   3
  -1   1 -17   25.65   13.33   1
   1   1  17    0.22   10.22   3
  -1   1  17   26.13   12.69   3
   1   1 -17   24.21   14.08   1
   2   1 -17  124.43   24.85   1
  -2   1 -17  141.93   26.72   1
   2  -1  17  151.53   25.48   3
  -2  -1  17  176.08   28.06   3
   2  -1 -17  140.87   25.72   1
  -2   1  17  126.10   24.53   3
   2   1  17  129.27   24.29   3
  -2  -1 -17  129.23   24.13   1
   3  -1  17  450.54   43.43   3
   3   1 -17  392.16   43.61   1
   3   1  17  207.27   30.64   3
  -3   1  17  337.13   37.81   3
  -3   1 -17  318.27   38.08   1
  -3  -1 -17  408.41   40.77   1
  -3  -1  17  377.61   40.22   3
   3  -1 -17  321.76   38.89   1
  -4   1  17  427.20   43.20   3
   4  -1  17  445.51   43.59   3
   4  -1 -17  353.35   42.32   1
  -4  -1  17  437.81   45.20   3
   4   1 -17  362.13   43.07   1
  -4   1 -17  362.98   41.79   1
   4   1  17  408.66   43.02   3
   0   2 -17   -2.09    9.52   1
   0  -2  17   17.07   11.37   3
   0  -2 -17   11.94   11.72   1
   0   2  17    4.48   10.58   3
  -1  -2  17  340.00   37.40   3
  -1   2 -17  275.45   35.12   1
   1   2  17  290.94   34.62   3
  -1   2  17  316.16   36.00   3
   1  -2  17  316.96   35.69   3
   1   2 -17  250.79   34.13   1
   1  -2 -17  289.55   34.79   1
  -1  -2 -17  296.10   34.67   1
  -2  -2  17   13.18   12.02   3
  -2  -2 -17   33.70   14.83   1
  -2   2 -17    3.42    8.56   1
   2  -2 -17   27.32   14.83   1
   2  -2  17    1.76    8.07   3
   2   2 -17   27.89   14.71   1
  -2   2  17   28.74   14.63   3
   2   2  17   14.57   12.49   3
  -3  -2  17  274.58   35.66   3
   3  -2  17  305.66   34.93   3
   3   2  17  265.63   34.87   3
   3   2 -17  278.86   37.10   1
   3  -2 -17  230.99   32.70   1
  -3   2  17  250.56   32.41   3
   0  -3 -17   45.62   15.83   1
   0   3  17   83.88   20.82   3
   0   3 -17   57.07   18.71   1
   0  -3  17   63.97   17.47   3
   1  -3  17  347.71   37.30   3
   1   3 -17  271.59   35.89   1
  -1  -3  17  273.04   34.10   3
  -1   3  17  271.05   34.20   3
  -1  -3 -17  307.01   35.11   1
  -1   3 -17  286.52   36.84   1
   1  -3 -17  189.50   28.91   1
   1   3  17  314.99   36.47   3
  -2  -3  17  449.17   45.14   3
  -2   3 -17  424.13   46.07   1
  -2   3  17  342.33   38.23   3
   2   3 -17  345.24   41.33   1
   2   3  17  424.82   42.28   3
  -2  -3 -17  497.60   37.22   1
   2  -3  17  428.81   41.10   3
   2  -3 -17  425.13   43.22   1
   3  -3  17   21.73   12.49   3
   3   3  17   18.73   13.26   3
  -3  -3  17   31.95   15.54   3
  -3   3 -17   32.08   17.09   1
  -3   3  17    8.05   11.33   3
   3   3 -17   14.55   13.84   1
   3  -3 -17   30.98   14.86   1
   0  -4 -17  355.41   38.88   1
   0   4  17  370.25   40.01   3
   0   4 -17  322.85   40.37   1
   0  -4  17  434.74   43.32   3
  -1   4 -17    3.85   12.53   1
  -1   4  17   20.53   13.64   3
   1  -4  17    3.95    9.68   3
   1   4  17    0.32   10.33   3
  -1  -4 -17   10.41   11.51   1
   1  -4 -17    8.76   11.48   1
  -1  -4  17    7.36   11.16   3
   1   4 -17   14.96   13.53   1
  -2   4  17   -0.82   11.02   3
   2   4  17   17.29   13.28   3
   2  -4  17   23.01   13.17   3
   2  -4 -17    6.01   11.42   1
  -2  -4  17    8.56   12.07   3
  -2   4 -17  -18.47    9.83   1
   2   4 -17   11.49   14.73   1
  -3  -4  17  203.25   31.53   3
   3   4  17  197.67   31.38   3
   3  -4 -17  217.33   33.22   1
   3   4 -17  166.33   29.61   1
  -3   4 -17  183.13   30.95   1
  -3   4  17  189.41   28.84   3
   3  -4  17  236.20   31.27   3
   0  -5  17  256.82   33.45   3
   0   5  17  259.93   34.64   3
   0  -5 -17  258.53   33.57   1
   0   5 -17  255.25   37.31   1
   1  -5  17  139.84   24.89   3
   1   5 -17  188.39   31.74   1
  -1   5 -17  182.12   31.09   1
  -1   5  17  204.46   30.40   3
  -1  -5  17  177.98   28.80   3
   1   5  17  175.09   28.78   3
   1  -5 -17  235.61   32.05   1
   2  -5 -17   46.49   17.38   1
  -2   5 -17   13.27   15.24   1
   2   5  17   17.63   12.52   3
  -2  -5  17   54.73   19.03   3
  -2   5  17   24.68   14.30   3
   2  -5  17   62.01   17.96   3
   2   5 -17   26.47   16.91   1
   0  -6  17  215.04   30.76   3
   0   6  17  119.45   24.81   3
   0  -6 -17  188.28   28.55   1
   0   6 -17  164.92   31.30   1
  -1  -6  17  148.01   27.31   3
   1   6  17  142.10   27.67   3
   1  -6 -17  154.21   27.79   1
  -1   6 -17  151.48   30.04   1
  -1   6  17  153.74   27.24   3
   1   6 -17  151.19   29.52   1
  -2  -6  17  315.44   39.21   3
   2  -6  17  296.23   36.15   3
   2   6  17  355.90   41.94   3
  -2   6 -17  351.44   44.37   1
  -2   6  17  404.12   42.86   3
   2  -6 -17  336.15   40.49   1
   2   6 -17  324.72   42.07   1
   0   0 -18 2249.17   91.99   1
   1   0  18   50.28   16.92   3
   1   0 -18   81.47   20.59   1
  -1   0 -18  103.40   23.89   1
  -1   0  18   63.51   19.56   3
   2   0 -18   44.77   17.24   1
  -2   0  18   74.94   20.35   3
   2   0  18   44.84   16.12   3
  -2   0 -18   39.48   17.33   1
   3   0 -18   62.16   20.62   1
  -3   0 -18   57.74   20.24   1
   3   0  18   61.29   18.28   3
  -3   0  18   61.51   19.33   3
   0  -1  18   10.54   11.88   3
   0  -1 -18   -2.34    9.08   1
   0   1 -18    7.25   12.26   1
   0   1  18    0.32   10.89   3
  -1  -1 -18  282.56   35.94   1
  -1   1  18  346.32   39.03   3
   1   1 -18  368.24   41.85   1
   1   1  18  398.38   42.14   3
  -1   1 -18  356.52   41.56   1
  -1  -1  18  335.18   38.47   3
   1  -1  18  394.08   41.45   3
   1  -1 -18  309.77   37.69   1
  -2   1  18  102.77   22.38   3
  -2   1 -18  158.66   28.99   1
  -2  -1 -18  127.68   25.61   1
   2   1  18  138.84   26.82   3
   2  -1  18  139.15   26.59   3
  -2  -1  18  148.69   26.97   3
   2   1 -18  171.29   29.51   1
   2  -1 -18  199.82   31.74   1
  -3  -1  18  155.86   28.55   3
   3  -1 -18  111.09   24.76   1
   3  -1  18  103.95   23.23   3
   3   1 -18  159.16   29.28   1
   3   1  18  138.92   26.99   3
  -3   1 -18  161.76   29.64   1
  -3   1  18  104.70   23.29   3
   0  -2  18   66.93   18.57   3
   0   2  18   48.24   17.30   3
   0  -2 -18   72.89   19.92   1
   0   2 -18   59.54   19.35   1
  -1   2 -18  334.33   39.77   1
   1  -2 -18  270.09   36.12   1
  -1  -2 -18  359.33   39.61   1
  -1   2  18  296.32   36.92   3
   1   2 -18  343.09   41.42   1
   1   2  18  300.83   36.65   3
  -1  -2  18  366.74   40.73   3
   1  -2  18  311.84   36.55   3
  -2  -2 -18  288.35   35.47   1
   2  -2  18  284.42   35.67   3
   2  -2 -18  364.69   42.37   1
   2   2  18  346.99   39.76   3
  -2   2  18  413.52   42.83   3
   2   2 -18  267.88   37.17   1
  -2  -2  18  325.69   38.86   3
   0   3  18  452.37   45.98   3
   0  -3 -18  419.71   43.03   1
   0  -3  18  476.61   46.28   3
   0   3 -18  366.04   42.86   1
  -1  -3 -18  270.69   34.09   1
   1   3 -18  263.71   36.98   1
  -1   3  18  256.56   34.72   3
   1  -3  18  206.23   30.21   3
  -1   3 -18  190.77   31.37   1
   1   3  18  238.94   33.35   3
   1  -3 -18  119.98   23.38   1
  -1  -3  18  187.67   30.19   3
  -2   3  18   84.89   21.86   3
   2  -3  18   78.38   19.56   3
   2   3  18  124.85   25.12   3
  -2   3 -18  112.74   25.98   1
   2   3 -18  127.49   26.32   1
  -2  -3  18  115.40   25.13   3
   2  -3 -18  117.71   24.20   1
   0   4  18  254.99   35.83   3
   0  -4 -18  255.09   33.86   1
   0  -4  18  261.46   35.29   3
   0   4 -18  221.23   34.93   1
   1  -4  18   85.86   21.13   3
  -1   4 -18   94.57   24.51   1
  -1  -4 -18   74.09   20.63   1
  -1  -4  18  110.47   24.18   3
   1  -4 -18   54.14   18.38   1
   1   4  18   80.81   21.26   3
   1   4 -18   78.85   23.04   1
  -1   4  18   75.61   21.01   3
   2  -4 -18   23.90   14.00   1
  -2   4 -18   13.95   14.50   1
   2   4 -18   26.69   16.29   1
  -2   4  18   -1.94   11.56   3
  -2  -4  18    3.13   12.32   3
   2   4  18   10.38   11.46   3
   2  -4  18    9.27   11.36   3
   0  -5 -18   14.24   12.45   1
   0  -5  18   -0.11   11.44   3
   0   5  18   -2.21   10.45   3
   0   5 -18   14.40   14.35   1
   1   5 -18  187.13   33.21   1
   1  -5  18  177.71   29.62   3
  -1   5  18  221.74   32.80   3
   1   5  18  239.72   34.70   3
  -1   5 -18  199.41   34.21   1
   1  -5 -18  257.30   34.76   1
  -1  -5  18  188.34   30.46   3
   0   0 -19   38.07   16.99   1
   0   0  19   10.41   12.13   3
   1   0 -19  233.11   34.46   1
  -1   0 -19  293.54   38.37   1
   1   0  19  255.45   34.53   3
  -1   0  19  242.40   34.36   3
   0  -1  19   24.98   13.79   3
   0  -1 -19   22.55   12.07   1
   0   1 -19   33.19   16.42   1
   0   1  19   21.18   14.39   3
  -1  -1  19   26.85   14.93   3
   1  -1  19   43.67   18.64   3
   1  -1 -19   28.55   15.42   1
  -1   1 -19   26.61   17.22   1
   1   1 -19   47.04   18.40   1
   1   1  19   38.24   16.89   3
  -1   1  19   32.94   16.06   3
  -1  -1 -19   48.27   18.74   1
   0   2  19  142.86   27.03   3
   0   2 -19  144.22   29.11   1
   0  -2  19  167.27   29.06   3
   0  -2 -19  141.13   27.12   1
   1   2  19   97.06   22.63   3
   1   2 -19  155.32   29.09   1
  -1   2 -19  113.48   25.70   1
  -1   2  19  157.85   28.02   3
   1  -2 -19  125.70   25.84   1
   1  -2  19  122.02   25.27   3
  -1  -2 -19  103.66   23.70   1
  -1  -2  19  103.18   23.86   3
   0   0   0    0.00    0.00   0
;
_shelx_hkl_checksum     71198
_shelx_res_file
;
    shelx.res created by SHELXL-2014/7
TITL  I
CELL  0.71073   6.5702  10.8637  14.4964   90.000   90.000   90.000
ZERR     4.00   0.0004   0.0007   0.0010    0.000    0.000    0.000
LATT  -1
SYMM  1/2 - X, - Y, 1/2 + Z
SYMM  - X, 1/2 + Y, 1/2 - Z
SYMM  1/2 + X, 1/2 - Y, - Z
SFAC  C    H    N    S  CL
UNIT  32 32 12 8 4
MERG   2
OMIT    -3.00  55.00
SIZE  0.02 0.02 0.15
FMAP   2
PLAN   -1
ACTA   55.0
BOND   $H
CONF
L.S.   12
TEMP  -173.00
OMIT  0   2   0
DFIX  0.88 0.01 N1 H1n N1 H2n N3 H3n
WGHT    0.024200    0.038900
FVAR       0.80650
S1    4    1.075295    0.367668    0.269290    11.00000    0.01858    0.02161 =
         0.01333    0.00046    0.00250    0.00371
S2    4    0.850791    0.487000    0.224802    11.00000    0.01936    0.02498 =
         0.01324    0.00217    0.00208    0.00465
N1    3    1.068064    0.291990    0.442701    11.00000    0.01674    0.02206 =
         0.01314    0.00019    0.00242    0.00354
H1N   2    1.026707    0.296760    0.499550    11.00000   -1.20000
H2N   2    1.181819    0.255006    0.426322    11.00000   -1.20000
N2    3    0.808465    0.425471    0.402935    11.00000    0.01444    0.01458 =
         0.01292   -0.00056   -0.00039   -0.00159
N3    3    0.566429    0.560165    0.339700    11.00000    0.01806    0.01939 =
         0.01507    0.00450    0.00188    0.00405
H3N   2    0.539653    0.604884    0.290987    11.00000   -1.20000
C1    1    0.973871    0.360895    0.382199    11.00000    0.01499    0.01503 =
         0.01327   -0.00083    0.00136   -0.00361
C2    1    0.731990    0.490414    0.334529    11.00000    0.01671    0.01615 =
         0.01385   -0.00193    0.00053   -0.00330
C3    1    0.421629    0.573100    0.411613    11.00000    0.01344    0.01518 =
         0.01723   -0.00312    0.00169   -0.00234
C4    1    0.430706    0.510020    0.494995    11.00000    0.01548    0.01549 =
         0.01750   -0.00046   -0.00123   -0.00072
AFIX  43
H4    2    0.541503    0.456706    0.508285    11.00000   -1.20000
AFIX   0
C5    1    0.275062    0.526416    0.558315    11.00000    0.01837    0.01954 =
         0.01385   -0.00048   -0.00153   -0.00440
AFIX  43
H5    2    0.278030    0.481694    0.614614    11.00000   -1.20000
AFIX   0
C6    1    0.116072    0.606062    0.541548    11.00000    0.01516    0.02201 =
         0.02104   -0.00352    0.00435   -0.00167
AFIX  43
H6    2    0.012129    0.617288    0.586320    11.00000   -1.20000
AFIX   0
C7    1    0.109276    0.670166    0.458006    11.00000    0.01657    0.01882 =
         0.02523   -0.00395   -0.00116    0.00364
AFIX  43
H7    2    0.000607    0.725499    0.445785    11.00000   -1.20000
AFIX   0
C8    1    0.260890    0.652918    0.393221    11.00000    0.02032    0.01616 =
         0.01755    0.00026   -0.00216   -0.00040
AFIX  43
H8    2    0.255437    0.695573    0.336066    11.00000   -1.20000
AFIX   0
CL1   5    0.534670    0.709818    0.159488    11.00000    0.01790    0.02212 =
         0.01436    0.00301   -0.00091   -0.00150
HKLF 4
REM   1
REM R1 =  0.0276 for    2185 Fo > 4sig(Fo)  and  0.0317 for all    2378 data
REM    136 parameters refined using      3 restraints
END
WGHT      0.0223      0.0818
REM Highest difference peak  0.290,  deepest hole -0.212,  1-sigma level  0.052
Q1    1   0.7927  0.5041  0.2820  11.00000  0.05    0.29
;
_shelx_res_checksum     28291
data_II
_audit_creation_method     'SHELXL-2014/7'
_database_code_depnum_ccdc_archive     'CCDC ?'
_chemical_name_systematic
;
5-Amino-<i>N</i>-(4-chlorophenyl)-3<i>H</i>-1,2,4-dithiazol-3-iminium
chloride monohydrate
;
_chemical_name_common     ?
_chemical_formula_moiety     'C8 H7 Cl1 N3 S2 +, Cl -, H2 O'
_chemical_formula_sum     'C8 H9 Cl2 N3 O S2'
_chemical_formula_iupac     'C8 H7 Cl1 N3 S2 +, Cl -, H2 O'
_chemical_formula_weight     298.20
_chemical_melting_point     ?
_shelx_space_group_comment
;
The symmetry employed for this shelxl refinement is uniquely defined
by the following loop, which should always be used as a source of
symmetry information in preference to the above space-group names.
They are only intended as comments.
;
_space_group_crystal_system     monoclinic
_space_group_name_H-M_alt     'C 2/c'
_space_group_name_Hall     '-C 2yc'
loop_
    _space_group_symop_operation_xyz
    'x, y, z'
    'x, -y, z+1/2'
    'x+1/2, y+1/2, z'
    'x+1/2, -y+1/2, z+1/2'
    '-x, -y, -z'
    '-x, y, -z-1/2'
    '-x+1/2, -y+1/2, -z'
    '-x+1/2, y+1/2, -z-1/2'
_cell_length_a     17.0581(7)
_cell_length_b     14.1660(7)
_cell_length_c     10.3215(4)
_cell_angle_alpha     90
_cell_angle_beta     101.084(4)
_cell_angle_gamma     90
_cell_volume     2447.61(19)
_cell_formula_units_Z     8
_cell_measurement_reflns_used     4628
_cell_measurement_theta_min     2.4285
_cell_measurement_theta_max     27.5011
_cell_measurement_temperature     100(2)
_exptl_crystal_description     prism
_exptl_crystal_colour     yellow
_exptl_crystal_size_max     0.200
_exptl_crystal_size_mid     0.100
_exptl_crystal_size_min     0.050
_exptl_crystal_density_diffrn     1.618
_exptl_crystal_density_meas     ?
_exptl_crystal_density_method     ?
_exptl_crystal_F_000     1216
_exptl_absorpt_coefficient_mu     0.853
_exptl_absorpt_correction_type     multi-scan
_exptl_absorpt_process_details
;
(CrysAlis PRO; Agilent, 2012)
;
_shelx_estimated_absorpt_T_min     0.848
_shelx_estimated_absorpt_T_max     0.959
_exptl_absorpt_correction_T_min     0.74839
_exptl_absorpt_correction_T_max     1.00000
_diffrn_ambient_temperature     100(2)
_diffrn_radiation_type     MoK\a
_diffrn_radiation_wavelength     0.71073
_diffrn_radiation_source     'SuperNova (Mo) X-ray Source'
_diffrn_radiation_monochromator     Mirror
_diffrn_measurement_device_type
                  'Agilent SuperNova Dual diffractometer with an Atlas detector'
_diffrn_measurement_method     '\w scan'
_diffrn_detector_area_resol_mean     10.4041
_diffrn_reflns_number     19709
_diffrn_reflns_av_R_equivalents     0.0644
_diffrn_reflns_theta_min     2.433
_diffrn_reflns_theta_max     27.494
_diffrn_reflns_theta_full     27.494
_diffrn_measured_fraction_theta_max     1.000
_diffrn_measured_fraction_theta_full     1.000
_diffrn_reflns_limit_h_min     -22
_diffrn_reflns_limit_h_max     22
_diffrn_reflns_limit_k_min     -18
_diffrn_reflns_limit_k_max     18
_diffrn_reflns_limit_l_min     -13
_diffrn_reflns_limit_l_max     13
_diffrn_standards_number     0
_diffrn_standards_interval_count     0
_diffrn_standards_interval_time     0
_diffrn_standards_decay_%     0
_refine_special_details     ?
_reflns_number_total     2821
_reflns_number_gt     2142
_reflns_threshold_expression     'I > 2\s(I)'
_refine_ls_structure_factor_coef     Fsqd
_refine_ls_matrix_type     full
_refine_ls_R_factor_all     0.0678
_refine_ls_R_factor_gt     0.0456
_refine_ls_wR_factor_gt     0.0885
_refine_ls_wR_factor_ref     0.1021
_refine_ls_goodness_of_fit_ref     1.021
_refine_ls_restrained_S_all     1.021
_refine_ls_number_reflns     2821
_refine_ls_number_parameters     167
_refine_ls_number_restraints     6
_refine_ls_hydrogen_treatment     mixed
_refine_ls_weighting_scheme     calc
_refine_ls_weighting_details
             'w=1/[\s^2^(Fo^2^)+(0.0237P)^2^+10.8824P] where P=(Fo^2^+2Fc^2^)/3'
_atom_sites_solution_hydrogens     mixed
_atom_sites_solution_primary     ?
_atom_sites_solution_secondary     ?
_refine_ls_shift/su_max     0.001
_refine_ls_shift/su_mean     0.000
_refine_diff_density_max     0.762
_refine_diff_density_min     -0.638
_refine_ls_extinction_method     none
_refine_ls_extinction_coef     .
loop_
    _atom_type_symbol
    _atom_type_description
    _atom_type_scat_dispersion_real
    _atom_type_scat_dispersion_imag
    _atom_type_scat_source
    'C' 'C' 0.0033 0.0016
                         'International Tables Vol C Tables 4.2.6.8 and 6.1.1.4'
    'H' 'H' 0.0000 0.0000
                         'International Tables Vol C Tables 4.2.6.8 and 6.1.1.4'
    'N' 'N' 0.0061 0.0033
                         'International Tables Vol C Tables 4.2.6.8 and 6.1.1.4'
    'O' 'O' 0.0106 0.0060
                         'International Tables Vol C Tables 4.2.6.8 and 6.1.1.4'
    'S' 'S' 0.1246 0.1234
                         'International Tables Vol C Tables 4.2.6.8 and 6.1.1.4'
    'Cl' 'Cl' 0.1484 0.1585
                         'International Tables Vol C Tables 4.2.6.8 and 6.1.1.4'
_computing_data_collection
;
CrysAlis PRO (Agilent, 2012)
;
_computing_cell_refinement
;
CrysAlis PRO (Agilent, 2012)
;
_computing_data_reduction
;
CrysAlis PRO (Agilent, 2012)
;
_computing_structure_solution
;
SHELXS97 (Sheldrick, 2008)
;
_computing_structure_refinement
;
SHELXL2014 (Sheldrick, 2015)
;
_computing_molecular_graphics
;
ORTEP-3 for Windows (Farrugia, 2012), <i>QMol</i> (Gans & Shalloway,
2001) and
DIAMOND (Brandenburg, 2006)
;
_computing_publication_material
;
publCIF (Westrip, 2010)
;
loop_
    _atom_site_type_symbol
    _atom_site_label
    _atom_site_fract_x
    _atom_site_fract_y
    _atom_site_fract_z
    _atom_site_U_iso_or_equiv
    _atom_site_adp_type
    _atom_site_calc_flag
    _atom_site_occupancy
    _atom_site_disorder_assembly
    _atom_site_disorder_group
    Cl Cl1 0.55093(5) 0.90087(7) -0.09408(7) 0.0413(2) Uani d 1 . .
    Cl Cl2 0.79427(5) 0.93836(6) 1.03317(7) 0.0315(2) Uani d 0.9327(18) A 1
    Cl Cl2' 0.8457(8) 0.9762(9) 1.0388(10) 0.0315(2) Uani d 0.0673(18) A 2
    S S1 0.70602(5) 0.75085(6) 0.81299(7) 0.02725(19) Uani d 1 B 2
    S S2 0.65448(5) 0.65361(6) 0.67312(7) 0.0304(2) Uani d 1 B 2
    N N1 0.73581(17) 0.9221(2) 0.7316(2) 0.0307(6) Uani d 1 B 2
    H H1N 0.740(2) 0.9640(19) 0.671(3) 0.037 Uiso d 1 C 2
    H H2N 0.7550(19) 0.932(3) 0.8156(13) 0.037 Uiso d 1 D 2
    N N2 0.67993(14) 0.81976(17) 0.5669(2) 0.0216(5) Uani d 1 B 2
    N N3 0.61963(15) 0.70381(19) 0.4213(2) 0.0253(6) Uani d 1 B 2
    H H3N 0.5993(18) 0.6468(11) 0.415(3) 0.030 Uiso d 1 E 2
    C C1 0.70728(17) 0.8388(2) 0.6944(3) 0.0234(6) Uani d 1 B 2
    C C2 0.65147(16) 0.7342(2) 0.5421(3) 0.0222(6) Uani d 1 B 2
    C C3 0.60695(16) 0.7557(2) 0.3010(3) 0.0208(6) Uani d 1 B 2
    C C4 0.60976(17) 0.8531(2) 0.2941(3) 0.0246(6) Uani d 1 B 2
    H H4 0.6230 0.8895 0.3726 0.029 Uiso calc 1 B 2
    C C5 0.59310(17) 0.8977(2) 0.1718(3) 0.0258(6) Uani d 1 B 2
    H H5 0.5950 0.9645 0.1662 0.031 Uiso calc 1 B 2
    C C6 0.57366(16) 0.8435(2) 0.0582(3) 0.0252(7) Uani d 1 B 2
    C C7 0.57171(17) 0.7464(2) 0.0638(3) 0.0277(7) Uani d 1 B 2
    H H7 0.5593 0.7103 -0.0150 0.033 Uiso calc 1 B 2
    C C8 0.58805(17) 0.7020(2) 0.1854(3) 0.0258(6) Uani d 1 B 2
    H H8 0.5864 0.6351 0.1904 0.031 Uiso calc 1 B 2
    O O1W 0.54036(18) 0.5195(2) 0.3920(3) 0.0455(7) Uani d 0.9327(18) A 1
    H H1O 0.5860(11) 0.495(3) 0.419(4) 0.068 Uiso d 1 F 1
    H H2O 0.5075(16) 0.493(3) 0.430(4) 0.068 Uiso d 1 G 1
    O O1W' 0.503(2) 0.485(3) 0.336(4) 0.0455(7) Uani d 0.0673(18) A 2
loop_
    _atom_site_aniso_label
    _atom_site_aniso_U_11
    _atom_site_aniso_U_22
    _atom_site_aniso_U_33
    _atom_site_aniso_U_12
    _atom_site_aniso_U_13
    _atom_site_aniso_U_23
    Cl1 0.0453(5) 0.0588(6) 0.0198(4) 0.0229(4) 0.0062(3) 0.0110(4)
    Cl2 0.0394(5) 0.0378(5) 0.0172(4) 0.0038(4) 0.0051(3) 0.0024(3)
    Cl2' 0.0394(5) 0.0378(5) 0.0172(4) 0.0038(4) 0.0051(3) 0.0024(3)
    S1 0.0329(4) 0.0323(4) 0.0169(4) 0.0045(3) 0.0056(3) 0.0028(3)
    S2 0.0432(5) 0.0290(4) 0.0193(4) -0.0042(4) 0.0068(3) 0.0052(3)
    N1 0.0455(17) 0.0270(15) 0.0170(12) -0.0015(13) -0.0003(12) -0.0009(11)
    N2 0.0220(12) 0.0239(13) 0.0183(12) 0.0001(10) 0.0027(9) 0.0019(10)
    N3 0.0288(14) 0.0279(14) 0.0191(12) -0.0079(11) 0.0040(10) 0.0012(10)
    C1 0.0233(15) 0.0290(16) 0.0183(13) 0.0042(13) 0.0052(11) 0.0025(12)
    C2 0.0201(14) 0.0293(17) 0.0184(14) 0.0012(12) 0.0070(11) 0.0037(12)
    C3 0.0175(13) 0.0280(16) 0.0174(13) -0.0047(12) 0.0045(10) 0.0013(11)
    C4 0.0228(15) 0.0331(17) 0.0173(14) 0.0008(13) 0.0025(11) -0.0013(12)
    C5 0.0221(15) 0.0301(17) 0.0246(15) 0.0049(13) 0.0032(12) 0.0049(13)
    C6 0.0167(14) 0.0415(19) 0.0171(13) 0.0066(13) 0.0025(11) 0.0053(13)
    C7 0.0215(15) 0.0423(19) 0.0191(14) -0.0025(14) 0.0034(11) -0.0055(13)
    C8 0.0241(15) 0.0293(17) 0.0240(15) -0.0074(13) 0.0044(12) -0.0012(12)
    O1W 0.0394(17) 0.0353(17) 0.066(2) 0.0025(13) 0.0211(15) 0.0151(14)
    O1W' 0.0394(17) 0.0353(17) 0.066(2) 0.0025(13) 0.0211(15) 0.0151(14)
_geom_special_details
;
 All esds (except the esd in the dihedral angle between two l.s. planes)
 are estimated using the full covariance matrix.  The cell esds are taken
 into account individually in the estimation of esds in distances, angles
 and torsion angles; correlations between esds in cell parameters are only
 used when they are defined by crystal symmetry.  An approximate (isotropic)
 treatment of cell esds is used for estimating esds involving l.s. planes.
;
loop_
    _geom_bond_atom_site_label_1
    _geom_bond_atom_site_label_2
    _geom_bond_site_symmetry_2
    _geom_bond_distance
    _geom_bond_publ_flag
    Cl1 C6 . 1.746(3) ?
    S1 C1 . 1.749(3) ?
    S1 S2 . 2.0657(11) ?
    S2 C2 . 1.763(3) ?
    N1 C1 . 1.306(4) ?
    N1 H1N . 0.876(10) ?
    N1 H2N . 0.876(10) ?
    N2 C2 . 1.312(4) ?
    N2 C1 . 1.337(4) ?
    N3 C2 . 1.332(4) ?
    N3 C3 . 1.423(4) ?
    N3 H3N . 0.876(10) ?
    C3 C4 . 1.384(4) ?
    C3 C8 . 1.399(4) ?
    C4 C5 . 1.390(4) ?
    C4 H4 . 0.9500 ?
    C5 C6 . 1.387(4) ?
    C5 H5 . 0.9500 ?
    C6 C7 . 1.377(5) ?
    C7 C8 . 1.384(4) ?
    C7 H7 . 0.9500 ?
    C8 H8 . 0.9500 ?
    O1W H1O . 0.850(10) ?
    O1W H2O . 0.835(10) ?
    O1W' O1W' 6_656 1.75(9) ?
loop_
    _geom_angle_atom_site_label_1
    _geom_angle_atom_site_label_2
    _geom_angle_atom_site_label_3
    _geom_angle_site_symmetry_1
    _geom_angle_site_symmetry_3
    _geom_angle
    _geom_angle_publ_flag
    C1 S1 S2 . . 92.68(11) ?
    C2 S2 S1 . . 92.84(11) ?
    C1 N1 H1N . . 119(2) ?
    C1 N1 H2N . . 119(2) ?
    H1N N1 H2N . . 122(3) ?
    C2 N2 C1 . . 115.1(2) ?
    C2 N3 C3 . . 128.0(3) ?
    C2 N3 H3N . . 117(2) ?
    C3 N3 H3N . . 115(2) ?
    N1 C1 N2 . . 120.7(3) ?
    N1 C1 S1 . . 119.5(2) ?
    N2 C1 S1 . . 119.8(2) ?
    N2 C2 N3 . . 123.4(3) ?
    N2 C2 S2 . . 119.6(2) ?
    N3 C2 S2 . . 117.0(2) ?
    C4 C3 C8 . . 120.2(3) ?
    C4 C3 N3 . . 124.0(3) ?
    C8 C3 N3 . . 115.8(3) ?
    C3 C4 C5 . . 119.8(3) ?
    C3 C4 H4 . . 120.1 ?
    C5 C4 H4 . . 120.1 ?
    C6 C5 C4 . . 119.4(3) ?
    C6 C5 H5 . . 120.3 ?
    C4 C5 H5 . . 120.3 ?
    C7 C6 C5 . . 121.4(3) ?
    C7 C6 Cl1 . . 120.0(2) ?
    C5 C6 Cl1 . . 118.7(3) ?
    C6 C7 C8 . . 119.4(3) ?
    C6 C7 H7 . . 120.3 ?
    C8 C7 H7 . . 120.3 ?
    C7 C8 C3 . . 119.9(3) ?
    C7 C8 H8 . . 120.0 ?
    C3 C8 H8 . . 120.0 ?
    H1O O1W H2O . . 108.5(17) ?
loop_
    _geom_torsion_atom_site_label_1
    _geom_torsion_atom_site_label_2
    _geom_torsion_atom_site_label_3
    _geom_torsion_atom_site_label_4
    _geom_torsion_site_symmetry_1
    _geom_torsion_site_symmetry_2
    _geom_torsion_site_symmetry_3
    _geom_torsion_site_symmetry_4
    _geom_torsion
    _geom_torsion_publ_flag
    C2 N2 C1 N1 . . . . -178.8(3) ?
    C2 N2 C1 S1 . . . . 1.9(4) ?
    S2 S1 C1 N1 . . . . 179.7(2) ?
    S2 S1 C1 N2 . . . . -1.0(2) ?
    C1 N2 C2 N3 . . . . 178.0(3) ?
    C1 N2 C2 S2 . . . . -1.9(3) ?
    C3 N3 C2 N2 . . . . -3.0(5) ?
    C3 N3 C2 S2 . . . . 176.9(2) ?
    S1 S2 C2 N2 . . . . 1.1(2) ?
    S1 S2 C2 N3 . . . . -178.9(2) ?
    C2 N3 C3 C4 . . . . -15.1(5) ?
    C2 N3 C3 C8 . . . . 167.1(3) ?
    C8 C3 C4 C5 . . . . 0.5(4) ?
    N3 C3 C4 C5 . . . . -177.2(3) ?
    C3 C4 C5 C6 . . . . 0.1(4) ?
    C4 C5 C6 C7 . . . . -1.0(4) ?
    C4 C5 C6 Cl1 . . . . 178.7(2) ?
    C5 C6 C7 C8 . . . . 1.2(4) ?
    Cl1 C6 C7 C8 . . . . -178.5(2) ?
    C6 C7 C8 C3 . . . . -0.5(4) ?
    C4 C3 C8 C7 . . . . -0.3(4) ?
    N3 C3 C8 C7 . . . . 177.6(3) ?
loop_
    _geom_hbond_atom_site_label_D
    _geom_hbond_atom_site_label_H
    _geom_hbond_atom_site_label_A
    _geom_hbond_site_symmetry_A
    _geom_hbond_distance_DH
    _geom_hbond_distance_HA
    _geom_hbond_distance_DA
    _geom_hbond_angle_DHA
    N1 H1N Cl2 2_574 0.88(3) 2.30(3) 3.144(3) 161(3)
    N1 H2N Cl2 . 0.877(16) 2.219(14) 3.089(2) 172(4)
    N3 H3N O1W . 0.876(19) 2.06(2) 2.927(4) 174(3)
    O1W H2O O1W 5_666 0.84(3) 2.29(4) 2.884(4) 128(3)
    O1W H1O Cl2 8_647 0.85(3) 2.16(3) 3.005(3) 170(3)
_shelx_hkl_file
;
   0   0  -2 1111.49 224.771   7
   0   0   2 1331.44 251.359   5
   0   0  -2 1154.43 167.733   4
   0   0  -2 1182.35 210.396   8
   0   0  -2 1253.93 244.856   3
   0   0  -3 69.9726 132.862   8
   0   0   3-40.9069 166.163   5
   0   0  -3 20.1619 153.721   3
   0   0  -3 21.1349 125.414   7
   0   0   3 153.312 193.856   3
   0   0  -3-3.50173 66.1288   4
   0   0  -4 5666.69 675.052   7
   0   0   4 4886.88 633.947   5
   0   0  -4 4876.34 645.357   3
   0   0  -4 4054.00 538.702   8
   0   0  -4 3602.47 410.053   4
   0   0   4 3717.73 566.572   3
   0   0  -5 59.9911 185.163   7
   0   0  -5-146.504 169.980   3
   0   0   5 130.892 210.434   3
   0   0  -5 179.396 145.651   4
   0   0   5-50.8662 148.361   5
   0   0  -5-25.9791 104.605   8
   0   0  -5-165.273 203.442   5
   0   0  -6 1524.04 495.559   3
   0   0  -6 1235.14 385.097   8
   0   0   6 2373.66 573.243   5
   0   0  -6 2325.26 547.536   7
   0   0  -6 1891.63 378.526   4
   0   0   7-285.093 270.154   8
   0   0  -7 361.739 373.255   5
   0   0  -7-140.343 236.337   6
   0   0  -7 47.1921 150.703   3
   0   0  -7-127.198 152.431   4
   0   0   7-113.885 288.595   5
   0   0   8 137439. 4436.09   8
   0   0  -8 134028. 3845.56   6
   0   0   8 131681. 4772.28   5
   0   0  -8 145614. 5225.29   2
   0   0  -8 134912. 3541.97   4
   0   0   8 132130. 4703.54   3
   0   0   9 368.946 439.040   5
   0   0  -9-375.140 299.024   1
   0   0  -9-11.8617 130.417   6
   0   0  -9-675.912 275.050   4
   0   0  -9-45.8492 308.740   2
   0   0   9 260.306 315.539   8
   0   0 -10 8182.94 1095.47   6
   0   0  10 8325.13 1272.98   8
   0   0 -10 7626.24 1406.43   2
   0   0  10 9085.00 1450.46   5
   0   0 -10 7427.56 949.571   1
   0   0  11 158.889 475.199   5
   0   0 -11-236.561 412.987   2
   0   0 -11 146.775 316.988   6
   0   0  11-209.165 393.871   8
   0   0 -12 760.821 496.023   2
   0   0  12-850.773 557.601   5
   0   0 -12 787.602 527.773   6
   0   0  12-228.061 490.517   8
   0   0  13-201.851 452.429   8
   0   0 -13-441.502 414.859   2
   0  -2   0 154127. 2104.21   6
   0  -2   0 148369. 1693.03   2
   0  -2  -1 78.9240 67.2257   4
   0  -2   1 54.7548 62.1822   1
   0  -2  -1 73.2645 86.0715   6
   0   2   1 71.6980 72.1088   4
   0  -2  -2 59596.6 1191.47   4
   0   2   2 55109.5 1275.67   6
   0  -2  -2 56886.6 1291.90   6
   0  -2   2 58001.1 1645.26   5
   0  -2  -2 57462.1 1567.65   8
   0   2  -2 59622.4 1870.02   3
   0  -2  -2 57289.2 1303.15   3
   0   2   2 55502.5 1265.30   3
   0   2   2 58581.0 1181.55   4
   0  -2  -2 55321.9 1692.05   7
   0  -2  -3 16749.4 794.703   6
   0  -2  -3 17756.8 1102.54   7
   0   2   3 16504.5 893.450   3
   0   2   3 16519.4 685.828   4
   0  -2   3 18150.8 1088.72   5
   0  -2  -3 17422.8 912.333   3
   0   2   3 17306.0 833.767   6
   0  -2  -3 17752.3 746.218   4
   0  -2  -3 17767.6 1013.11   8
   0   2  -3 17405.6 1186.26   3
   0  -2  -4 68.2390 60.2239   4
   0  -2  -4-113.221 129.372   5
   0  -2  -4 111.694 131.878   6
   0   2   4-42.4036 135.436   3
   0   2  -4-162.086 207.964   3
   0  -2   4-38.2343 161.290   5
   0   2   4 1.73042 86.7057   4
   0  -2  -4-27.4218 148.271   7
   0  -2  -4-135.900 138.113   3
   0   2  -4 77.9649 57.0413   1
   0  -2  -4 22.2871 135.402   8
   0  -2  -5 8658.05 732.663   6
   0   2   5 9630.74 1016.22   5
   0  -2  -5 9503.98 924.235   3
   0   2  -5 9374.19 1100.86   3
   0  -2  -5 10625.1 990.064   8
   0  -2  -5 10141.9 715.854   4
   0   2  -5 6162.84 797.327   5
   0   2   5 10282.9 716.102   4
   0  -2  -5 9733.51 1027.88   7
   0  -2  -5 9916.80 975.068   5
   0   2   5 9719.87 939.420   3
   0  -2   5 11212.3 1083.11   5
   0   2   6 11051.3 1101.30   3
   0  -2  -6 14498.0 1369.56   7
   0  -2  -6 12309.3 1164.13   8
   0   2  -6 13211.3 1438.19   2
   0  -2   6 11700.3 1221.55   5
   0   2  -6 13568.4 1428.26   3
   0   2  -6 12837.4 1280.79   7
   0   2   6 11500.2 1206.88   5
   0  -2  -6 11416.9 1118.92   3
   0  -2  -6 11953.6 854.683   4
   0  -2  -6 12660.9 977.481   6
   0  -2  -7 92623.8 2560.53   4
   0   2  -7 97902.2 3091.45   4
   0  -2  -7 100340. 3645.76   3
   0   2   7 95274.1 3783.67   5
   0  -2   7 101400. 3823.22   5
   0   2   7 94997.6 3520.57   8
   0  -2  -7 101968. 2995.34   6
   0   2   7 96097.3 3808.78   7
   0  -2  -7 98498.1 3615.40   5
   0  -2   7 96211.0 3433.59   8
   0   2  -7 100934. 4234.04   2
   0   2   8 63668.2 3351.16   5
   0   2  -8 70022.5 3797.78   2
   0  -2  -8 66958.4 2611.17   6
   0   2  -8 64646.5 2671.65   4
   0  -2  -8 59284.8 2210.85   4
   0   2  -8 69194.6 1914.08   1
   0  -2   8 67324.2 3099.89   8
   0  -2  -8 66179.3 3331.47   2
   0   2   8 63851.7 3115.97   8
   0  -2  -8 66072.6 3236.14   3
   0  -2   8 65615.9 3316.63   5
   0   2  -9 16457.5 955.206   1
   0   2  -9 15436.5 823.314   1
   0  -2  -9 14584.3 1489.94   1
   0  -2   9 13614.7 1662.09   5
   0  -2  -9 13482.1 1268.87   6
   0  -2  -9 14602.0 1692.37   2
   0  -2   9 14392.1 1538.37   8
   0  -2  -9 15190.0 1205.51   4
   0   2  -9 14542.3 1346.14   4
   0   2   9 16379.8 1693.70   8
   0   2   9 15396.3 1659.86   3
   0   2  -9 17401.7 2040.37   2
   0  -2 -10 5102.89 1128.73   2
   0   2 -10 6776.94 1386.17   2
   0  -2  10 2946.94 795.391   8
   0  -2 -10 5160.14 938.176   1
   0  -2  10 4564.43 1060.55   5
   0   2 -10 4932.42 511.869   1
   0   2  10 3642.27 918.891   8
   0  -2 -10 3592.15 723.738   6
   0   2 -10 4023.22 811.442   6
   0   2 -11 205.141 485.932   2
   0  -2  11 9.97310 322.557   8
   0  -2  11-513.300 530.402   5
   0  -2 -11-4.04150 373.366   1
   0   2 -11 448.722 393.687   6
   0  -2 -11 115.509 202.667   6
   0  -2 -11-467.787 375.169   2
   0   2 -12-8.31565 462.092   2
   0  -2  12 2012.92 873.122   5
   0   2 -12-827.307 571.363   6
   0  -2 -12 833.033 580.095   2
   0  -2  12 520.093 503.331   8
   0   2 -13-182.193 396.087   2
   0  -2  13-565.870 686.203   5
   0  -2  13-257.597 364.903   8
   0  -4   0 5.37488 79.7316   2
   0   4   0 183.057 119.664   2
   0  -4   0 93.5891 182.023   6
   0   4  -1 6972.75 649.203   2
   0   4   1 7239.82 633.211   6
   0   4   1 7100.59 587.403   4
   0  -4  -1 7421.90 654.548   6
   0  -4  -1 7239.25 422.206   2
   0  -4   1 6551.33 560.556   1
   0   4   1 7848.86 421.236   2
   0  -4  -2 4524.34 513.450   6
   0   4   2 4304.77 476.161   6
   0  -4   2 3983.97 382.630   1
   0   4   2 3899.70 359.047   3
   0  -4  -2 3845.38 419.212   4
   0   4  -2 4187.15 586.199   3
   0   4   2 4146.32 429.664   4
   0  -4  -2 4109.83 291.494   2
   0   4   3 14467.1 800.603   4
   0  -4  -3 15213.3 938.942   6
   0  -4   3 14676.0 1106.72   5
   0  -4   3 14932.6 568.352   1
   0  -4  -3 14373.6 793.917   3
   0   4   3 13874.0 768.261   3
   0  -4  -3 13862.9 780.242   4
   0   4  -3 13746.3 1177.43   3
   0   4   3 13395.0 845.853   6
   0  -4  -4 6991.79 844.837   5
   0  -4  -4 7714.86 677.500   3
   0  -4  -4 8494.55 870.542   8
   0  -4  -4 7795.90 695.231   6
   0  -4  -4 7268.87 595.217   4
   0   4   4 7469.15 591.728   4
   0  -4   4 7608.71 870.284   5
   0   4   4 7564.54 678.868   6
   0   4  -4 7157.03 937.631   3
   0   4   4 7376.94 657.552   3
   0  -4   5 10270.2 1111.45   5
   0   4  -5 12353.1 1349.36   3
   0   4   5 10963.8 736.296   4
   0  -4  -5 10084.5 748.310   4
   0   4   5 11921.8 952.617   3
   0  -4  -5 10631.7 1054.37   8
   0  -4  -5 11232.8 883.631   6
   0  -4  -5 10518.0 904.278   3
   0   4   5 10273.6 867.538   6
   0  -4  -5 9806.75 1118.16   7
   0  -4  -6 1737.43 421.921   3
   0  -4   6 1823.87 529.725   5
   0  -4  -6 1901.75 399.137   6
   0   4   6 1973.06 549.800   7
   0   4   6 1593.80 433.089   3
   0   4   6 1950.66 352.101   4
   0  -4  -6 1445.48 427.278   8
   0  -4  -6 2080.02 376.218   4
   0  -4  -6 2135.25 609.913   7
   0   4  -6 2190.57 686.412   3
   0  -4   7 19645.6 1760.19   5
   0  -4  -7 18334.0 1136.92   4
   0   4  -7 18790.6 1947.62   2
   0  -4  -7 17245.9 1243.63   6
   0  -4   7 16219.4 1438.36   8
   0  -4  -7 18075.3 1469.63   3
   0   4   7 16759.9 1057.80   4
   0   4   7 20574.3 1826.89   7
   0  -4   8 3670.79 823.030   5
   0  -4   8 3124.05 707.776   8
   0  -4  -8 3551.71 754.027   3
   0  -4  -8 2463.38 454.754   4
   0  -4  -8 3803.88 640.675   6
   0   4  -8 3507.37 960.622   2
   0   4   8 4954.72 984.367   7
   0  -4  -9 5155.89 998.150   2
   0  -4   9 5202.30 1064.32   5
   0  -4   9 6459.42 1054.62   8
   0   4   9 5737.71 1098.12   7
   0   4  -9 9153.70 1572.14   2
   0  -4  -9 4883.42 993.598   1
   0  -4  -9 4635.08 740.666   6
   0   4   9 5521.82 955.276   3
   0  -4  -9 6218.95 756.502   4
   0  -4 -10-473.918 470.022   1
   0   4 -10-857.563 539.281   2
   0  -4 -10-2.38706 303.240   2
   0  -4 -10 182.772 267.998   6
   0  -4  10 138.365 401.525   8
   0  -4  10 298.746 454.926   5
   0   4 -11 1921.22 932.895   2
   0  -4 -11 3192.63 885.994   2
   0  -4  11 949.475 552.172   8
   0  -4 -11 2565.55 841.815   1
   0  -4  11 907.266 533.775   5
   0  -4 -11 796.794 399.538   6
   0  -4  12 6524.26 1465.76   5
   0  -4 -12 8678.46 1421.02   1
   0   4 -12 8536.66 1366.05   6
   0   4 -12 10610.4 1985.83   2
   0  -4 -12 7892.67 1453.91   2
   0  -4  12 8580.19 1493.89   8
   0   6   0 37815.8 1473.57   2
   0  -6   0 37423.5 1843.24   6
   0  -6   0 35479.9 1774.73   1
   0  -6   0 37952.4 1497.24   2
   0   6  -1 23560.0 1358.38   2
   0   6   1 23717.6 1423.32   6
   0  -6  -1 26593.8 1065.00   2
   0  -6  -1 29425.2 1602.86   6
   0  -6   1 26371.8 1405.57   1
   0   6   1 28749.1 1447.66   4
   0   6   1 23980.9 976.058   2
   0   6   2 1239.11 345.656   6
   0  -6   2 1268.43 306.265   1
   0   6   2 920.750 264.912   4
   0   6  -2 817.137 329.874   2
   0   6  -2 1165.37 354.270   3
   0  -6  -2 1056.25 336.413   6
   0  -6  -2 1228.78 203.662   2
   0  -6  -3 3721.45 587.467   6
   0   6  -3 3578.35 697.955   2
   0   6   3 4887.00 580.616   4
   0  -6   3 4048.05 460.397   1
   0   6  -3 4677.60 781.874   3
   0   6   3 3503.46 416.485   3
   0  -6  -3 4598.55 360.464   2
   0   6   3 2970.06 495.302   6
   0  -6   4 9032.17 1076.98   5
   0   6   4 8894.26 758.725   4
   0   6   4 8729.77 702.711   3
   0  -6  -4 9383.55 914.046   6
   0   6  -4 10162.2 1221.05   3
   0  -6  -4 9038.47 589.350   2
   0   6   4 9194.73 853.145   6
   0  -6  -4 9566.49 813.884   4
   0  -6   4 9229.56 554.272   1
   0  -6  -5 12761.9 1261.56   8
   0  -6   5 14875.9 1417.53   5
   0  -6  -5 12610.2 1092.73   6
   0   6   5 13435.2 930.097   4
   0  -6  -5 12004.5 916.230   4
   0   6   5 12672.0 931.146   3
   0  -6  -5 12064.1 934.231   3
   0   6   5 11531.6 989.206   6
   0   6  -5 13038.8 1491.12   3
   0  -6  -6 1084.63 330.546   3
   0  -6  -6 2391.77 503.325   6
   0   6  -6 1780.30 646.736   2
   0   6   6 1831.55 424.313   6
   0   6   6 2562.53 426.542   4
   0   6   6 1787.44 591.754   7
   0   6   6 1196.59 328.155   3
   0  -6  -6 1510.82 337.545   4
   0  -6   6 2306.70 642.483   5
   0  -6   6 2023.38 567.992   8
   0  -6   7 302.407 319.896   8
   0  -6  -7 195.501 140.483   3
   0  -6  -7 712.578 249.380   4
   0   6   7 141.445 324.746   7
   0  -6  -7 224.299 238.185   6
   0   6   7 333.163 301.743   3
   0   6  -7 224.566 380.946   2
   0   6   7 505.009 243.903   4
   0   6   7-80.1127 122.744   6
   0  -6   7 982.591 507.508   5
   0  -6   8 395.463 370.778   5
   0  -6  -8-333.829 240.557   6
   0   6   8 145.346 129.828   4
   0  -6  -8-49.7755 113.977   4
   0   6   8 152.324 267.879   7
   0  -6   8-409.689 386.219   8
   0  -6  -8-23.4527 140.878   2
   0  -6  -8-32.5542 207.077   3
   0   6  -8 559.872 348.796   2
   0  -6  -8 76.0290 467.304   1
   0  -6  -9 7369.17 1357.85   1
   0   6  -9 7469.72 1507.82   2
   0   6   9 6278.59 1207.93   7
   0  -6   9 4969.80 1063.75   5
   0  -6   9 7465.25 1168.61   8
   0  -6  -9 7389.64 1070.05   2
   0  -6  -9 5976.62 982.015   3
   0  -6  -9 8612.68 1065.34   6
   0  -6 -10 3373.07 787.965   2
   0  -6 -10 2711.79 669.887   6
   0   6 -10 3158.75 1038.86   2
   0  -6 -10 1817.37 780.248   1
   0  -6  10 2834.54 868.450   5
   0   6  10 1616.82 708.784   7
   0  -6  10 1562.37 625.517   8
   0   6  11 10815.3 1784.90   7
   0  -6  11 9143.67 1473.29   8
   0   6 -11 10705.2 1998.34   2
   0  -6  11 10222.4 1657.67   5
   0  -6 -11 8490.76 1291.44   2
   0  -6 -11 8898.20 1586.27   1
   0  -6  12 136.108 447.933   8
   0  -6 -12 240.305 378.981   1
   0   6 -12 156.913 563.467   2
   0  -6  12 1677.99 708.099   5
   0  -8   0 4601.63 759.514   1
   0   8   0 5220.20 646.302   2
   0  -8   1 32711.3 1866.50   1
   0  -8  -1 30873.5 2028.05   1
   0   8   1 31787.3 1355.16   2
   0  -8  -1 29758.0 1376.50   2
   0   8   1 31628.0 1799.32   4
   0   8  -1 31801.3 1753.99   2
   0  -8  -1 34202.2 2021.82   6
   0   8   2 31266.9 1723.92   4
   0  -8  -2 28310.3 1160.59   2
   0   8  -2 28552.6 1863.62   3
   0   8   2 30466.4 1139.07   2
   0   8  -2 30875.8 1921.52   2
   0  -8  -2 29039.5 1866.24   6
   0  -8   2 27492.3 1586.85   1
   0   8  -3 2959.92 691.729   3
   0  -8  -3 3501.01 668.899   6
   0  -8  -3 3540.65 357.990   2
   0   8   3 3441.16 574.733   4
   0  -8   3 2616.87 465.886   1
   0   8   3 2876.98 414.820   3
   0  -8  -4 13509.9 658.035   2
   0   8   4 14197.3 886.090   3
   0  -8   4 15855.5 999.005   1
   0   8  -4 14640.8 1570.11   3
   0   8  -4 16607.8 1686.78   2
   0   8   4 13669.6 1486.43   7
   0  -8  -4 14853.8 1344.55   6
   0   8   4 14525.8 1128.30   4
   0   8   5 452.780 277.676   6
   0  -8   5-395.936 414.910   5
   0   8  -5-140.521 425.412   2
   0  -8  -5 113.336 81.6977   2
   0   8   5 138.740 323.348   7
   0  -8  -5 68.7527 252.785   6
   0   8   5 39.9374 190.410   4
   0   8   5 239.894 147.211   3
   0  -8   5 7.46474 118.166   1
   0  -8  -6 4164.20 750.179   6
   0   8   6 4455.44 600.594   3
   0   8  -6 5483.78 1129.26   2
   0   8   6 6641.52 1142.46   7
   0   8   6 4987.30 666.020   4
   0  -8  -6 5250.59 518.524   2
   0  -8   6 5273.42 995.690   5
   0  -8   7 456.803 522.078   5
   0   8   7 174.136 200.840   3
   0  -8  -7-181.793 139.807   2
   0  -8   7-1.77915 289.854   8
   0  -8  -7 145.207 255.199   6
   0   8  -7 91.0134 379.111   2
   0   8   7 614.422 403.103   7
   0   8   7 91.2051 125.148   4
   0  -8  -7-242.088 349.295   1
   0  -8  -7 167.573 142.903   4
   0   8  -8 4236.09 1105.00   2
   0  -8  -8 4071.91 799.201   6
   0  -8  -8 2943.60 557.794   4
   0  -8   8 5237.59 960.814   8
   0  -8  -8 4885.02 709.678   2
   0  -8  -8 3165.04 961.760   1
   0   8   8 3973.49 588.356   4
   0   8   8 1164.24 382.435   3
   0  -8   8 5821.78 1140.48   5
   0   8   8 3539.82 926.227   7
   0  -8  -9 6385.60 868.329   2
   0   8  -9 3853.81 1123.64   2
   0   8   9 4273.41 1079.83   7
   0   8   9 5360.76 677.260   4
   0  -8  -9 6585.21 1013.19   6
   0  -8   9 4128.37 999.278   5
   0  -8   9 4724.37 963.343   8
   0  -8  -9 5393.64 1268.47   1
   0   8 -10 7462.90 1622.62   2
   0  -8  10 6531.10 1222.52   8
   0  -8 -10 6529.19 1058.01   6
   0  -8  10 7314.13 1447.24   5
   0   8  10 8724.07 1553.79   7
   0  -8 -10 4809.81 1279.83   1
   0  -8 -11 1076.49 756.556   1
   0  -8  11 3764.76 987.049   8
   0  -8  11 3196.14 966.443   5
   0   8 -11 1003.00 648.845   2
   0   8  11 2247.69 816.629   7
   0  10   0 38172.8 2464.17   6
   0  10   0 37997.0 2238.76   4
   0  10   0 39675.4 1936.23   2
   0 -10   0 35066.1 2339.83   1
   0 -10   1 349.112 320.941   1
   0  10   1 415.003 362.059   6
   0  10   1 356.393 213.844   2
   0  10   1 294.101 284.156   4
   0  10  -1 813.617 368.164   3
   0  10  -1 147.990 189.088   2
   0 -10  -1 260.544 398.134   1
   0  10   2 9904.72 745.203   2
   0  10   2 7583.60 1076.14   6
   0 -10  -2 8202.40 1148.97   6
   0 -10  -2 8815.11 1320.31   1
   0 -10   2 9686.08 1113.81   1
   0  10   2 8472.63 1034.98   4
   0  10  -2 8700.22 1141.41   3
   0 -10  -3 3423.20 936.881   1
   0  10   3 1963.75 522.607   4
   0  10  -3 3065.03 730.565   2
   0 -10  -3 2699.32 350.157   2
   0 -10   3 2131.67 525.954   1
   0  10   3 2404.29 440.508   3
   0 -10  -3 2193.00 663.423   6
   0  10   3 2411.05 609.299   6
   0  10  -3 3342.07 778.452   3
   0  10  -4 9834.16 1386.25   2
   0  10   4 9671.05 1150.41   6
   0 -10   4 11646.5 1028.07   1
   0  10   4 11196.9 1151.50   4
   0 -10  -4 11351.6 1358.93   6
   0 -10  -4 9682.55 481.319   2
   0  10   4 10696.4 810.830   3
   0 -10  -4 9297.56 1462.99   1
   0 -10   5 1369.17 584.388   5
   0  10   5 561.306 268.490   4
   0 -10   5 529.204 252.430   1
   0  10   5 1025.67 396.330   6
   0  10   5 625.467 432.438   7
   0  10  -5 540.828 457.678   2
   0  10   5 518.767 214.156   3
   0 -10  -5 880.806 628.860   1
   0 -10  -5 882.527 472.902   6
   0 -10   6 40259.2 1365.72   1
   0  10   6 35867.6 2796.93   7
   0 -10  -6 39746.1 2526.45   6
   0  10   6 35978.3 1506.47   3
   0 -10  -6 40087.2 3161.21   1
   0  10   6 39273.6 2280.38   6
   0  10  -6 40414.4 3144.86   2
   0 -10   6 39488.8 2835.59   5
   0  10   6 39694.4 2063.93   4
   0 -10  -7 1028.48 640.394   1
   0  10  -7 196.115 479.010   2
   0  10   7 752.505 273.738   3
   0  10   7 1269.15 635.556   7
   0 -10   7 1198.54 512.932   8
   0 -10   7 1729.49 720.718   5
   0 -10  -7 942.355 458.081   6
   0  10   7 436.807 273.514   4
   0 -10   8 19629.3 1945.05   8
   0 -10   8 20143.3 2226.75   5
   0  10   8 23604.3 1525.46   4
   0  10  -8 21129.0 2515.62   2
   0 -10  -8 22594.8 1934.91   6
   0 -10  -8 22494.2 2533.44   1
   0  10   8 26461.0 2578.80   7
   0  10  -9 1072.04 796.133   2
   0  10   9 16.1492 323.914   7
   0 -10  -9 590.829 542.194   1
   0 -10   9 1298.36 645.311   8
   0 -10  -9 1804.05 623.658   6
   0 -10   9-170.886 378.797   5
   0  10  10 868.115 541.674   7
   0 -10 -10 1248.41 823.778   1
   0 -10  10 842.511 544.339   8
   0 -10  10-83.3377 484.140   5
   0  10 -10-320.514 677.289   2
   0  10 -11 1303.30 901.805   2
   0 -10  11 1328.36 727.560   8
   0  10  11 1234.51 701.430   7
   0 -10 -11 1918.95 901.496   1
   0 -10  11 560.458 578.749   5
   0  12   0 41224.9 2345.66   3
   0 -12   0 41333.3 2806.28   1
   0  12   0 35048.7 2380.18   4
   0  12  -1 13569.2 1448.06   3
   0  12   1 14387.7 1520.63   4
   0 -12   1 13975.0 1572.24   1
   0 -12  -1 13915.0 1747.26   1
   0  12   1 16252.3 1200.63   2
   0  12   2 8615.57 778.266   2
   0  12  -2 7036.78 1077.52   2
   0 -12   2 7676.02 1128.30   1
   0  12   2 8144.81 1131.45   4
   0 -12  -2 7124.22 1329.02   1
   0 -12   3 16437.6 1505.48   1
   0 -12  -3 16141.8 1991.63   1
   0  12  -3 15118.9 1699.81   2
   0  12   3 16957.0 1182.39   3
   0  12   3 18174.4 1672.06   4
   0 -12  -3 20460.2 2008.92   6
   0 -12  -4-389.928 417.302   1
   0  12  -4-346.703 336.053   2
   0 -12   4 600.192 317.558   1
   0  12   4 122.985 131.191   3
   0 -12  -4 69.8478 302.058   6
   0  12   4-194.743 266.728   4
   0 -12  -5 2899.03 783.576   6
   0 -12  -5 2520.94 872.716   1
   0  12   5 3099.39 407.451   3
   0 -12   5 3089.97 570.644   1
   0  12  -5 3344.98 927.531   2
   0 -12   5 2200.22 796.024   5
   0  12   5 3695.40 1012.97   7
   0  12   5 3371.12 701.535   4
   0 -12  -6 1976.58 671.916   6
   0 -12   6 1566.33 757.742   5
   0 -12  -6 1132.65 702.618   1
   0  12  -6 1733.53 706.191   2
   0  12   6 3591.35 1007.51   7
   0  12   6 1849.50 540.044   4
   0 -12   6 1655.84 382.401   1
   0  12   7 3220.44 943.211   7
   0 -12   7 3954.89 1087.58   5
   0 -12  -7 3367.28 871.367   6
   0  12   7 4047.84 749.289   4
   0  12  -7 5278.60 1281.54   2
   0 -12  -7 5134.43 1251.60   1
   0 -12  -8 10572.7 1845.19   1
   0 -12   8 10883.0 1568.56   8
   0  12   8 13943.7 2022.42   7
   0 -12  -8 11806.3 1550.46   6
   0  12  -8 14561.6 2218.43   2
   0 -12   8 14726.1 2038.08   5
   0 -12   9-2.74193 324.745   8
   0 -12   9 486.658 517.493   5
   0  12   9 805.846 572.721   7
   0  12  -9 309.146 588.278   2
   0 -12  -9 177.010 628.692   1
   0  12 -10 2115.72 1161.15   2
   0  12  10 3.94106 362.632   7
   0 -12  10 2215.95 856.727   8
   0 -12  10 1682.69 790.317   5
   0 -12 -10 1711.15 958.890   1
   0 -14   0 24.0479 280.104   1
   0  14   0 18.1073 331.140   4
   0  14   0 703.651 361.461   3
   0 -14   1 696.619 548.924   1
   0  14   1 171.616 340.799   4
   0  14  -1 1410.66 572.836   4
   0 -14  -1-287.439 481.002   1
   0  14   1 270.872 240.714   2
   0  14  -1 1173.06 477.191   2
   0  14  -2-222.481 336.395   2
   0  14   2 439.630 215.807   2
   0 -14   2 142.217 324.280   1
   0 -14  -2-237.920 475.107   1
   0  14  -2 363.456 464.654   4
   0  14   2 152.729 379.077   4
   0  14  -3 419.664 417.912   2
   0 -14  -3 1211.11 690.796   1
   0  14   3 1558.37 410.171   3
   0  14   3 1175.65 510.651   4
   0 -14   3 811.236 437.324   1
   0  14  -4 1972.41 794.337   2
   0 -14   4 2305.99 660.432   1
   0 -14  -4 3301.30 1113.03   1
   0  14   4 2053.66 636.654   4
   0 -14  -5 2729.10 1024.80   1
   0  14  -5 2682.56 934.099   2
   0 -14   5 3734.40 1041.13   5
   0 -14   5 2855.81 618.573   1
   0 -14  -5 1523.61 706.605   6
   0  14   5 3077.03 892.831   7
   0  14   5 2218.76 649.296   4
   0  14  -6 225.516 435.671   2
   0 -14  -6-708.177 880.987   1
   0 -14   6 1374.60 820.417   5
   0  14   6 574.601 519.900   7
   0  14   6 508.965 347.139   4
   0 -14  -6 519.122 543.589   6
   0  14  -7 3078.13 1131.46   2
   0 -14  -7 4586.97 1282.89   1
   0 -14   7 3598.88 1110.53   5
   0 -14  -7 3592.45 1012.63   6
   0  14   7 5261.46 1277.12   7
   0 -14  -8 2063.90 1032.26   1
   0  14   8 810.782 525.646   7
   0 -14   8 2208.54 767.904   8
   0 -14   8 1564.16 876.243   5
   0  16   0 276.198 391.267   4
   0 -16   0 362.132 419.100   1
   0  16  -1-52.8114 530.423   4
   0  16  -1-219.444 204.885   2
   0 -16   1-367.028 442.837   1
   0  16   1-755.321 501.222   4
   0 -16  -1-44.3244 363.793   1
   0  16   2 662.613 428.551   4
   0  16  -2 473.453 449.818   4
   0 -16   2 539.215 417.404   1
   0  16  -2 1425.42 565.673   2
   0 -16  -2-95.2926 408.802   1
   0 -16  -3-70.0403 502.263   1
   0  16  -3-335.560 400.710   2
   0  16   3-185.353 382.085   4
   0  16  -3-346.406 548.976   4
   0 -16   3-343.719 419.922   1
   0 -16  -4 3397.08 1241.14   1
   0  16   4 4672.66 1009.61   4
   0 -16   4 3345.98 778.322   1
   0  16  -4 2466.72 814.764   2
   0  16   5 354.440 297.225   4
   0 -16  -5-801.549 777.463   1
   0 -16   5 524.348 678.594   5
   0  16  -5 852.084 591.595   2
   0  16   5-1577.24 728.696   7
   0  16  -6 285.467 601.425   2
   0  16   6-636.263 662.492   7
   0 -16   6 98.6674 517.681   5
   0 -16  -6-59.5057 525.121   1
   0 -18   0 3497.41 1132.95   1
   0  18   0 2646.38 907.426   4
   0 -18   1-799.521 696.453   1
   0 -18  -1 2827.55 1109.11   1
   0  18   1 1454.75 746.946   4
   0  18  -1 3.25155 448.215   4
   0  18   2 1158.11 577.811   4
   0 -18   2 1148.27 672.196   1
   0  18  -2 1672.43 804.632   4
   0 -18  -2 2845.45 1015.58   1
  -1  -1  13 611.651 576.016   8
   1   1 -13-47.9164 285.792   2
  -1  -1  13 118.341 442.922   5
  -1   1  13-714.292 538.537   8
   1  -1 -13-79.3749 382.485   2
   1  -1 -12 328.723 412.866   2
  -1   1  12 659.376 486.855   8
  -1  -1  12-435.427 542.235   5
  -1  -1  12 208.436 386.243   8
   1   1 -12 612.446 389.008   6
   1   1 -12 1423.52 723.432   2
   1   1 -11 1681.25 727.272   2
   1   1 -11 2235.64 664.438   6
  -1   1  11 1763.57 679.332   8
  -1  -1  11 1863.11 807.215   5
   1  -1 -11 1664.76 534.147   6
  -1   1  11 1672.48 756.764   5
   1  -1 -11 1790.57 723.394   2
  -1  -1  11 3005.97 828.957   8
   1  -1 -11 1723.18 561.175   1
  -1  -1  10 26317.7 2239.78   8
   1   1 -10 25113.3 2548.24   2
  -1  -1  10 21599.6 2214.39   5
  -1   1  10 26390.1 2482.68   5
   1  -1 -10 29025.9 2581.53   2
   1  -1 -10 26720.4 1851.94   1
  -1   1  10 25467.0 2221.16   8
[truncated: 653,713 more chars]
