# Supplementary material for: Crystal structures of 5-amino-N-phenyl-3H-1,2,4-di­thia­zol-3-iminium chloride and 5-amino-N-(4-chloro­phen­yl)-3H-1,2,4-di­thia­zol-3-iminium chloride monohydrate
Source: Acta Crystallogr E Crystallogr Commun. 2015 Sep 12;71(Pt 10):1159–64. doi: 10.1107/S2056989015016655 (PMC4647351; doi:10.1107/S2056989015016655)
Supplement: Supplementary file 2 [file e-71-01159-Isup2.hkl]

data_I                                                                          
_shelx_title '  I'                                                              
_shelx_refln_list_code          4                                               
_shelx_F_calc_maximum      120.41                                               
_exptl_crystal_F_000       504.00                                               
_reflns_d_resolution_high  0.7696                                               
                                                                                
loop_                                                                           
 _space_group_symop_operation_xyz                                               
 'x, y, z'                                                                      
 '-x+1/2, -y, z+1/2'                                                            
 '-x, y+1/2, -z+1/2'                                                            
 'x+1/2, -y+1/2, -z'                                                            
                                                                                
_cell_length_a     6.5702                                                       
_cell_length_b    10.8637                                                       
_cell_length_c    14.4964                                                       
_cell_angle_alpha  90.000                                                       
_cell_angle_beta   90.000                                                       
_cell_angle_gamma  90.000                                                       
                                                                                
_shelx_F_squared_multiplier     1.000                                           
                                                                                
loop_                                                                           
 _refln_index_h                                                                 
 _refln_index_k                                                                 
 _refln_index_l                                                                 
 _refln_F_squared_calc                                                          
 _refln_F_squared_meas                                                          
 _refln_F_squared_sigma                                                         
 _refln_observed_status                                                         
   2   0   0       5220.68       5271.92        67.51 o                         
   4   0   0          1.92         -2.18         3.22 o                         
   6   0   0        767.46        787.30        34.44 o                         
   8   0   0        212.53        253.34        43.32 o                         
   1   1   0        141.69        136.32         5.75 o                         
   2   1   0         86.74        107.13         4.54 o                         
   3   1   0        629.54        662.15        11.20 o                         
   4   1   0          8.12         12.95         3.00 o                         
   5   1   0       1162.29       1121.78        22.80 o                         
   6   1   0         82.97         66.23        11.38 o                         
   7   1   0        735.54        697.23        39.65 o                         
   8   1   0        671.84        715.11        66.01 o                         
   1   2   0      14410.65      14631.10       133.21 o                         
   2   2   0       5891.54       5982.20        67.51 o                         
   3   2   0        708.44        729.83        14.61 o                         
   4   2   0       1131.64       1079.23        20.60 o                         
   5   2   0          7.10          3.06         4.23 o                         
   6   2   0          7.65          0.08         6.71 o                         
   7   2   0        883.58        816.32        37.50 o                         
   8   2   0          5.46          6.71        12.45 o                         
   1   3   0       6671.14       6857.42        66.87 o                         
   2   3   0         51.44         54.37         3.31 o                         
   3   3   0        494.77        501.42        12.85 o                         
   4   3   0       1212.22       1223.30        24.37 o                         
   5   3   0        565.88        531.93        19.40 o                         
   6   3   0        250.99        245.64        16.81 o                         
   7   3   0        529.67        504.54        31.18 o                         
   8   3   0          3.35         -2.42        12.11 o                         
   0   4   0        597.85        595.20        18.85 o                         
   1   4   0        254.30        246.31         7.69 o                         
   2   4   0        576.81        597.44        13.52 o                         
   3   4   0       2301.23       2314.39        34.18 o                         
   4   4   0         44.25         54.25         9.17 o                         
   5   4   0         83.57         89.56        14.02 o                         
   6   4   0        793.67        800.57        33.17 o                         
   7   4   0          5.45          0.95         8.04 o                         
   8   4   0         41.66         33.55        15.97 o                         
   1   5   0        722.04        659.32        26.17 o                         
   2   5   0        828.41        800.14        14.12 o                         
   3   5   0        995.76        954.61        14.39 o                         
   4   5   0         62.93         61.29         8.46 o                         
   5   5   0          8.23          8.67         5.61 o                         
   6   5   0         95.28         69.49        16.77 o                         
   7   5   0         65.47         97.90        20.78 o                         
   0   6   0       2106.18       2073.12        47.08 o                         
   1   6   0       1387.84       1426.84        21.86 o                         
   2   6   0        242.16        268.02        15.75 o                         
   3   6   0          0.84          1.13         4.59 o                         
   4   6   0         25.27         25.50         7.07 o                         
   5   6   0        238.01        231.42        17.79 o                         
   6   6   0          2.80          1.52         7.34 o                         
   7   6   0         69.38         75.50        12.82 o                         
   1   7   0        112.39        113.99         7.62 o                         
   2   7   0        423.99        388.30        12.05 o                         
   3   7   0        484.05        446.51        19.61 o                         
   4   7   0         63.85         40.61         8.24 o                         
   5   7   0       1793.93       1798.24        42.62 o                         
   6   7   0         24.05         29.03         9.17 o                         
   7   7   0        106.74        104.15        14.89 o                         
   0   8   0        755.34        687.99        84.98 o                         
   1   8   0         83.94         82.62         7.97 o                         
   2   8   0         49.69         49.47         6.84 o                         
   3   8   0        600.94        572.25        21.80 o                         
   4   8   0        213.59        223.01        17.10 o                         
   5   8   0         21.97         48.52         9.97 o                         
   6   8   0         16.83         12.32         9.39 o                         
   7   8   0         17.86         29.73        12.35 o                         
   1   9   0        162.35        159.08        10.26 o                         
   2   9   0        186.44        182.63        13.67 o                         
   3   9   0         65.10         64.37        10.28 o                         
   4   9   0        335.35        346.30        22.07 o                         
   5   9   0         15.66         13.69         8.05 o                         
   6   9   0        404.78        412.44        30.76 o                         
   0  10   0        556.90        551.97        23.84 o                         
   1  10   0       1375.21       1446.23        44.73 o                         
   2  10   0         37.01         32.80         6.90 o                         
   3  10   0         16.10         14.77         8.45 o                         
   4  10   0         51.17         54.77        12.65 o                         
   5  10   0         29.92         36.85        12.40 o                         
   6  10   0         95.69         93.53        14.98 o                         
   1  11   0        268.25        246.56        17.65 o                         
   2  11   0         32.27         30.33         9.26 o                         
   3  11   0          7.84          0.83         6.59 o                         
   4  11   0          0.01         -1.19         7.37 o                         
   5  11   0         12.89         13.92         9.19 o                         
   0  12   0        142.98        139.25        20.55 o                         
   1  12   0        206.55        215.33        15.63 o                         
   2  12   0        947.92        953.86        33.72 o                         
   3  12   0        173.26        193.06        18.60 o                         
   4  12   0        173.40        134.06        16.74 o                         
   1  13   0         94.41        113.39        12.63 o                         
   2  13   0        240.54        245.18        20.94 o                         
   3  13   0          2.63          2.44         8.25 o                         
   0  14   0       1428.25       1457.27        59.65 o                         
   1  14   0        114.53        123.87        22.50 o                         
   1   0   1        745.41        681.44        10.27 o                         
   2   0   1        192.77        174.42         5.68 o                         
   3   0   1       3787.73       3744.07        38.29 o                         
   4   0   1         17.86         22.70         3.57 o                         
   5   0   1        411.19        412.72        13.75 o                         
   6   0   1       1027.15       1070.01        28.62 o                         
   7   0   1         24.87         36.41        14.05 o                         
   8   0   1         62.60         55.87        17.43 o                         
  -8   1   1        515.30        595.39        45.70 o                         
  -7   1   1        303.37        290.35        30.36 o                         
  -6   1   1        699.22        661.42        22.42 o                         
  -5   1   1       1144.89       1108.48        24.27 o                         
  -4   1   1       2651.34       2639.75        27.93 o                         
  -3   1   1       3586.14       3699.11        33.84 o                         
  -2   1   1       1901.44       1961.09        18.99 o                         
  -1   1   1        115.23        110.08         3.86 o                         
   0   1   1        435.88        384.81        26.57 o                         
   1   1   1        110.87        110.39         5.04 o                         
   2   1   1       1906.66       1882.60        23.71 o                         
   3   1   1       3559.39       3560.77        46.59 o                         
   4   1   1       2638.43       2669.68        39.74 o                         
   5   1   1       1149.31       1104.26        29.56 o                         
   6   1   1        687.39        689.33        37.89 o                         
   7   1   1        320.27        308.35        24.26 o                         
   8   1   1        506.60        452.36        56.11 o                         
  -8   2   1        327.76        307.25        41.49 o                         
  -7   2   1        571.26        575.20        32.19 o                         
  -6   2   1         86.45         84.06        12.73 o                         
  -5   2   1        347.86        319.83        13.71 o                         
  -4   2   1        365.10        328.79        12.06 o                         
  -3   2   1        417.07        462.62        11.95 o                         
  -2   2   1        463.21        493.02         7.07 o                         
  -1   2   1       4646.50       4812.30        39.83 o                         
   0   2   1       1274.48       1229.72        17.21 o                         
   1   2   1       4498.49       4726.87        54.39 o                         
   2   2   1        468.42        506.22        12.82 o                         
   3   2   1        415.71        473.34        11.37 o                         
   4   2   1        354.02        309.32        23.28 o                         
   5   2   1        349.15        346.83        14.57 o                         
   6   2   1         81.54         75.29        15.04 o                         
   7   2   1        583.83        511.37        81.75 o                         
   8   2   1        331.32        316.45        34.11 o                         
  -8   3   1        248.42        250.16        31.48 o                         
  -7   3   1        419.32        421.03        28.89 o                         
  -6   3   1        178.92        175.39        15.64 o                         
  -5   3   1         45.38         43.63         7.78 o                         
  -4   3   1        539.64        538.70        14.63 o                         
  -3   3   1        270.97        268.56        12.20 o                         
  -2   3   1       6112.27       6235.50        52.34 o                         
  -1   3   1       8999.08       9278.27        81.33 o                         
   0   3   1       3878.78       3946.33        46.83 o                         
   1   3   1       8998.86       9324.54        89.11 o                         
   2   3   1       6053.65       6117.79        73.79 o                         
   3   3   1        274.79        283.78        20.25 o                         
   4   3   1        554.70        532.22        13.37 o                         
   5   3   1         45.11         44.74         7.76 o                         
   6   3   1        185.21        167.54        14.20 o                         
   7   3   1        407.20        369.24        51.41 o                         
   8   3   1        248.94        280.72        31.08 o                         
  -8   4   1         68.92         71.52        18.75 o                         
  -7   4   1        878.94        881.03        36.51 o                         
  -6   4   1        306.08        304.00        19.49 o                         
  -5   4   1         41.23         37.17         7.93 o                         
  -4   4   1        366.09        386.90        13.17 o                         
  -3   4   1       2287.56       2239.30        31.84 o                         
  -2   4   1        389.77        477.76        10.23 o                         
  -1   4   1       1351.13       1390.23        19.15 o                         
   0   4   1       1250.07       1339.01        18.21 o                         
   1   4   1       1381.12       1421.97        23.34 o                         
   2   4   1        405.53        516.02        14.88 o                         
   3   4   1       2304.54       2226.76        38.11 o                         
   4   4   1        365.38        388.12        17.12 o                         
   5   4   1         40.09         31.39         8.23 o                         
   6   4   1        294.91        288.32        19.10 o                         
   7   4   1        868.15        864.21        63.30 o                         
   8   4   1         67.53         53.15        14.26 o                         
  -7   5   1          9.36          0.88         8.30 o                         
  -6   5   1        850.57        799.56        27.47 o                         
  -5   5   1        106.87         89.71        10.78 o                         
  -4   5   1        193.27        187.88        13.90 o                         
  -3   5   1       1096.12       1087.34        15.00 o                         
  -2   5   1        597.11        627.54        12.78 o                         
  -1   5   1        518.48        503.76        12.42 o                         
   0   5   1         14.41         14.19         3.08 o                         
   1   5   1        516.82        501.25        11.00 o                         
   2   5   1        569.32        598.42        11.50 o                         
   3   5   1       1081.25       1035.11        25.45 o                         
   4   5   1        196.80        171.03        13.15 o                         
   5   5   1        101.97         90.31        10.88 o                         
   6   5   1        849.12        819.19        27.75 o                         
   7   5   1          9.60          5.58        10.28 o                         
  -7   6   1        123.16        121.43        17.01 o                         
  -6   6   1        326.50        320.18        20.99 o                         
  -5   6   1        298.22        280.16        18.66 o                         
  -4   6   1        181.06        182.18        14.29 o                         
  -3   6   1        113.21        117.29         6.69 o                         
  -2   6   1       3892.77       3936.59        46.33 o                         
  -1   6   1       1562.50       1617.47        34.99 o                         
   0   6   1       2556.47       2564.64        31.99 o                         
   1   6   1       1566.47       1567.97        21.53 o                         
   2   6   1       3895.35       3946.97        43.33 o                         
   3   6   1        101.41         86.07         9.50 o                         
   4   6   1        173.71        157.15        13.35 o                         
   5   6   1        286.54        252.91        17.66 o                         
   6   6   1        331.14        314.84        20.92 o                         
   7   6   1        125.72        131.11        15.36 o                         
  -7   7   1         49.94         21.19         9.92 o                         
  -6   7   1         14.04         16.42        11.19 o                         
  -5   7   1        288.25        236.53        21.28 o                         
  -4   7   1          4.27          2.85         4.10 o                         
  -3   7   1         69.74         58.96        13.26 o                         
  -2   7   1        221.03        201.49        11.60 o                         
  -1   7   1        720.95        719.86        17.37 o                         
   0   7   1        127.79        145.16         8.42 o                         
   1   7   1        715.35        702.50        14.43 o                         
   2   7   1        226.05        217.50         9.39 o                         
   3   7   1         63.52         56.87         8.75 o                         
   4   7   1          5.49         12.35         6.41 o                         
   5   7   1        285.05        247.20        18.37 o                         
   6   7   1         14.91          9.31         7.56 o                         
   7   7   1         52.05         53.19        11.91 o                         
  -7   8   1        116.77        113.45        17.48 o                         
  -6   8   1         50.94         49.59        12.80 o                         
  -5   8   1        278.56        271.31        28.59 o                         
  -4   8   1         84.38         37.91        10.96 o                         
  -3   8   1        105.51        107.86        17.54 o                         
  -2   8   1        455.45        481.66        16.92 o                         
  -1   8   1       2506.94       2449.94        49.35 o                         
   0   8   1       1809.91       1807.00        31.41 o                         
   1   8   1       2474.26       2460.04        31.88 o                         
   2   8   1        461.12        477.58        16.71 o                         
   3   8   1        101.22        101.14        11.26 o                         
   4   8   1         87.40         64.79        10.35 o                         
   5   8   1        292.45        229.02        18.50 o                         
   6   8   1         52.74         59.46        11.80 o                         
   7   8   1        116.82        150.59        16.01 o                         
  -6   9   1        407.43        380.69        32.91 o                         
  -5   9   1         52.61         82.91        14.38 o                         
  -4   9   1        288.65        270.46        22.86 o                         
  -3   9   1        232.65        211.88        19.12 o                         
  -2   9   1         51.43         35.41        13.41 o                         
  -1   9   1        216.24        208.76        16.52 o                         
   0   9   1        241.27        246.10        12.43 o                         
   1   9   1        215.27        215.63        11.52 o                         
   2   9   1         52.99         55.66         7.09 o                         
   3   9   1        232.97        219.90        15.03 o                         
   4   9   1        296.91        321.21        21.59 o                         
   5   9   1         50.08         53.09         9.42 o                         
   6   9   1        402.63        420.45        24.38 o                         
  -6  10   1        206.40        213.53        24.40 o                         
  -5  10   1        129.49        112.86        17.41 o                         
  -4  10   1        388.28        322.23        25.58 o                         
  -3  10   1        517.26        485.34        29.88 o                         
  -2  10   1          0.32         -6.87         4.58 o                         
  -1  10   1        197.03        213.66        15.00 o                         
   0  10   1       1157.74       1203.70        27.13 o                         
   1  10   1        194.10        172.40        14.22 o                         
   2  10   1          0.42         -2.12         4.35 o                         
   3  10   1        507.95        511.24        23.53 o                         
   4  10   1        386.01        407.47        22.22 o                         
   5  10   1        129.62        112.66        12.91 o                         
   6  10   1        211.72        210.50        18.55 o                         
  -5  11   1        416.57        475.07        34.36 o                         
  -4  11   1        227.83        209.80        22.49 o                         
  -3  11   1        174.33        157.22        18.99 o                         
  -2  11   1        915.83        954.02        31.60 o                         
  -1  11   1         91.31        103.67        13.98 o                         
   0  11   1        123.87        124.55        10.22 o                         
   1  11   1         94.12         96.37        11.90 o                         
   2  11   1        921.88        979.69        31.51 o                         
   3  11   1        168.47        165.15        16.44 o                         
   4  11   1        225.64        248.00        22.39 o                         
   5  11   1        413.83        455.20        28.84 o                         
  -4  12   1         18.74         14.42         9.78 o                         
  -3  12   1         17.43          9.57        10.03 o                         
  -2  12   1        124.12        146.89        15.77 o                         
  -1  12   1         22.16         23.32         7.14 o                         
   0  12   1        159.94        158.37        15.01 o                         
   1  12   1         20.54         15.46         6.66 o                         
   2  12   1        120.00        112.61        14.14 o                         
   3  12   1         16.17          7.60         8.32 o                         
   4  12   1         16.88         16.44         9.33 o                         
  -3  13   1        503.14        530.01        31.16 o                         
  -2  13   1        244.75        255.26        21.24 o                         
  -1  13   1        418.65        456.52        23.34 o                         
   0  13   1        586.87        591.27        29.52 o                         
   1  13   1        425.07        458.26        33.89 o                         
   2  13   1        244.38        259.99        21.78 o                         
   3  13   1        505.03        564.76        31.61 o                         
   0  14   1         39.50         52.29        11.81 o                         
   0   0   2       1129.77       1160.00        16.99 o                         
   1   0   2         19.71         26.89         2.35 o                         
   2   0   2        247.29        251.32         6.56 o                         
   3   0   2       2368.59       2423.70        30.57 o                         
   4   0   2        165.51        142.21         7.61 o                         
   5   0   2        254.14        249.64        12.85 o                         
   6   0   2        111.99        117.44        16.94 o                         
   7   0   2         69.44         99.97        18.72 o                         
   8   0   2         32.48         37.99        15.99 o                         
  -8   1   2        293.31        295.05        33.80 o                         
  -7   1   2        130.35        120.85        20.73 o                         
  -6   1   2        531.38        539.56        28.17 o                         
  -5   1   2        453.03        416.16        17.37 o                         
  -4   1   2        101.01        103.31         6.06 o                         
  -3   1   2        597.27        609.54         9.81 o                         
  -2   1   2        315.45        323.75         6.56 o                         
  -1   1   2       5845.77       5931.69        56.51 o                         
   0   1   2       4350.19       4319.89        46.05 o                         
   1   1   2       5986.63       6099.17        64.91 o                         
   2   1   2        320.54        327.62         8.88 o                         
   3   1   2        624.19        608.07        15.58 o                         
   4   1   2        105.99        103.05         9.85 o                         
   5   1   2        456.27        446.56        19.17 o                         
   6   1   2        529.55        491.47        27.96 o                         
   7   1   2        123.24         87.49        25.74 o                         
   8   1   2        301.34        361.91        52.59 o                         
  -8   2   2         92.70         63.20        21.35 o                         
  -7   2   2        168.35        179.09        30.09 o                         
  -6   2   2        231.61        205.42        23.58 o                         
  -5   2   2       2168.89       2121.35        34.63 o                         
  -4   2   2       1371.23       1354.54        15.71 o                         
  -3   2   2         23.86         18.47         2.17 o                         
  -2   2   2        661.21        671.02        10.16 o                         
  -1   2   2       8204.67       8442.21        66.97 o                         
   0   2   2        563.77        487.94        11.89 o                         
   1   2   2       8333.18       8470.08        91.07 o                         
   2   2   2        662.99        667.85        17.39 o                         
   3   2   2         22.82         20.06         4.53 o                         
   4   2   2       1369.19       1399.76        28.40 o                         
   5   2   2       2182.09       2150.43        40.19 o                         
   6   2   2        221.97        225.06        19.31 o                         
   7   2   2        167.84        185.58        16.73 o                         
   8   2   2         87.64        106.70        20.99 o                         
  -8   3   2         33.34         49.54        17.46 o                         
  -7   3   2         61.74         69.80        17.79 o                         
  -6   3   2         78.54         85.94        12.58 o                         
  -5   3   2         55.45         65.26         7.53 o                         
  -4   3   2        668.35        609.53        12.48 o                         
  -3   3   2        629.29        597.64         9.34 o                         
  -2   3   2       1075.92       1096.28        15.05 o                         
  -1   3   2       8551.53       8815.15        71.18 o                         
   0   3   2        433.30        400.44        10.15 o                         
   1   3   2       8604.47       8856.94        86.61 o                         
   2   3   2       1064.48       1081.64        21.18 o                         
   3   3   2        635.91        584.73        30.35 o                         
   4   3   2        658.56        607.59        30.39 o                         
   5   3   2         53.02         69.64         9.30 o                         
   6   3   2         79.97         76.25        10.54 o                         
   7   3   2         64.13         68.41        11.44 o                         
   8   3   2         34.09         28.19        12.42 o                         
  -8   4   2        558.55        490.38        44.50 o                         
  -7   4   2        528.95        547.79        42.04 o                         
  -6   4   2       2071.28       2009.23        50.54 o                         
  -5   4   2         56.34         66.19         9.22 o                         
  -4   4   2        380.30        371.47        13.36 o                         
  -3   4   2        928.67        908.01        13.14 o                         
  -2   4   2       1439.31       1454.56        19.48 o                         
  -1   4   2        151.74        164.48         6.40 o                         
   0   4   2         19.10         25.30         3.37 o                         
   1   4   2        141.53        164.03         7.39 o                         
   2   4   2       1437.27       1481.54        27.08 o                         
   3   4   2        958.50        952.82        22.67 o                         
   4   4   2        367.39        363.98        24.73 o                         
   5   4   2         55.03         49.52         8.47 o                         
   6   4   2       2056.73       2017.47        43.74 o                         
   7   4   2        525.71        503.43        28.08 o                         
   8   4   2        569.75        559.11        39.27 o                         
  -7   5   2        119.21        110.64        21.15 o                         
  -6   5   2        149.74        141.63        16.53 o                         
  -5   5   2        188.77        168.02        14.45 o                         
  -4   5   2        935.31        928.92        26.24 o                         
  -3   5   2       1160.54       1130.11        16.97 o                         
  -2   5   2       3626.61       3559.60        38.68 o                         
  -1   5   2       2913.92       3030.84        36.66 o                         
   0   5   2       2380.14       2406.18        29.20 o                         
   1   5   2       2955.98       2995.90        34.88 o                         
   2   5   2       3586.41       3511.94        39.08 o                         
   3   5   2       1149.00       1075.41        25.89 o                         
   4   5   2        925.83        902.36        25.26 o                         
   5   5   2        190.24        199.32        15.24 o                         
   6   5   2        151.09        169.89        15.53 o                         
   7   5   2        114.99        112.25        14.28 o                         
  -7   6   2        647.79        633.59        34.00 o                         
  -6   6   2        414.71        363.40        36.95 o                         
  -5   6   2        605.73        584.62        26.72 o                         
  -4   6   2        613.20        595.32        33.98 o                         
  -3   6   2         30.73         29.71         4.85 o                         
  -2   6   2        188.07        170.96         9.44 o                         
  -1   6   2        624.40        679.48        14.97 o                         
   0   6   2        708.86        700.98        14.61 o                         
   1   6   2        618.61        654.91        14.64 o                         
   2   6   2        194.35        184.74         8.51 o                         
   3   6   2         31.27         35.83         6.95 o                         
   4   6   2        607.13        604.14        21.60 o                         
   5   6   2        611.62        607.33        23.20 o                         
   6   6   2        407.35        408.29        24.07 o                         
   7   6   2        648.38        660.11        26.76 o                         
  -7   7   2         23.28         15.19        16.63 o                         
  -6   7   2          3.97          9.27         8.81 o                         
  -5   7   2       1181.85       1241.10        40.43 o                         
  -4   7   2        864.60        840.34        31.36 o                         
  -3   7   2       1031.11       1035.77        33.13 o                         
  -2   7   2       1303.94       1306.46        24.51 o                         
  -1   7   2        372.26        405.61        13.77 o                         
   0   7   2        202.98        207.28        10.78 o                         
   1   7   2        377.77        398.63        12.38 o                         
   2   7   2       1333.37       1270.92        26.33 o                         
   3   7   2       1021.49       1046.77        27.09 o                         
   4   7   2        865.53        844.67        23.89 o                         
   5   7   2       1181.47       1192.97        30.72 o                         
   6   7   2          3.85          4.54         6.20 o                         
   7   7   2         23.56         24.28         8.33 o                         
  -6   8   2        177.03        220.77        22.48 o                         
  -5   8   2        270.05        314.70        32.81 o                         
  -4   8   2       1078.72       1100.23        51.35 o                         
  -3   8   2        232.73        257.21        20.25 o                         
  -2   8   2        128.12        127.52         9.67 o                         
  -1   8   2         84.69         83.64         8.30 o                         
   0   8   2       1445.20       1426.37        26.92 o                         
   1   8   2         86.81         78.16         6.56 o                         
   2   8   2        125.91        123.79         8.90 o                         
   3   8   2        229.64        195.56        13.48 o                         
   4   8   2       1092.15       1031.71        27.85 o                         
   5   8   2        270.08        251.74        17.07 o                         
   6   8   2        176.36        197.33        16.31 o                         
  -6   9   2        133.82        167.37        21.00 o                         
  -5   9   2         49.95         44.30        11.93 o                         
  -4   9   2       1069.78       1095.41        39.02 o                         
  -3   9   2        572.49        582.00        29.77 o                         
  -2   9   2        199.93        194.95        14.52 o                         
  -1   9   2        334.92        331.15        16.05 o                         
   0   9   2       1150.61       1149.35        28.69 o                         
   1   9   2        325.12        324.96        17.40 o                         
   2   9   2        198.08        209.10        12.13 o                         
   3   9   2        573.26        584.39        21.25 o                         
   4   9   2       1084.36       1086.55        29.64 o                         
   5   9   2         48.86         54.27         9.80 o                         
   6   9   2        136.62        145.42        15.01 o                         
  -5  10   2         85.92         64.21        13.67 o                         
  -4  10   2         15.13         18.42         9.46 o                         
  -3  10   2        440.86        443.46        54.52 o                         
  -2  10   2        409.65        420.84        20.80 o                         
  -1  10   2        517.06        500.60        37.94 o                         
   0  10   2         10.42          7.12         5.17 o                         
   1  10   2        528.78        490.68        19.50 o                         
   2  10   2        418.30        434.53        24.15 o                         
   3  10   2        443.30        434.74        22.71 o                         
   4  10   2         13.01         13.48         6.95 o                         
   5  10   2         86.70         71.80        11.32 o                         
  -5  11   2        179.39        168.10        39.31 o                         
  -4  11   2         37.57         32.02        24.29 o                         
  -3  11   2        525.24        477.58        33.52 o                         
  -2  11   2        200.32        204.53        28.92 o                         
  -1  11   2        812.05        829.07        32.18 o                         
   0  11   2          7.50          3.94         6.92 o                         
   1  11   2        816.61        866.28        36.40 o                         
   2  11   2        208.45        236.14        16.32 o                         
   3  11   2        536.58        542.33        35.24 o                         
   4  11   2         36.20         42.99         9.77 o                         
   5  11   2        180.11        152.92        15.91 o                         
  -4  12   2          4.71         10.98        13.19 o                         
  -3  12   2        242.91        203.20        27.64 o                         
  -2  12   2        311.50        288.47        21.36 o                         
  -1  12   2         16.11         24.15         7.07 o                         
   0  12   2        238.24        241.27        18.10 o                         
   1  12   2         16.06          8.20         6.26 o                         
   2  12   2        307.12        313.72        22.03 o                         
   3  12   2        250.90        260.20        26.29 o                         
   4  12   2          5.38         11.75         9.04 o                         
  -3  13   2        130.06         99.72        18.44 o                         
  -2  13   2        151.32        122.98        18.12 o                         
  -1  13   2         47.12         51.80        11.08 o                         
   0  13   2        313.93        331.77        22.76 o                         
   1  13   2         41.45         49.90        10.90 o                         
   2  13   2        158.36        187.19        18.63 o                         
   3  13   2        125.97        130.52        17.87 o                         
   0  14   2        253.40        257.44        21.47 o                         
   1   0   3       2800.47       2907.66        28.69 o                         
   2   0   3         27.16         19.14         3.59 o                         
   3   0   3        250.70        269.69         9.86 o                         
   4   0   3        354.18        322.28         9.88 o                         
   5   0   3       1048.44       1030.50        19.30 o                         
   6   0   3        213.13        223.24        15.59 o                         
   7   0   3          2.14          0.15        15.80 o                         
   8   0   3        258.70        254.48        30.96 o                         
  -8   1   3        258.44        249.25        44.92 o                         
  -7   1   3        121.46        118.18        29.13 o                         
  -6   1   3        331.93        328.05        26.55 o                         
  -5   1   3        206.06        213.74        18.61 o                         
  -4   1   3       1283.94       1277.91        19.12 o                         
  -3   1   3       1052.21       1099.72        15.95 o                         
  -2   1   3       2419.05       2537.30        27.05 o                         
  -1   1   3        791.68        809.74        11.44 o                         
   0   1   3       4952.99       5246.83        50.70 o                         
   1   1   3        778.72        775.15        23.19 o                         
   2   1   3       2461.53       2554.05        28.27 o                         
   3   1   3       1068.54       1071.66        17.33 o                         
   4   1   3       1306.23       1295.34        23.48 o                         
   5   1   3        209.93        216.11        10.76 o                         
   6   1   3        329.38        295.22        18.23 o                         
   7   1   3        120.99        120.94        16.50 o                         
   8   1   3        265.38        238.94        31.68 o                         
  -8   2   3        217.12        204.91        28.36 o                         
  -7   2   3        492.41        407.20        35.58 o                         
  -6   2   3       1275.60       1297.75        50.33 o                         
  -5   2   3        462.29        392.93        59.28 o                         
  -4   2   3        936.67        949.19        14.54 o                         
  -3   2   3        889.17        896.46        13.04 o                         
  -2   2   3       4247.98       4425.58        41.54 o                         
  -1   2   3       2205.22       2233.72        25.98 o                         
   0   2   3       1499.63       1515.48        17.68 o                         
   1   2   3       2203.09       2252.55        24.58 o                         
   2   2   3       4207.43       4325.70        54.11 o                         
   3   2   3        852.38        807.52        17.44 o                         
   4   2   3        939.07        960.47        22.88 o                         
   5   2   3        452.85        434.81        15.70 o                         
   6   2   3       1268.87       1313.11        33.85 o                         
   7   2   3        487.39        479.86        25.78 o                         
   8   2   3        213.88        215.73        28.75 o                         
  -8   3   3         28.69         30.74        15.91 o                         
  -7   3   3         71.25        101.96        20.18 o                         
  -6   3   3         83.73         82.32        16.20 o                         
  -5   3   3        830.13        833.82        23.21 o                         
  -4   3   3        227.46        244.79        13.50 o                         
  -3   3   3        841.81        888.75        14.25 o                         
  -2   3   3       3020.73       2934.09        28.37 o                         
  -1   3   3       1888.28       1914.27        20.88 o                         
   0   3   3        346.81        317.42         8.40 o                         
   1   3   3       1944.57       1978.56        28.60 o                         
   2   3   3       3000.39       2919.23        37.02 o                         
   3   3   3        844.82        905.86        21.06 o                         
   4   3   3        219.63        229.57        12.51 o                         
   5   3   3        822.86        781.87        21.37 o                         
   6   3   3         87.64         91.68         9.94 o                         
   7   3   3         72.98         78.92        12.10 o                         
   8   3   3         29.43         34.15        13.06 o                         
  -8   4   3         33.10         39.65        16.97 o                         
  -7   4   3       1427.66       1561.30        61.57 o                         
  -6   4   3        140.86        150.95        16.42 o                         
  -5   4   3       1040.77       1064.80        33.44 o                         
  -4   4   3        648.14        614.77        18.99 o                         
  -3   4   3       1237.24       1247.07        18.15 o                         
  -2   4   3        779.06        827.41        14.39 o                         
  -1   4   3        740.15        785.64        13.11 o                         
   0   4   3        177.36        175.95        19.34 o                         
   1   4   3        739.46        784.85        17.05 o                         
   2   4   3        782.57        852.39        17.61 o                         
   3   4   3       1217.45       1221.98        23.73 o                         
   4   4   3        656.72        630.40        20.11 o                         
   5   4   3       1044.99       1027.67        25.33 o                         
   6   4   3        143.44        165.37        13.35 o                         
   7   4   3       1417.32       1462.70        40.57 o                         
   8   4   3         34.49         29.00        12.01 o                         
  -7   5   3         20.16         22.16        13.20 o                         
  -6   5   3         22.44         10.73         8.14 o                         
  -5   5   3        246.98        210.02        18.42 o                         
  -4   5   3        443.84        443.48        27.45 o                         
  -3   5   3       1640.10       1597.72        24.04 o                         
  -2   5   3       5353.39       5400.10        54.98 o                         
  -1   5   3       1682.48       1685.13        22.60 o                         
   0   5   3        329.71        331.78        11.34 o                         
   1   5   3       1697.43       1675.49        26.09 o                         
   2   5   3       5285.90       5405.05        98.22 o                         
   3   5   3       1634.20       1581.37        29.04 o                         
   4   5   3        442.21        434.55        17.18 o                         
   5   5   3        259.82        235.74        16.89 o                         
   6   5   3         21.34          9.74         6.25 o                         
   7   5   3         21.06         20.64         9.01 o                         
  -7   6   3        120.53        148.99        18.59 o                         
  -6   6   3        744.65        667.54        31.72 o                         
  -5   6   3        520.45        560.71        33.26 o                         
  -4   6   3         70.47         61.42        11.26 o                         
  -3   6   3        968.53        977.63        17.64 o                         
  -2   6   3        241.60        245.61         9.79 o                         
  -1   6   3         93.05         72.68         6.29 o                         
   0   6   3        262.18        261.80        15.52 o                         
   1   6   3         90.35         86.90         6.39 o                         
   2   6   3        254.28        242.44         8.93 o                         
   3   6   3        953.26        964.72        23.03 o                         
   4   6   3         71.97         75.43         8.88 o                         
   5   6   3        544.30        531.35        21.16 o                         
   6   6   3        738.13        743.50        28.14 o                         
   7   6   3        124.48        135.33        14.07 o                         
  -7   7   3        239.15        270.78        25.57 o                         
  -6   7   3        270.82        221.21        21.74 o                         
  -5   7   3        402.80        398.03        26.92 o                         
  -4   7   3       1550.26       1457.09        42.44 o                         
  -3   7   3         70.82         75.43        11.81 o                         
  -2   7   3         24.90         26.13         4.75 o                         
  -1   7   3        258.88        260.40        18.80 o                         
   0   7   3         33.15         26.32         5.10 o                         
   1   7   3        238.45        236.94        13.45 o                         
   2   7   3         23.47         23.43         5.76 o                         
   3   7   3         62.14         57.50         8.70 o                         
   4   7   3       1551.84       1503.97        32.61 o                         
   5   7   3        397.01        389.37        20.46 o                         
   6   7   3        273.12        256.31        23.41 o                         
   7   7   3        235.83        243.71        20.61 o                         
  -6   8   3         38.74         43.88        11.95 o                         
  -5   8   3        332.23        314.36        24.97 o                         
  -4   8   3        282.72        303.14        23.40 o                         
  -3   8   3       1048.09       1019.20        34.85 o                         
  -2   8   3        504.83        521.33        15.28 o                         
  -1   8   3        952.49        934.40        22.61 o                         
   0   8   3        952.78        956.83        22.06 o                         
   1   8   3        952.38        940.99        20.09 o                         
   2   8   3        501.25        500.43        18.54 o                         
   3   8   3       1054.93       1030.69        28.70 o                         
   4   8   3        275.21        258.49        18.04 o                         
   5   8   3        334.09        343.36        23.25 o                         
   6   8   3         37.44         43.72         9.50 o                         
  -6   9   3        235.22        224.50        23.38 o                         
  -5   9   3        608.78        619.31        36.53 o                         
  -4   9   3        128.68        129.31        16.60 o                         
  -3   9   3        899.00        885.71        41.79 o                         
  -2   9   3         60.54         57.11         7.73 o                         
  -1   9   3        558.12        585.32        18.69 o                         
   0   9   3          2.94         -0.23         3.97 o                         
   1   9   3        565.49        570.04        14.84 o                         
   2   9   3         64.28         68.46         8.97 o                         
   3   9   3        894.16        891.06        25.34 o                         
   4   9   3        123.52        121.46        12.12 o                         
   5   9   3        596.15        553.92        25.33 o                         
   6   9   3        243.28        248.91        22.37 o                         
  -5  10   3        137.13        178.49        21.30 o                         
  -4  10   3        453.72        415.68        29.65 o                         
  -3  10   3         97.17         88.18        14.45 o                         
  -2  10   3         28.00         26.32         6.78 o                         
  -1  10   3         41.61         41.50         7.73 o                         
   0  10   3        262.11        248.92        20.38 o                         
   1  10   3         41.22         38.97         6.46 o                         
   2  10   3         30.50         28.18         7.01 o                         
   3  10   3         98.31         99.07        10.94 o                         
   4  10   3        453.04        486.04        24.13 o                         
   5  10   3        136.96        155.21        15.25 o                         
  -5  11   3          3.50         19.66        11.51 o                         
  -4  11   3        314.94        333.71        28.08 o                         
  -3  11   3          5.83          5.96         8.16 o                         
  -2  11   3        568.61        537.64        32.68 o                         
  -1  11   3        864.24        921.22        38.67 o                         
   0  11   3        528.03        534.00        24.55 o                         
   1  11   3        844.81        878.00        25.01 o                         
   2  11   3        561.89        539.96        23.32 o                         
   3  11   3          5.31          3.76         6.30 o                         
   4  11   3        313.91        343.23        21.33 o                         
   5  11   3          2.70          7.79         8.91 o                         
  -4  12   3        101.90        114.65        18.90 o                         
  -3  12   3          8.40          1.11         9.33 o                         
  -2  12   3         64.49         70.93        19.91 o                         
  -1  12   3         63.06         97.86        12.58 o                         
   0  12   3          7.80         -6.05         5.35 o                         
   1  12   3         59.94         51.65        10.07 o                         
   2  12   3         66.73         64.31        10.27 o                         
   3  12   3          7.44          8.50         7.55 o                         
   4  12   3        102.50        114.87        15.94 o                         
  -3  13   3         71.41         76.23        16.14 o                         
  -2  13   3        171.99        169.06        17.82 o                         
  -1  13   3        237.06        268.47        24.50 o                         
   0  13   3         95.83        106.98        15.94 o                         
   1  13   3        232.83        202.16        23.69 o                         
   2  13   3        167.27        168.20        24.97 o                         
   3  13   3         69.60         94.12        17.48 o                         
   0   0   4         60.31         55.01         5.38 o                         
   1   0   4        835.55        885.75        13.96 o                         
   2   0   4         56.93         71.62         4.66 o                         
   3   0   4         44.52         24.84         3.65 o                         
   4   0   4       4062.26       4206.40        46.32 o                         
   5   0   4         74.23         82.22         6.99 o                         
   6   0   4         85.13         94.33        13.27 o                         
   7   0   4        412.54        418.54        28.77 o                         
   8   0   4          8.25          7.68        12.10 o                         
  -8   1   4         80.92         48.86        28.64 o                         
  -7   1   4         11.65         25.45        13.25 o                         
  -6   1   4       1212.67       1200.92        37.14 o                         
  -5   1   4       1884.31       1811.80        50.23 o                         
  -4   1   4       1658.15       1617.13        23.10 o                         
  -3   1   4       1247.22       1285.97        18.53 o                         
  -2   1   4        956.19        977.12        14.62 o                         
  -1   1   4       1833.10       1869.20        21.62 o                         
   0   1   4         36.93         40.32         2.84 o                         
   1   1   4       1796.39       1867.50        22.78 o                         
   2   1   4        939.31        932.36        14.90 o                         
   3   1   4       1225.99       1256.27        19.63 o                         
   4   1   4       1680.68       1681.95        38.18 o                         
   5   1   4       1874.31       1871.94        29.01 o                         
   6   1   4       1211.41       1222.34        31.89 o                         
   7   1   4         10.28          9.79         8.52 o                         
   8   1   4         84.92         85.63        34.14 o                         
  -8   2   4         40.77         50.42        16.80 o                         
  -7   2   4        178.33        161.03        23.25 o                         
  -6   2   4        402.05        434.72        33.98 o                         
  -5   2   4       1520.15       1485.87        38.55 o                         
  -4   2   4         43.17         47.56         4.45 o                         
  -3   2   4        138.22        144.67         6.37 o                         
  -2   2   4        469.50        495.32         9.92 o                         
  -1   2   4       1050.50       1106.10        15.53 o                         
   0   2   4       2461.84       2524.22        26.76 o                         
   1   2   4       1019.91       1067.84        14.77 o                         
   2   2   4        455.18        461.55        15.15 o                         
   3   2   4        135.55        132.50         7.44 o                         
   4   2   4         50.97         41.12         5.21 o                         
   5   2   4       1520.23       1531.92        26.70 o                         
   6   2   4        401.39        404.95        22.28 o                         
   7   2   4        177.48        195.65        20.38 o                         
   8   2   4         40.54         29.74        16.60 o                         
  -8   3   4        114.32        135.77        45.37 o                         
  -7   3   4        284.32        208.94        47.50 o                         
  -6   3   4        143.43        102.65        24.75 o                         
  -5   3   4         34.69         25.43        16.27 o                         
  -4   3   4       1267.83       1236.13        21.74 o                         
  -3   3   4       3913.23       3877.02        42.41 o                         
  -2   3   4        108.58        100.66         5.60 o                         
  -1   3   4       1518.44       1504.07        21.33 o                         
   0   3   4       1125.52       1249.73        18.70 o                         
   1   3   4       1534.74       1493.42        19.70 o                         
   2   3   4        101.15        104.12         6.77 o                         
   3   3   4       3914.89       3873.45        54.39 o                         
   4   3   4       1271.72       1267.25        25.46 o                         
   5   3   4         35.59         40.03         6.30 o                         
   6   3   4        148.23        152.82        11.22 o                         
   7   3   4        281.90        293.39        20.79 o                         
   8   3   4        111.01        108.47        17.74 o                         
  -7   4   4        233.31        227.01        27.67 o                         
  -6   4   4        596.90        630.67        56.01 o                         
  -5   4   4        230.58        252.39        25.07 o                         
  -4   4   4       1236.69       1211.34        33.02 o                         
  -3   4   4        159.02        177.26         7.90 o                         
  -2   4   4        756.85        738.75        12.06 o                         
  -1   4   4        120.47        110.33         6.56 o                         
   0   4   4         26.89         48.04         5.35 o                         
   1   4   4        118.60         95.21         5.75 o                         
   2   4   4        777.29        739.10        16.37 o                         
   3   4   4        163.54        165.01        10.04 o                         
   4   4   4       1262.14       1274.00        34.36 o                         
   5   4   4        232.10        265.45        15.22 o                         
   6   4   4        616.52        669.14        20.81 o                         
   7   4   4        239.46        232.93        19.33 o                         
  -7   5   4         37.81         32.19        15.49 o                         
  -6   5   4         23.86          1.67        10.48 o                         
  -5   5   4        881.94        867.99        54.67 o                         
  -4   5   4        468.53        460.98        18.90 o                         
  -3   5   4         34.68         33.00         4.57 o                         
  -2   5   4       2428.08       2445.00        27.47 o                         
  -1   5   4       1251.64       1220.12        19.02 o                         
   0   5   4       3510.79       3455.47        39.14 o                         
   1   5   4       1251.33       1232.29        20.20 o                         
   2   5   4       2469.78       2461.25        35.76 o                         
   3   5   4         36.87         30.82         5.71 o                         
   4   5   4        458.74        472.86        25.66 o                         
   5   5   4        874.40        850.82        26.56 o                         
   6   5   4         24.24         21.91         7.04 o                         
   7   5   4         36.83         42.69        10.72 o                         
  -7   6   4        356.44        305.38        52.92 o                         
  -6   6   4         35.27         47.01        12.18 o                         
  -5   6   4         92.06         73.83        12.81 o                         
  -4   6   4        977.97        933.38        32.57 o                         
  -3   6   4        712.70        679.71        19.87 o                         
  -2   6   4        113.00        107.04         6.06 o                         
  -1   6   4        988.49        971.43        17.60 o                         
   0   6   4       1714.90       1738.08        25.64 o                         
   1   6   4        967.98        934.86        18.31 o                         
   2   6   4        108.27         97.15         8.28 o                         
   3   6   4        726.57        693.67        23.94 o                         
   4   6   4        996.59       1004.06        25.20 o                         
   5   6   4         88.44         80.84        10.05 o                         
   6   6   4         35.24         34.81         9.74 o                         
   7   6   4        349.68        387.87        20.16 o                         
  -7   7   4        129.32        175.64        39.13 o                         
  -6   7   4        162.48        172.44        36.59 o                         
  -5   7   4        310.18        312.71        24.62 o                         
  -4   7   4        411.60        398.35        25.71 o                         
  -3   7   4        256.01        250.52        16.06 o                         
  -2   7   4        666.89        643.01        15.88 o                         
  -1   7   4        185.23        186.30        10.85 o                         
   0   7   4       1318.99       1307.70        22.80 o                         
   1   7   4        194.41        186.36        13.34 o                         
   2   7   4        669.84        666.50        22.96 o                         
   3   7   4        260.13        280.66        15.32 o                         
   4   7   4        406.49        436.58        29.43 o                         
   5   7   4        313.48        308.86        18.27 o                         
   6   7   4        160.60        138.71        13.70 o                         
   7   7   4        128.72        112.01        15.62 o                         
  -6   8   4        238.80        234.16        23.21 o                         
  -5   8   4         21.19         13.60         9.25 o                         
  -4   8   4        411.78        419.18        27.86 o                         
  -3   8   4        887.63        867.82        39.61 o                         
  -2   8   4        573.85        595.22        16.33 o                         
  -1   8   4        938.01        953.77        19.68 o                         
   0   8   4       2784.50       2794.25        38.42 o                         
   1   8   4        931.66        896.34        24.69 o                         
   2   8   4        587.69        604.99        18.91 o                         
   3   8   4        876.80        862.77        27.42 o                         
   4   8   4        396.97        387.84        20.34 o                         
   5   8   4         22.50         17.17         7.11 o                         
   6   8   4        233.11        240.01        26.89 o                         
  -6   9   4        115.99        123.02        18.50 o                         
  -5   9   4        598.64        628.27        43.79 o                         
  -4   9   4        603.81        552.91        33.07 o                         
  -3   9   4        193.78        212.07        20.09 o                         
  -2   9   4        340.55        325.10        14.81 o                         
  -1   9   4        437.82        414.15        18.12 o                         
   0   9   4         73.87         79.04         7.80 o                         
   1   9   4        443.64        430.37        16.96 o                         
   2   9   4        343.77        330.08        17.02 o                         
   3   9   4        194.73        210.58        14.70 o                         
   4   9   4        606.99        621.49        24.21 o                         
   5   9   4        599.46        655.13        26.22 o                         
   6   9   4        117.09        141.65        17.37 o                         
  -5  10   4        167.95        176.58        21.24 o                         
  -4  10   4        165.33        118.53        30.30 o                         
  -3  10   4        446.05        411.56        40.54 o                         
  -2  10   4        330.22        327.15        17.56 o                         
  -1  10   4        480.03        453.03        23.74 o                         
   0  10   4         48.14         50.91         7.08 o                         
   1  10   4        484.07        488.00        29.88 o                         
   2  10   4        323.98        331.03        18.11 o                         
   3  10   4        445.84        455.30        26.31 o                         
   4  10   4        162.71        162.40        16.79 o                         
   5  10   4        163.52        165.30        18.07 o                         
  -5  11   4         33.06         28.68        14.54 o                         
  -4  11   4        586.09        513.07        34.75 o                         
  -3  11   4        463.57        459.17        31.48 o                         
  -2  11   4          0.89         -2.13         7.40 o                         
  -1  11   4        517.96        534.17        21.53 o                         
   0  11   4         84.99         88.54        10.39 o                         
   1  11   4        507.50        543.69        27.19 o                         
   2  11   4          0.95         -5.91         5.21 o                         
   3  11   4        463.45        477.44        27.42 o                         
   4  11   4        587.53        571.26        31.21 o                         
   5  11   4         36.93         36.28        11.30 o                         
  -4  12   4         31.66         45.74        14.29 o                         
  -3  12   4        106.06        137.78        19.28 o                         
  -2  12   4        121.12         93.19        15.75 o                         
  -1  12   4        141.45        120.54        11.02 o                         
   0  12   4          8.45         20.90         7.37 o                         
   1  12   4        139.73        141.15        21.61 o                         
   2  12   4        120.28        121.27        17.39 o                         
   3  12   4        105.91        125.37        16.05 o                         
   4  12   4         30.50         44.31        12.78 o                         
  -2  13   4        559.98        534.63        35.82 o                         
  -1  13   4         38.70         48.72        13.67 o                         
   0  13   4        152.94         71.32        23.57 o                         
   1  13   4         39.13         44.40        12.89 o                         
   2  13   4        558.89        577.55        36.36 o                         
   1   0   5      14498.09      14848.89       159.43 o                         
   2   0   5       4347.19       4604.70        46.29 o                         
   3   0   5         13.63          7.98         3.14 o                         
   4   0   5        101.67        103.10         7.20 o                         
   5   0   5          7.40         12.27         4.34 o                         
   6   0   5          2.47         12.27         7.91 o                         
   7   0   5        300.06        313.38        24.33 o                         
   8   0   5         19.80         -3.69        11.60 o                         
  -8   1   5        226.35        234.22        30.72 o                         
  -7   1   5        475.74        522.78        40.10 o                         
  -6   1   5        263.49        254.00        23.01 o                         
  -5   1   5        245.69        243.12        14.83 o                         
  -4   1   5        202.48        191.94         9.19 o                         
  -3   1   5        554.66        530.23        11.86 o                         
  -2   1   5        806.21        859.05        14.45 o                         
  -1   1   5        598.57        590.00        11.12 o                         
   0   1   5        360.71        359.93         7.79 o                         
   1   1   5        599.63        610.76        10.91 o                         
   2   1   5        785.63        841.72        22.64 o                         
   3   1   5        549.01        508.55        12.28 o                         
   4   1   5        198.16        200.08        11.09 o                         
   5   1   5        258.10        260.86        13.00 o                         
   6   1   5        265.07        270.32        17.93 o                         
   7   1   5        478.38        505.21        31.48 o                         
   8   1   5        229.40        248.71        31.02 o                         
  -8   2   5        251.42        272.64        61.96 o                         
  -7   2   5         58.57         72.18        17.15 o                         
  -6   2   5        291.50        273.18        27.40 o                         
  -5   2   5        217.34        240.48        18.10 o                         
  -4   2   5        230.63        236.46        11.22 o                         
  -3   2   5       2436.19       2351.30        28.96 o                         
  -2   2   5       2223.77       2121.72        26.05 o                         
  -1   2   5       2826.12       2970.85        48.35 o                         
   0   2   5       6477.17       6577.05        60.45 o                         
   1   2   5       2795.02       2958.34        31.26 o                         
   2   2   5       2199.50       2156.78        32.15 o                         
   3   2   5       2444.02       2448.70        31.39 o                         
   4   2   5        232.61        241.35        11.29 o                         
   5   2   5        206.70        214.60        11.72 o                         
   6   2   5        294.48        280.91        18.68 o                         
   7   2   5         61.69         50.18        12.52 o                         
   8   2   5        246.66        271.20        25.72 o                         
  -8   3   5         54.91         61.34        18.51 o                         
  -7   3   5         24.82         10.62        12.54 o                         
  -6   3   5        560.26        480.06        36.52 o                         
  -5   3   5        411.04        404.18        22.44 o                         
  -4   3   5         75.70         82.04         6.69 o                         
  -3   3   5        571.59        531.84        11.53 o                         
  -2   3   5       2558.02       2632.91        30.68 o                         
  -1   3   5       2095.44       2139.10        28.66 o                         
   0   3   5        175.61        143.20         8.90 o                         
   1   3   5       2094.22       2148.35        27.57 o                         
   2   3   5       2563.75       2654.90        32.07 o                         
   3   3   5        596.84        583.90        16.51 o                         
   4   3   5         80.94         68.16         7.03 o                         
   5   3   5        423.39        426.97        15.52 o                         
   6   3   5        576.55        594.79        18.16 o                         
   7   3   5         28.76         43.27        10.05 o                         
   8   3   5         53.57         68.14        15.15 o                         
  -7   4   5        433.16        441.13        53.39 o                         
  -6   4   5        327.80        281.12        39.92 o                         
  -5   4   5        474.44        475.44        38.46 o                         
  -4   4   5       1871.15       1771.59        52.01 o                         
  -3   4   5        255.03        255.40        15.03 o                         
  -2   4   5       1119.71       1141.72        18.90 o                         
  -1   4   5       1045.11       1090.92        19.25 o                         
   0   4   5        175.11        143.23         7.65 o                         
   1   4   5       1045.46       1135.82        16.62 o                         
   2   4   5       1090.28       1116.67        19.22 o                         
   3   4   5        253.17        246.78        14.15 o                         
   4   4   5       1861.69       1887.96        33.03 o                         
   5   4   5        471.80        482.71        16.42 o                         
   6   4   5        327.41        342.58        16.75 o                         
   7   4   5        439.24        431.80        25.82 o                         
  -7   5   5        129.78        138.57        23.15 o                         
  -6   5   5        246.39        236.30        26.88 o                         
  -5   5   5        617.84        592.04        33.59 o                         
  -4   5   5        140.46        134.72        18.04 o                         
  -3   5   5       1587.01       1587.74        26.50 o                         
  -2   5   5        601.64        600.72        12.91 o                         
  -1   5   5        533.85        578.71        14.12 o                         
   0   5   5        762.97        766.40        16.71 o                         
   1   5   5        545.52        556.31        13.09 o                         
   2   5   5        640.28        624.79        15.93 o                         
   3   5   5       1607.31       1578.48        31.36 o                         
   4   5   5        144.91        143.40        14.01 o                         
   5   5   5        611.21        600.31        22.26 o                         
   6   5   5        247.38        255.34        15.22 o                         
   7   5   5        125.52        130.73        15.54 o                         
  -7   6   5          9.33          5.38        11.68 o                         
  -6   6   5        354.22        287.42        30.56 o                         
  -5   6   5        684.85        689.52        37.59 o                         
  -4   6   5        565.06        555.72        26.55 o                         
  -3   6   5        889.21        891.38        18.34 o                         
  -2   6   5        298.91        315.73         9.89 o                         
  -1   6   5        366.06        348.15        12.38 o                         
   0   6   5        999.35       1058.26        20.98 o                         
   1   6   5        365.55        349.67        12.05 o                         
   2   6   5        311.56        305.77        13.35 o                         
   3   6   5        876.85        837.35        21.44 o                         
   4   6   5        571.69        579.82        19.06 o                         
   5   6   5        681.82        666.91        22.11 o                         
   6   6   5        359.51        420.05        19.73 o                         
   7   6   5          9.11         13.45         7.92 o                         
  -7   7   5        182.96        206.46        29.22 o                         
  -6   7   5        650.98        701.81        49.02 o                         
  -5   7   5         29.72         21.50        21.54 o                         
  -4   7   5       1740.91       1752.93        78.45 o                         
  -3   7   5       1019.78        998.18        28.04 o                         
  -2   7   5        281.43        252.60        11.99 o                         
  -1   7   5        386.97        398.74        13.98 o                         
   0   7   5        167.71        170.71         9.74 o                         
   1   7   5        393.84        404.99        15.35 o                         
   2   7   5        287.37        266.68        19.58 o                         
   3   7   5       1037.07       1047.99        25.04 o                         
   4   7   5       1728.43       1755.32        35.73 o                         
   5   7   5         33.26         33.13         7.86 o                         
   6   7   5        650.10        704.03        29.79 o                         
   7   7   5        185.41        185.98        19.39 o                         
  -6   8   5         18.47         39.88        15.59 o                         
  -5   8   5         37.90         29.37        10.84 o                         
  -4   8   5         93.49         93.02        14.48 o                         
  -3   8   5        358.46        382.84        28.72 o                         
  -2   8   5        856.07        856.78        20.82 o                         
  -1   8   5        140.61        136.92         9.20 o                         
   0   8   5        267.37        299.63        13.52 o                         
   1   8   5        149.54        136.46        10.29 o                         
   2   8   5        835.86        870.53        22.78 o                         
   3   8   5        367.51        392.77        22.53 o                         
   4   8   5         92.35         93.44        10.58 o                         
   5   8   5         34.48         45.71        10.18 o                         
   6   8   5         17.50         28.18         9.82 o                         
  -6   9   5        146.75        139.15        24.60 o                         
  -5   9   5        883.46        851.34        37.58 o                         
  -4   9   5         57.41         41.47        15.08 o                         
  -3   9   5        270.21        288.01        23.36 o                         
  -2   9   5        301.36        294.71        14.42 o                         
  -1   9   5        138.74        159.98        12.13 o                         
   0   9   5          0.99         -2.51         3.87 o                         
   1   9   5        135.20        134.68        10.89 o                         
   2   9   5        288.08        283.53        17.05 o                         
   3   9   5        273.44        270.29        16.73 o                         
   4   9   5         58.71         55.49        10.73 o                         
   5   9   5        889.51        904.53        52.81 o                         
   6   9   5        137.98        131.67        16.60 o                         
  -5  10   5        204.11        205.87        22.63 o                         
  -4  10   5        358.45        359.47        30.85 o                         
  -3  10   5         56.30         78.68        14.32 o                         
  -2  10   5        167.75        208.25        14.71 o                         
  -1  10   5        164.33        163.66        11.81 o                         
   0  10   5       1628.81       1641.75        51.74 o                         
   1  10   5        157.35        167.32        14.66 o                         
   2  10   5        172.63        180.35        16.06 o                         
   3  10   5         55.47         41.36        16.70 o                         
   4  10   5        362.28        311.38        22.60 o                         
   5  10   5        204.48        198.21        19.48 o                         
  -4  11   5         75.67         82.51        15.76 o                         
  -3  11   5         59.87         72.15        14.68 o                         
  -2  11   5        266.78        295.28        24.95 o                         
  -1  11   5        168.17        162.99        13.51 o                         
   0  11   5         21.33         19.00         6.76 o                         
   1  11   5        181.40        171.48        17.79 o                         
   2  11   5        260.69        237.13        18.89 o                         
   3  11   5         54.90         50.12        11.21 o                         
   4  11   5         76.23         77.82        13.41 o                         
  -3  12   5        396.82        410.26        34.88 o                         
  -2  12   5         77.81         88.52        15.94 o                         
  -1  12   5        451.10        466.41        25.92 o                         
   0  12   5          1.53         -2.94         6.38 o                         
   1  12   5        467.58        439.58        32.14 o                         
   2  12   5         79.52         86.47        12.85 o                         
   3  12   5        401.24        442.75        27.67 o                         
  -2  13   5         66.84         63.24        18.32 o                         
  -1  13   5         39.91         24.62        21.35 o                         
   0  13   5        280.71        250.68        28.02 o                         
   1  13   5         41.84         45.09        16.03 o                         
   2  13   5         67.37         84.96        16.26 o                         
   0   0   6        693.67        741.92        17.23 o                         
   1   0   6       1257.41       1245.81        28.04 o                         
   2   0   6       1439.32       1431.37        20.64 o                         
   3   0   6       2281.38       2392.09        30.67 o                         
   4   0   6       1289.34       1300.43        26.00 o                         
   5   0   6        112.95        132.62         9.07 o                         
   6   0   6         30.96         25.02        11.35 o                         
   7   0   6         54.70         50.49        13.21 o                         
   8   0   6         12.50          4.68        13.57 o                         
  -8   1   6        144.13        171.76        27.03 o                         
  -7   1   6        178.69        185.22        33.87 o                         
  -6   1   6       1013.63       1001.33        34.70 o                         
  -5   1   6       1947.54       1939.65        46.51 o                         
  -4   1   6       2231.99       2227.27        30.15 o                         
  -3   1   6        294.81        278.52         9.59 o                         
  -2   1   6       2516.20       2590.42        30.72 o                         
  -1   1   6        630.09        620.10        16.70 o                         
   0   1   6       1969.18       2001.03        25.27 o                         
   1   1   6        652.32        662.83        16.63 o                         
   2   1   6       2527.55       2536.86        30.51 o                         
   3   1   6        294.29        289.14        10.49 o                         
   4   1   6       2208.54       2160.87        31.07 o                         
   5   1   6       1956.67       1954.08        33.10 o                         
   6   1   6       1010.77       1028.73        29.97 o                         
   7   1   6        185.39        216.69        21.21 o                         
   8   1   6        137.92        164.93        26.73 o                         
  -8   2   6         14.64         27.17        15.54 o                         
  -7   2   6        372.74        318.79        32.27 o                         
  -6   2   6        621.08        614.68        54.06 o                         
  -5   2   6        457.47        460.40        24.06 o                         
  -4   2   6        286.69        300.04        10.53 o                         
  -3   2   6        371.21        369.60        10.49 o                         
  -2   2   6       1029.28       1068.62        17.61 o                         
  -1   2   6        536.92        525.36        12.94 o                         
   0   2   6       1046.58        958.89        17.76 o                         
   1   2   6        552.30        549.96        12.94 o                         
   2   2   6       1062.46       1101.57        20.69 o                         
   3   2   6        359.99        380.84        11.34 o                         
   4   2   6        293.16        315.41        13.12 o                         
   5   2   6        447.76        453.10        15.73 o                         
   6   2   6        625.87        635.70        24.06 o                         
   7   2   6        372.01        378.39        27.32 o                         
   8   2   6         16.46          9.63        11.02 o                         
  -7   3   6        183.15        226.57        28.35 o                         
  -6   3   6        146.80        163.26        22.87 o                         
  -5   3   6        370.60        352.23        22.75 o                         
  -4   3   6        912.02        934.34        19.83 o                         
  -3   3   6       2157.10       2088.68        27.53 o                         
  -2   3   6         65.56         72.25         5.55 o                         
  -1   3   6        694.91        684.67        15.06 o                         
   0   3   6       3964.12       3865.51        40.73 o                         
   1   3   6        682.60        685.35        15.46 o                         
   2   3   6         67.61         77.77         5.89 o                         
   3   3   6       2154.37       2069.45        32.10 o                         
   4   3   6        891.88        900.42        19.81 o                         
   5   3   6        360.90        395.94        16.63 o                         
   6   3   6        142.52        153.44        11.38 o                         
   7   3   6        190.65        209.87        22.04 o                         
  -7   4   6         29.09         10.17        11.81 o                         
  -6   4   6        590.01        489.12        37.84 o                         
  -5   4   6       1154.79       1170.05        35.81 o                         
  -4   4   6        525.97        569.87        23.97 o                         
  -3   4   6         84.48         82.84         6.50 o                         
  -2   4   6       1288.57       1236.47        21.44 o                         
  -1   4   6        707.86        669.89        19.90 o                         
   0   4   6       2506.30       2600.10        31.59 o                         
   1   4   6        695.06        642.83        11.97 o                         
   2   4   6       1273.33       1194.81        20.11 o                         
   3   4   6         91.65         81.40         8.75 o                         
   4   4   6        532.28        529.65        15.97 o                         
   5   4   6       1146.22       1140.00        24.94 o                         
   6   4   6        580.17        587.64        19.42 o                         
   7   4   6         31.15         38.23        13.11 o                         
  -7   5   6        254.63        199.23        27.44 o                         
  -6   5   6         70.56         44.58        14.56 o                         
  -5   5   6        555.80        487.16        41.16 o                         
  -4   5   6        179.95        196.67        17.02 o                         
  -3   5   6        568.43        530.31        15.39 o                         
  -2   5   6        509.08        484.33        13.07 o                         
  -1   5   6        110.44        111.13         7.85 o                         
   0   5   6          2.24          4.60         2.64 o                         
   1   5   6        104.50         98.55         6.12 o                         
   2   5   6        497.05        488.05        13.08 o                         
   3   5   6        556.70        564.56        15.44 o                         
   4   5   6        166.12        178.56        12.49 o                         
   5   5   6        557.10        588.63        19.16 o                         
   6   5   6         69.28         76.11        12.88 o                         
   7   5   6        249.73        253.86        31.60 o                         
  -7   6   6        100.46        105.27        29.60 o                         
  -6   6   6        107.10        123.33        21.41 o                         
  -5   6   6        224.52        213.39        25.41 o                         
  -4   6   6        475.87        476.83        24.72 o                         
  -3   6   6       1860.15       1855.70        31.49 o                         
  -2   6   6        101.24        100.74         9.22 o                         
  -1   6   6       2098.56       2017.98        31.97 o                         
   0   6   6         29.34         23.06         4.45 o                         
   1   6   6       2096.04       2044.39        27.46 o                         
   2   6   6        102.10        111.40         8.30 o                         
   3   6   6       1895.48       1891.61        33.40 o                         
   4   6   6        475.77        485.33        19.13 o                         
   5   6   6        220.83        229.02        16.12 o                         
   6   6   6        110.09        117.04        15.36 o                         
   7   6   6        103.45        102.26        13.05 o                         
  -6   7   6        284.15        263.32        30.27 o                         
  -5   7   6         97.24         79.09        17.74 o                         
  -4   7   6         37.42         28.37        20.74 o                         
  -3   7   6       1559.09       1508.56        33.58 o                         
  -2   7   6        105.33        112.23         9.61 o                         
  -1   7   6        331.67        322.55        15.87 o                         
   0   7   6        307.11        292.46        12.37 o                         
   1   7   6        322.20        328.99        14.30 o                         
   2   7   6        106.48        109.82         8.75 o                         
   3   7   6       1543.03       1508.52        28.40 o                         
   4   7   6         36.70         41.54         8.14 o                         
   5   7   6         96.95         78.26        10.72 o                         
   6   7   6        286.84        281.72        20.88 o                         
  -6   8   6         10.02          6.01        11.75 o                         
  -5   8   6        115.22        106.88        20.66 o                         
  -4   8   6         52.07         47.15        25.29 o                         
  -3   8   6        354.67        337.33        23.18 o                         
  -2   8   6        434.37        465.93        23.54 o                         
  -1   8   6        652.41        645.76        18.45 o                         
   0   8   6        647.22        630.51        17.19 o                         
   1   8   6        657.75        638.67        19.49 o                         
   2   8   6        417.15        383.65        18.70 o                         
   3   8   6        352.79        357.63        21.24 o                         
   4   8   6         51.82         46.55        10.14 o                         
   5   8   6        113.94        128.73        14.23 o                         
   6   8   6          9.03         11.34         8.18 o                         
  -5   9   6        297.44        255.53        31.19 o                         
  -4   9   6        364.61        327.20        84.16 o                         
  -3   9   6         22.53         36.37        13.33 o                         
  -2   9   6         93.78         96.85         9.86 o                         
  -1   9   6         32.19         35.51         7.82 o                         
   0   9   6          2.24          1.85         4.46 o                         
   1   9   6         32.17         27.34         6.74 o                         
   2   9   6         95.92         86.24        11.17 o                         
   3   9   6         18.24          4.51         6.76 o                         
   4   9   6        374.36        330.53        25.09 o                         
   5   9   6        306.99        294.24        20.18 o                         
  -5  10   6        157.40        148.72        25.22 o                         
  -4  10   6        478.66        395.43        72.95 o                         
  -3  10   6        209.62        201.12        25.84 o                         
  -2  10   6        658.11        677.39        24.67 o                         
  -1  10   6         32.97         33.01         7.33 o                         
   0  10   6        418.42        425.37        19.42 o                         
   1  10   6         32.59         33.75         7.16 o                         
   2  10   6        637.50        725.32        26.61 o                         
   3  10   6        202.60        175.25        16.42 o                         
   4  10   6        469.19        432.01        26.79 o                         
   5  10   6        159.38        167.77        17.66 o                         
  -4  11   6        163.35        175.70        26.55 o                         
  -3  11   6        491.48        516.13        61.26 o                         
  -2  11   6          7.94          3.35        12.38 o                         
  -1  11   6        320.76        319.27        18.74 o                         
   0  11   6        177.17        184.18        16.36 o                         
   1  11   6        328.68        339.29        24.93 o                         
   2  11   6          6.75         12.95         9.01 o                         
   3  11   6        485.73        522.90        29.71 o                         
   4  11   6        175.40        170.85        18.51 o                         
  -3  12   6         40.82         60.62        18.54 o                         
  -2  12   6         44.98         52.94        17.27 o                         
  -1  12   6         21.82         18.39         8.33 o                         
   0  12   6         86.46         82.73        16.88 o                         
   1  12   6         21.25         19.54         9.54 o                         
   2  12   6         46.24         32.15        10.12 o                         
   3  12   6         40.34         15.33        13.07 o                         
  -1  13   6        213.06        207.40        29.25 o                         
   0  13   6        107.88        132.46        17.98 o                         
   1  13   6        211.95        197.82        21.77 o                         
   1   0   7       4464.22       4491.72        46.15 o                         
   2   0   7       4081.70       3889.61        42.63 o                         
   3   0   7         30.38         31.59         4.55 o                         
   4   0   7       1109.26       1080.03        25.86 o                         
   5   0   7         49.77         41.53         6.21 o                         
   6   0   7         11.51         18.81         8.97 o                         
   7   0   7          0.01          3.07         8.62 o                         
  -7   1   7        880.96        898.97        45.67 o                         
  -6   1   7        412.58        405.92        27.93 o                         
  -5   1   7        466.66        453.74        24.37 o                         
  -4   1   7        541.07        515.84        13.89 o                         
  -3   1   7        454.83        445.72        14.41 o                         
  -2   1   7        755.14        802.37        15.44 o                         
  -1   1   7        348.25        388.70        11.01 o                         
   0   1   7         70.43         75.38         4.78 o                         
   1   1   7        338.81        374.07        14.45 o                         
   2   1   7        771.37        783.10        14.72 o                         
   3   1   7        455.19        442.68        12.37 o                         
   4   1   7        538.36        561.51        15.06 o                         
   5   1   7        463.47        450.46        16.78 o                         
   6   1   7        428.51        450.45        42.68 o                         
   7   1   7        885.58        917.99        41.23 o                         
  -7   2   7         61.75         50.73        16.17 o                         
  -6   2   7        962.67        977.42        34.92 o                         
  -5   2   7        355.90        372.83        23.72 o                         
  -4   2   7        788.83        767.17        16.78 o                         
  -3   2   7       1868.00       1890.55        26.96 o                         
  -2   2   7       1172.85       1191.29        19.69 o                         
  -1   2   7        101.28        102.02         7.30 o                         
   0   2   7       1877.84       1808.00        27.53 o                         
   1   2   7         89.56         87.69         7.21 o                         
   2   2   7       1194.60       1188.73        20.07 o                         
   3   2   7       1878.87       1886.80        27.71 o                         
   4   2   7        788.34        793.33        18.29 o                         
   5   2   7        356.10        396.65        16.30 o                         
   6   2   7        941.78        941.09        29.37 o                         
   7   2   7         64.95         78.20        18.57 o                         
  -7   3   7         54.74         44.83        19.40 o                         
  -6   3   7         98.04        115.60        19.64 o                         
  -5   3   7        479.78        502.44        24.66 o                         
  -4   3   7        184.59        200.88        11.40 o                         
  -3   3   7       1644.37       1591.65        24.22 o                         
  -2   3   7        773.81        758.63        18.80 o                         
  -1   3   7        449.83        488.07        13.39 o                         
   0   3   7        281.73        264.36        11.05 o                         
   1   3   7        433.63        496.80        29.85 o                         
   2   3   7        774.20        758.95        15.04 o                         
   3   3   7       1665.68       1610.68        25.47 o                         
   4   3   7        190.18        196.45        11.12 o                         
   5   3   7        484.82        494.86        16.94 o                         
   6   3   7         96.74        100.60        11.05 o                         
   7   3   7         53.72         50.99        26.52 o                         
  -7   4   7        236.46        249.35        29.80 o                         
  -6   4   7         45.29         37.57        13.87 o                         
  -5   4   7       1033.44       1081.04        42.41 o                         
  -4   4   7        164.39        182.19        17.48 o                         
  -3   4   7        552.48        568.09        17.06 o                         
  -2   4   7        814.77        778.49        16.16 o                         
  -1   4   7        272.72        264.77         9.41 o                         
   0   4   7        209.55        221.53         9.19 o                         
   1   4   7        269.33        288.84        10.80 o                         
   2   4   7        817.96        788.65        15.69 o                         
   3   4   7        549.07        577.61        17.40 o                         
   4   4   7        159.68        167.97        10.64 o                         
   5   4   7       1025.24       1067.73        27.56 o                         
   6   4   7         44.76         57.77         9.23 o                         
   7   4   7        233.30        222.38        23.66 o                         
  -7   5   7        166.65        156.38        25.37 o                         
  -6   5   7         31.79         25.31        13.14 o                         
  -5   5   7         89.20         88.46        35.84 o                         
  -4   5   7        237.87        225.18        18.76 o                         
  -3   5   7       1035.10       1040.48        22.76 o                         
  -2   5   7       1039.03        986.34        26.81 o                         
  -1   5   7       1378.66       1321.68        20.81 o                         
   0   5   7        770.77        757.58        17.20 o                         
   1   5   7       1348.90       1318.88        24.92 o                         
   2   5   7       1059.35       1018.89        20.13 o                         
   3   5   7       1023.37       1032.41        24.89 o                         
   4   5   7        236.94        251.59        15.50 o                         
   5   5   7         93.52         96.83        10.84 o                         
   6   5   7         35.25         43.20         9.15 o                         
   7   5   7        168.95        191.27        22.95 o                         
  -7   6   7        208.26        193.13        28.37 o                         
  -6   6   7        226.09        206.57        54.69 o                         
  -5   6   7         31.09         40.42        13.72 o                         
  -4   6   7         66.00         78.45        12.40 o                         
  -3   6   7         17.32         21.53         5.46 o                         
  -2   6   7       1206.89       1178.14        27.38 o                         
  -1   6   7         19.94         21.05         4.28 o                         
   0   6   7         45.48         61.58         6.72 o                         
   1   6   7         19.53         14.50         4.59 o                         
   2   6   7       1189.24       1164.50        44.36 o                         
   3   6   7         17.16         24.39         6.56 o                         
   4   6   7         59.12         75.59         9.77 o                         
   5   6   7         32.43         30.73         7.85 o                         
   6   6   7        223.88        195.25        16.16 o                         
   7   6   7        207.13        206.33        24.93 o                         
  -6   7   7        328.71        251.61        30.00 o                         
  -5   7   7         88.59         75.12        16.91 o                         
  -4   7   7        918.07        858.84       121.05 o                         
  -3   7   7        884.68        903.25        26.15 o                         
  -2   7   7        363.06        333.97        17.69 o                         
  -1   7   7        337.83        338.46        14.13 o                         
   0   7   7        610.33        582.27        15.78 o                         
   1   7   7        336.69        328.77        23.08 o                         
   2   7   7        353.47        361.02        17.62 o                         
   3   7   7        867.33        899.17        29.10 o                         
   4   7   7        926.71        913.05        26.61 o                         
   5   7   7         89.38         89.23        11.52 o                         
   6   7   7        329.39        336.80        21.43 o                         
  -6   8   7         33.13         25.24        46.05 o                         
  -5   8   7        524.33        515.48        47.94 o                         
  -4   8   7        673.99        682.42        42.10 o                         
  -3   8   7         43.87         54.26        11.47 o                         
  -2   8   7       1087.85       1092.34        26.15 o                         
  -1   8   7        453.08        469.39        16.60 o                         
   0   8   7          0.04         -2.25         4.37 o                         
   1   8   7        448.04        443.66        17.77 o                         
   2   8   7       1128.72       1116.29        27.57 o                         
   3   8   7         41.29         44.28         8.27 o                         
   4   8   7        684.18        708.35        39.35 o                         
   5   8   7        516.79        492.65        25.00 o                         
   6   8   7         34.36         33.68        10.19 o                         
  -5   9   7        259.67        236.06        29.64 o                         
  -4   9   7         13.68         19.89        13.41 o                         
  -3   9   7        423.06        407.14        36.34 o                         
  -2   9   7        719.58        740.92        22.37 o                         
  -1   9   7        121.63        131.38        12.89 o                         
   0   9   7         23.07         21.51         6.25 o                         
   1   9   7        125.41        148.82        13.78 o                         
   2   9   7        741.32        725.08        28.00 o                         
   3   9   7        426.57        414.44        24.30 o                         
   4   9   7         16.48         10.02         6.85 o                         
   5   9   7        255.43        248.80        19.01 o                         
  -5  10   7         66.84         68.42        19.51 o                         
  -4  10   7         57.24         49.75        16.42 o                         
  -3  10   7        859.71        750.55        43.02 o                         
  -2  10   7        708.89        703.52        26.43 o                         
  -1  10   7        513.29        502.03        21.95 o                         
   0  10   7        171.34        183.19        13.91 o                         
   1  10   7        522.24        580.60        26.04 o                         
   2  10   7        709.28        660.55        28.94 o                         
   3  10   7        873.76        837.45        30.85 o                         
   4  10   7         57.67         33.07         9.17 o                         
   5  10   7         69.12         85.79        12.78 o                         
  -4  11   7         37.83         59.42        18.26 o                         
  -3  11   7        163.28        167.37        25.54 o                         
  -2  11   7        122.59        123.29        26.74 o                         
  -1  11   7         66.70         78.16        10.76 o                         
   0  11   7        406.87        428.78        24.75 o                         
   1  11   7         70.15         53.91        15.69 o                         
   2  11   7        131.18        134.06        15.11 o                         
   3  11   7        167.37        150.51        16.68 o                         
   4  11   7         36.17         31.30        10.62 o                         
  -3  12   7        196.42        208.65        38.15 o                         
  -2  12   7        118.08        132.12        23.65 o                         
  -1  12   7        350.55        343.63        23.25 o                         
   0  12   7        127.87        144.06        15.93 o                         
   1  12   7        348.67        321.33        32.81 o                         
   2  12   7        118.07        130.91        15.78 o                         
   3  12   7        190.96        216.34        20.59 o                         
  -1  13   7          5.57         17.81        13.74 o                         
   0  13   7        193.91        190.88        24.03 o                         
   1  13   7          6.37          1.63         9.71 o                         
   0   0   8         95.52         83.05         7.77 o                         
   1   0   8       1860.27       1949.57        25.68 o                         
   2   0   8        117.06        125.87         7.35 o                         
   3   0   8        241.38        234.19        10.71 o                         
   4   0   8         40.26         43.34         6.09 o                         
   5   0   8        245.67        281.91        13.55 o                         
   6   0   8          1.44          9.77        10.39 o                         
   7   0   8        658.71        710.33        41.43 o                         
  -7   1   8        116.34        147.76        18.58 o                         
  -6   1   8        320.67        280.09        26.19 o                         
  -5   1   8        275.37        281.44        20.75 o                         
  -4   1   8        290.64        284.76        12.89 o                         
  -3   1   8        599.82        597.99        14.71 o                         
  -2   1   8        462.11        419.99        13.27 o                         
  -1   1   8       3125.47       3104.37        39.05 o                         
   0   1   8          4.09          3.91         2.00 o                         
   1   1   8       3111.05       3053.96        40.09 o                         
   2   1   8        463.11        406.74        15.65 o                         
   3   1   8        602.35        581.09        14.38 o                         
   4   1   8        296.22        295.23        13.13 o                         
   5   1   8        273.90        253.40        13.07 o                         
   6   1   8        309.78        313.94        23.76 o                         
   7   1   8        116.80        119.49        22.20 o                         
  -7   2   8        137.21        140.15        24.63 o                         
  -6   2   8         59.77         56.31        31.35 o                         
  -5   2   8         58.86         61.17        13.98 o                         
  -4   2   8        548.38        526.05        14.65 o                         
  -3   2   8       1054.96       1076.01        20.11 o                         
  -2   2   8        804.44        857.64        17.09 o                         
  -1   2   8       2157.79       2186.94        36.58 o                         
   0   2   8        341.21        333.81        12.06 o                         
   1   2   8       2165.10       2209.60        32.03 o                         
   2   2   8        789.29        822.84        16.02 o                         
   3   2   8       1055.84       1097.72        20.24 o                         
   4   2   8        549.23        527.77        15.59 o                         
   5   2   8         61.44         67.01         8.54 o                         
   6   2   8         59.31         89.11        14.39 o                         
   7   2   8        139.50        228.71        31.83 o                         
  -7   3   8        248.35        208.59        28.39 o                         
  -6   3   8          7.13         14.80         9.74 o                         
  -5   3   8         53.48         52.64        11.06 o                         
  -4   3   8        167.79        170.44        12.29 o                         
  -3   3   8        229.66        252.12        11.29 o                         
  -2   3   8        358.31        348.00        11.51 o                         
  -1   3   8        266.73        254.72        11.95 o                         
   0   3   8       7346.09       7170.59        79.05 o                         
   1   3   8        267.83        250.85        15.03 o                         
   2   3   8        370.29        376.46        14.52 o                         
   3   3   8        212.11        212.11        18.84 o                         
   4   3   8        160.59        145.20        11.41 o                         
   5   3   8         49.16         45.05         7.88 o                         
   6   3   8          6.18         -0.40         5.69 o                         
   7   3   8        244.96        256.01        31.17 o                         
  -7   4   8          7.19         17.05        31.66 o                         
  -6   4   8        340.57        323.93        35.44 o                         
  -5   4   8       1362.76       1387.84        60.13 o                         
  -4   4   8        988.77       1031.16        33.23 o                         
  -3   4   8        842.49        820.38        20.37 o                         
  -2   4   8        270.51        298.82        14.40 o                         
  -1   4   8         87.58         67.22         6.98 o                         
   0   4   8        607.74        629.16        14.58 o                         
   1   4   8         86.41         83.47         6.67 o                         
   2   4   8        264.18        270.72        13.67 o                         
   3   4   8        844.29        808.19        30.52 o                         
   4   4   8        995.93        958.77        25.16 o                         
   5   4   8       1373.33       1415.66        40.35 o                         
   6   4   8        340.88        374.79        20.76 o                         
   7   4   8          6.27          7.12        10.02 o                         
  -7   5   8         28.87         35.34        17.44 o                         
  -6   5   8         35.87         48.88        15.50 o                         
  -5   5   8        289.50        268.01        39.68 o                         
  -4   5   8       1329.97       1300.55        38.83 o                         
  -3   5   8         61.21         59.67         7.60 o                         
  -2   5   8       1007.40        969.89        19.75 o                         
  -1   5   8        555.55        561.44        17.45 o                         
   0   5   8       1370.63       1374.14        26.85 o                         
   1   5   8        550.38        557.97        14.81 o                         
   2   5   8       1015.11       1026.08        23.75 o                         
   3   5   8         58.20         63.38         8.36 o                         
   4   5   8       1314.82       1330.14        41.80 o                         
   5   5   8        288.17        295.65        17.94 o                         
   6   5   8         35.56         30.88         8.36 o                         
   7   5   8         29.18         39.77        14.33 o                         
  -6   6   8        539.58        579.18        43.86 o                         
  -5   6   8        115.24        115.82        29.32 o                         
  -4   6   8        857.81        831.65        40.71 o                         
  -3   6   8        380.44        360.97        15.46 o                         
  -2   6   8        236.66        234.82        13.53 o                         
  -1   6   8       1454.89       1464.32        27.96 o                         
   0   6   8        401.16        391.67        18.24 o                         
   1   6   8       1446.04       1375.82        25.34 o                         
   2   6   8        249.50        238.83        15.62 o                         
   3   6   8        364.21        363.46        18.30 o                         
   4   6   8        855.21        847.31        25.27 o                         
   5   6   8        116.04        133.73        14.65 o                         
   6   6   8        536.33        592.81        30.81 o                         
  -6   7   8        502.19        503.19        42.20 o                         
  -5   7   8        206.49        236.05        28.00 o                         
  -4   7   8          3.33         10.79        10.49 o                         
  -3   7   8        135.74        138.35        11.08 o                         
  -2   7   8         57.57         47.96         9.00 o                         
  -1   7   8        148.87        154.13        15.03 o                         
   0   7   8        987.58        977.00        24.07 o                         
   1   7   8        144.10        164.42        12.52 o                         
   2   7   8         52.17         61.99         8.48 o                         
   3   7   8        141.84        169.45        13.39 o                         
   4   7   8          4.34          5.42         6.05 o                         
   5   7   8        211.20        191.82        20.27 o                         
   6   7   8        501.20        521.26        42.59 o                         
  -6   8   8        150.81        153.49        35.91 o                         
  -5   8   8         19.77         10.48        10.47 o                         
  -4   8   8        112.32        118.40        20.33 o                         
  -3   8   8        208.73        212.79        32.71 o                         
  -2   8   8       1296.92       1308.67        29.58 o                         
  -1   8   8       1307.11       1317.09        33.13 o                         
   0   8   8        769.91        792.27        22.54 o                         
   1   8   8       1312.26       1285.38        33.70 o                         
   2   8   8       1279.35       1289.46        34.92 o                         
   3   8   8        219.69        206.97        16.01 o                         
   4   8   8        116.33        117.64        12.60 o                         
   5   8   8         18.75         17.61         7.85 o                         
   6   8   8        156.41        157.28        16.36 o                         
  -5   9   8        186.13        231.95        38.16 o                         
  -4   9   8        204.67        215.67        51.49 o                         
  -3   9   8         68.15         80.34        17.57 o                         
  -2   9   8        872.16        872.44        25.09 o                         
  -1   9   8         54.74         47.12         9.15 o                         
   0   9   8         43.28         55.27         8.36 o                         
   1   9   8         54.70         66.55        10.32 o                         
   2   9   8        871.73        891.42        29.98 o                         
   3   9   8         66.88         77.53        14.28 o                         
   4   9   8        191.05        174.77        19.14 o                         
   5   9   8        185.25        203.91        17.61 o                         
  -4  10   8        285.32        235.22        35.83 o                         
  -3  10   8        125.13        127.31        21.59 o                         
  -2  10   8         90.76        106.71        11.52 o                         
  -1  10   8         93.96         77.46        10.34 o                         
   0  10   8        108.15        102.19        14.53 o                         
   1  10   8         93.91         95.65        12.60 o                         
   2  10   8         91.63         82.40        12.51 o                         
   3  10   8        120.47        116.11        14.75 o                         
   4  10   8        287.06        257.95        21.62 o                         
  -3  11   8        684.58        724.32        51.26 o                         
  -2  11   8         44.60         47.92        17.34 o                         
  -1  11   8         46.56         65.40        10.33 o                         
   0  11   8        784.08        800.40        29.60 o                         
   1  11   8         43.26         45.54        10.25 o                         
   2  11   8         43.73         45.69        10.98 o                         
   3  11   8        689.27        666.33        41.86 o                         
  -2  12   8          2.86          8.07        13.04 o                         
  -1  12   8         12.35         16.83         9.87 o                         
   0  12   8          6.47          5.85         9.01 o                         
   1  12   8         12.64         13.18        11.85 o                         
   2  12   8          3.60          0.04         7.35 o                         
   1   0   9         31.18         38.07         4.51 o                         
   2   0   9        551.62        491.01        12.74 o                         
   3   0   9          0.62          1.69         3.79 o                         
   4   0   9         29.90         39.46         6.16 o                         
   5   0   9        251.71        264.41        13.63 o                         
   6   0   9          1.67         -0.94        11.17 o                         
   7   0   9         11.52         18.82        13.47 o                         
  -7   1   9        746.86        838.76        44.73 o                         
  -6   1   9        192.42        203.68        19.83 o                         
  -5   1   9        206.47        212.58        18.85 o                         
  -4   1   9        567.43        578.34        15.90 o                         
  -3   1   9        598.89        573.46        23.44 o                         
  -2   1   9        209.04        214.47        10.21 o                         
  -1   1   9        219.49        226.91         9.67 o                         
   0   1   9         30.88         28.91         3.89 o                         
   1   1   9        221.94        240.76        10.83 o                         
   2   1   9        198.76        214.43         9.44 o                         
   3   1   9        600.81        560.40        14.63 o                         
   4   1   9        568.80        562.48        18.11 o                         
   5   1   9        222.10        214.50        14.05 o                         
   6   1   9        185.32        169.68        39.75 o                         
   7   1   9        740.81        801.19        45.37 o                         
  -7   2   9         21.13         20.52        19.97 o                         
  -6   2   9        918.64        976.33        36.64 o                         
  -5   2   9         17.76         29.63         9.01 o                         
  -4   2   9       1050.13       1019.06        23.78 o                         
  -3   2   9        901.67        864.38        18.78 o                         
  -2   2   9        171.76        152.20         9.03 o                         
  -1   2   9        184.67        163.84         9.71 o                         
   0   2   9         90.86        106.40         8.37 o                         
   1   2   9        183.70        175.07         9.57 o                         
   2   2   9        176.75        152.15        11.20 o                         
   3   2   9        895.92        874.25        21.72 o                         
   4   2   9       1049.95       1066.49        25.56 o                         
   5   2   9         17.21         17.09         6.17 o                         
   6   2   9        926.13        993.86        37.21 o                         
   7   2   9         18.75         26.72        14.74 o                         
  -7   3   9        149.29        149.06        24.63 o                         
  -6   3   9        118.93        132.59        17.08 o                         
  -5   3   9        280.37        302.20        22.58 o                         
  -4   3   9        215.16        193.92        12.39 o                         
  -3   3   9        536.90        532.87        14.94 o                         
  -2   3   9       1356.34       1363.62        23.57 o                         
  -1   3   9        382.74        442.55        20.18 o                         
   0   3   9       3130.75       3131.64        43.88 o                         
   1   3   9        392.04        392.53        21.38 o                         
   2   3   9       1357.34       1340.30        26.51 o                         
   3   3   9        515.09        487.83        21.69 o                         
   4   3   9        213.12        222.59        14.34 o                         
   5   3   9        277.87        310.35        17.52 o                         
   6   3   9        115.90        141.42        13.27 o                         
   7   3   9        152.54        190.20        42.29 o                         
  -7   4   9        283.75        282.42        32.46 o                         
  -6   4   9         53.02         44.33        15.24 o                         
  -5   4   9        299.90        328.05        24.41 o                         
  -4   4   9        731.40        755.31        26.84 o                         
  -3   4   9        773.72        749.25        22.44 o                         
  -2   4   9        341.44        359.89        14.67 o                         
  -1   4   9        372.52        376.28        22.58 o                         
   0   4   9         92.88        110.43         9.18 o                         
   1   4   9        369.92        386.33        12.81 o                         
   2   4   9        344.70        332.50        14.93 o                         
   3   4   9        774.11        778.56        21.73 o                         
   4   4   9        745.04        713.94        22.10 o                         
   5   4   9        301.02        340.70        19.04 o                         
   6   4   9         55.11         56.54         9.82 o                         
   7   4   9        285.06        322.44        28.20 o                         
  -6   5   9          0.39         -8.28         9.45 o                         
  -5   5   9         29.52         35.41        10.62 o                         
  -4   5   9        178.61        197.72        21.08 o                         
  -3   5   9         18.80         27.48         6.29 o                         
  -2   5   9        888.88        874.32        19.44 o                         
  -1   5   9       3819.37       3780.59        54.47 o                         
   0   5   9       1029.18        943.17        22.73 o                         
   1   5   9       3838.80       3803.61        53.63 o                         
   2   5   9        889.35        917.38        36.63 o                         
   3   5   9         21.00         25.58         6.56 o                         
   4   5   9        175.63        164.55        14.72 o                         
   5   5   9         28.21         35.38         9.91 o                         
   6   5   9          0.17         -3.92         6.36 o                         
  -6   6   9         92.45        120.98        23.12 o                         
  -5   6   9          3.96          1.89        10.31 o                         
  -4   6   9        107.52         88.83        14.77 o                         
  -3   6   9        595.63        567.36        18.90 o                         
  -2   6   9        799.04        791.38        21.65 o                         
  -1   6   9        107.03        127.55        10.28 o                         
   0   6   9        879.51        877.87        25.42 o                         
   1   6   9        106.34         92.93         9.70 o                         
   2   6   9        802.10        827.31        38.05 o                         
   3   6   9        598.27        597.40        29.13 o                         
   4   6   9        105.77        104.68        15.43 o                         
   5   6   9          4.19          2.28         6.27 o                         
   6   6   9         92.38        104.14        14.05 o                         
  -6   7   9         48.17         47.89        17.28 o                         
  -5   7   9         11.78         -5.74         9.75 o                         
  -4   7   9         89.75        104.94        19.89 o                         
  -3   7   9       1494.92       1456.40        39.58 o                         
  -2   7   9         82.33        107.76        10.35 o                         
  -1   7   9        781.00        761.07        21.27 o                         
   0   7   9        636.71        635.55        22.34 o                         
   1   7   9        791.85        810.64        23.15 o                         
   2   7   9         84.45         96.99        12.11 o                         
   3   7   9       1506.43       1417.97        45.36 o                         
   4   7   9         88.51        109.92        12.38 o                         
   5   7   9         11.81         15.28         6.99 o                         
   6   7   9         48.64         34.13        10.44 o                         
  -5   8   9        248.37        277.09        32.47 o                         
  -4   8   9         84.26         72.93        32.87 o                         
  -3   8   9         18.53         28.34         9.90 o                         
  -2   8   9        850.63        905.31        48.91 o                         
  -1   8   9        313.81        336.83        20.31 o                         
   0   8   9         76.49         77.88         9.35 o                         
   1   8   9        321.56        330.09        20.29 o                         
   2   8   9        839.60        797.89        28.30 o                         
   3   8   9         18.55         24.57         8.27 o                         
   4   8   9         83.91         80.97        12.68 o                         
   5   8   9        257.83        266.48        21.93 o                         
  -5   9   9          9.67          4.58        10.76 o                         
  -4   9   9        141.13         81.85        33.68 o                         
  -3   9   9         11.05         13.78        10.97 o                         
  -2   9   9       1026.61        992.70        27.34 o                         
  -1   9   9        725.32        722.84        28.54 o                         
   0   9   9        198.86        226.54        15.45 o                         
   1   9   9        716.97        726.23        35.93 o                         
   2   9   9       1006.49        997.23        40.15 o                         
   3   9   9         10.39          1.67         5.80 o                         
   4   9   9        136.34        132.67        16.08 o                         
   5   9   9          8.67          4.54         8.11 o                         
  -4  10   9         35.60         35.86        16.05 o                         
  -3  10   9        112.53        125.33        22.78 o                         
  -2  10   9         42.28         34.24         9.99 o                         
  -1  10   9        844.78        861.00        26.60 o                         
   0  10   9         78.32         68.74        11.39 o                         
   1  10   9        843.55        844.31        29.83 o                         
   2  10   9         40.83         54.78        11.03 o                         
   3  10   9        117.65        125.82        15.55 o                         
   4  10   9         34.56         49.21        11.88 o                         
  -3  11   9         49.01         82.40        36.64 o                         
  -2  11   9        243.29        268.30        31.54 o                         
  -1  11   9        426.60        452.91        23.54 o                         
   0  11   9        749.77        762.18        30.50 o                         
   1  11   9        422.03        365.73        28.41 o                         
   2  11   9        238.70        227.91        20.11 o                         
   3  11   9         46.96         44.25        11.56 o                         
  -1  12   9        352.79        376.34        22.55 o                         
   0  12   9          9.13         17.91         9.53 o                         
   1  12   9        355.38        379.86        37.30 o                         
   0   0  10       1737.63       1687.81        34.68 o                         
   1   0  10       1885.18       1813.31        26.12 o                         
   2   0  10        979.78        953.36        45.48 o                         
   3   0  10         88.31         85.79         8.68 o                         
   4   0  10          4.38          0.24         4.65 o                         
   5   0  10        196.17        208.37        19.11 o                         
   6   0  10         99.74        135.81        50.03 o                         
   7   0  10        159.40        153.41        25.02 o                         
  -7   1  10         38.08         46.53        16.41 o                         
  -6   1  10        307.77        337.99        32.44 o                         
  -5   1  10        154.24        176.49        22.65 o                         
  -4   1  10        494.08        534.41        16.02 o                         
  -3   1  10        387.19        369.11        13.79 o                         
  -2   1  10        608.19        593.12        15.15 o                         
  -1   1  10        950.13        895.52        17.95 o                         
   0   1  10        227.89        218.37        13.26 o                         
   1   1  10        959.86        901.82        20.24 o                         
   2   1  10        609.67        557.90        16.73 o                         
   3   1  10        379.57        338.76        16.14 o                         
   4   1  10        489.78        507.32        17.94 o                         
   5   1  10        157.00        171.30        15.30 o                         
   6   1  10        319.67        323.75        48.66 o                         
   7   1  10         36.63         73.26        18.93 o                         
  -7   2  10        187.53        253.94        45.21 o                         
  -6   2  10         19.34         16.13        12.23 o                         
  -5   2  10          8.07         -7.23         6.88 o                         
  -4   2  10         40.93         46.09         7.31 o                         
  -3   2  10        502.06        530.04        15.26 o                         
  -2   2  10       1426.30       1393.01        24.43 o                         
  -1   2  10       1415.08       1394.98        23.68 o                         
   0   2  10        968.29        918.47        21.21 o                         
   1   2  10       1382.33       1345.96        25.02 o                         
   2   2  10       1439.14       1386.92        30.18 o                         
   3   2  10        512.74        521.27        17.44 o                         
   4   2  10         36.02         29.99         8.92 o                         
   5   2  10          8.74         14.12         6.30 o                         
   6   2  10         19.97         30.09        13.73 o                         
   7   2  10        186.08        212.08        31.51 o                         
  -7   3  10        153.96        120.31        33.47 o                         
  -6   3  10        243.92        253.07        24.93 o                         
  -5   3  10        110.44        125.58        15.81 o                         
  -4   3  10        127.82        124.93        10.51 o                         
  -3   3  10        507.73        508.73        15.55 o                         
  -2   3  10        172.91        167.77        10.09 o                         
  -1   3  10         11.73          9.56         4.12 o                         
   0   3  10       5066.35       4859.29        61.50 o                         
   1   3  10         12.70         17.14         6.32 o                         
   2   3  10        163.87        161.39        14.10 o                         
   3   3  10        512.54        533.66        20.64 o                         
   4   3  10        143.73        150.27        12.18 o                         
   5   3  10        114.27        109.72        11.61 o                         
   6   3  10        245.46        248.86        17.51 o                         
   7   3  10        152.61        151.34        25.78 o                         
  -6   4  10         58.14         44.43        15.84 o                         
  -5   4  10        779.65        781.42        32.62 o                         
  -4   4  10        528.97        515.92        22.31 o                         
  -3   4  10        387.02        400.82        17.93 o                         
  -2   4  10        300.16        303.04        13.57 o                         
  -1   4  10        777.32        754.83        25.09 o                         
   0   4  10        177.11        186.09        16.39 o                         
   1   4  10        788.99        741.73        24.03 o                         
   2   4  10        311.32        284.83        17.71 o                         
   3   4  10        380.00        358.66        17.00 o                         
   4   4  10        528.29        495.38        21.47 o                         
   5   4  10        779.61        791.89        25.27 o                         
   6   4  10         58.75         48.65         9.63 o                         
  -6   5  10         34.84         50.59        16.61 o                         
  -5   5  10        245.99        296.31        24.27 o                         
  -4   5  10        877.04        881.08        33.31 o                         
  -3   5  10        114.02        132.80        11.17 o                         
  -2   5  10        203.86        211.50        11.82 o                         
  -1   5  10        935.64        867.78        22.23 o                         
   0   5  10        417.35        432.45        16.85 o                         
   1   5  10        933.15        898.23        26.74 o                         
   2   5  10        202.04        205.66        16.16 o                         
   3   5  10        111.77        112.46        12.60 o                         
   4   5  10        906.83        851.70        28.46 o                         
   5   5  10        249.20        288.53        18.52 o                         
   6   5  10         35.90         51.60        10.22 o                         
  -6   6  10         96.31         76.13        19.27 o                         
  -5   6  10         92.83         84.80        18.66 o                         
  -4   6  10        829.59        817.79        32.99 o                         
  -3   6  10        337.46        318.25        16.97 o                         
  -2   6  10        231.84        221.30        14.12 o                         
  -1   6  10       1302.73       1283.31        28.03 o                         
   0   6  10         26.57         27.80         6.56 o                         
   1   6  10       1297.21       1342.63        33.77 o                         
   2   6  10        224.44        255.34        20.71 o                         
   3   6  10        337.56        351.39        21.98 o                         
   4   6  10        826.60        812.98        29.48 o                         
   5   6  10         91.99        101.59        13.75 o                         
   6   6  10         98.54        102.05        13.47 o                         
  -5   7  10        270.29        252.92        29.53 o                         
  -4   7  10        104.86        111.33        20.08 o                         
  -3   7  10        619.58        626.43        30.35 o                         
  -2   7  10        255.67        229.89        14.86 o                         
  -1   7  10        333.37        317.72        17.27 o                         
   0   7  10         20.75          7.38         4.75 o                         
   1   7  10        344.99        351.64        20.83 o                         
   2   7  10        251.95        243.20        18.14 o                         
   3   7  10        625.05        593.04        27.95 o                         
   4   7  10        103.80        118.01        14.26 o                         
   5   7  10        261.07        300.86        26.63 o                         
  -5   8  10         13.61          5.79        13.54 o                         
  -4   8  10         57.20         53.85        16.44 o                         
  -3   8  10        527.94        544.31        55.19 o                         
  -2   8  10        583.80        571.81        26.89 o                         
  -1   8  10        774.87        764.48        27.09 o                         
   0   8  10         15.43         16.02         6.44 o                         
   1   8  10        778.21        796.05        27.66 o                         
   2   8  10        597.99        602.49        40.80 o                         
   3   8  10        518.36        520.81        28.31 o                         
   4   8  10         56.11         66.04        20.91 o                         
   5   8  10         14.95         18.72         9.85 o                         
  -4   9  10        270.82        218.02        34.09 o                         
  -3   9  10         96.43         94.92        15.91 o                         
  -2   9  10        469.26        481.63        25.19 o                         
  -1   9  10        116.26         87.96        12.99 o                         
   0   9  10          1.73          4.10         5.98 o                         
   1   9  10        117.85        108.74        13.45 o                         
   2   9  10        473.18        471.76        26.93 o                         
   3   9  10        100.08        107.42        17.10 o                         
   4   9  10        268.42        261.62        28.72 o                         
  -3  10  10         86.97         99.81        21.31 o                         
  -2  10  10        419.26        400.58        34.43 o                         
  -1  10  10        207.94        212.92        16.44 o                         
   0  10  10        257.16        250.71        19.69 o                         
   1  10  10        208.67        229.51        19.10 o                         
   2  10  10        431.21        437.09        26.61 o                         
   3  10  10         92.66        101.05        14.68 o                         
  -2  11  10         40.07         42.40        16.50 o                         
  -1  11  10         93.31         82.85        11.67 o                         
   0  11  10        908.63        902.34        32.98 o                         
   1  11  10         94.19         85.38        15.69 o                         
   2  11  10         42.33         52.18        12.23 o                         
   1   0  11       1018.61        975.91        25.30 o                         
   2   0  11       5147.97       5035.82        92.63 o                         
   3   0  11        319.33        295.81        15.53 o                         
   4   0  11        371.48        381.54        18.35 o                         
   5   0  11        256.84        264.58        23.47 o                         
   6   0  11         69.95         73.26        17.76 o                         
  -6   1  11        558.62        664.64        46.41 o                         
  -5   1  11       1416.78       1290.81        64.25 o                         
  -4   1  11         62.61         61.29        10.05 o                         
  -3   1  11       1403.49       1376.45        28.88 o                         
  -2   1  11        823.03        824.97        21.49 o                         
  -1   1  11        639.17        638.43        15.55 o                         
   0   1  11        247.92        237.11        13.27 o                         
   1   1  11        648.70        610.74        21.32 o                         
   2   1  11        827.87        840.60        21.29 o                         
   3   1  11       1410.39       1375.37        35.44 o                         
   4   1  11         59.58         57.38         8.98 o                         
   5   1  11       1395.48       1397.12        47.58 o                         
   6   1  11        550.13        619.84        48.63 o                         
  -6   2  11        226.24        264.63        30.48 o                         
  -5   2  11        302.21        299.64        29.43 o                         
  -4   2  11        151.15        178.46        22.59 o                         
  -3   2  11        767.59        783.12        19.16 o                         
  -2   2  11        983.75        942.79        24.17 o                         
  -1   2  11        521.41        515.71        14.99 o                         
   0   2  11        156.80        143.71        10.43 o                         
   1   2  11        540.01        539.48        20.34 o                         
   2   2  11        973.76        936.73        31.38 o                         
   3   2  11        765.83        756.91        21.62 o                         
   4   2  11        149.34        152.17        12.49 o                         
   5   2  11        306.83        338.34        18.99 o                         
   6   2  11        230.18        267.60        30.59 o                         
  -6   3  11        382.91        327.67        32.99 o                         
  -5   3  11        198.03        202.86        24.66 o                         
  -4   3  11        493.70        518.82        19.24 o                         
  -3   3  11        621.34        607.70        17.07 o                         
  -2   3  11        442.21        435.75        16.33 o                         
  -1   3  11       1369.05       1342.10        27.18 o                         
   0   3  11          4.64          5.03         5.54 o                         
   1   3  11       1383.14       1333.81        32.79 o                         
   2   3  11        449.45        430.99        25.26 o                         
   3   3  11        617.22        597.59        22.63 o                         
   4   3  11        495.48        501.89        20.69 o                         
   5   3  11        192.10        181.10        14.67 o                         
   6   3  11        376.35        398.07        22.07 o                         
  -6   4  11        157.47        171.43        37.23 o                         
  -5   4  11        101.21        121.70        16.41 o                         
  -4   4  11        647.95        719.17        27.58 o                         
  -3   4  11         14.69         17.05         6.08 o                         
  -2   4  11        192.84        192.59        12.41 o                         
  -1   4  11        240.59        219.89        13.24 o                         
   0   4  11         37.04         43.03         8.27 o                         
   1   4  11        230.11        229.63        16.33 o                         
   2   4  11        198.41        208.50        15.99 o                         
   3   4  11         12.46          4.94         6.19 o                         
   4   4  11        637.15        651.00        25.30 o                         
   5   4  11        103.04        109.67        13.49 o                         
   6   4  11        152.16        161.50        15.12 o                         
  -6   5  11        277.34        327.02        49.03 o                         
  -5   5  11         80.74         99.27        15.64 o                         
  -4   5  11        112.33        126.06        21.13 o                         
  -3   5  11        277.95        245.61        17.26 o                         
  -2   5  11        159.69        178.44        11.29 o                         
  -1   5  11        339.84        320.75        16.28 o                         
   0   5  11        932.95        934.79        24.28 o                         
   1   5  11        340.95        342.84        19.95 o                         
   2   5  11        150.57        151.55        14.40 o                         
   3   5  11        274.09        279.44        19.31 o                         
   4   5  11        120.26         92.49        12.24 o                         
   5   5  11         82.19         86.29        12.91 o                         
   6   5  11        284.07        307.75        23.37 o                         
  -5   6  11        220.76        224.41        28.04 o                         
  -4   6  11         41.42         42.38        11.99 o                         
  -3   6  11         30.19         42.99         7.90 o                         
  -2   6  11        685.35        645.04        20.93 o                         
  -1   6  11         17.46         12.39         5.38 o                         
   0   6  11        535.06        554.70        20.90 o                         
   1   6  11         17.97          5.44         6.29 o                         
   2   6  11        688.27        688.98        29.97 o                         
   3   6  11         30.57         35.81         9.48 o                         
   4   6  11         45.17         34.25         9.45 o                         
   5   6  11        219.39        220.49        25.21 o                         
  -5   7  11         13.45          3.88        12.64 o                         
  -4   7  11        271.36        277.70        24.20 o                         
  -3   7  11        175.21        144.30        14.89 o                         
  -2   7  11         44.63         35.93         7.92 o                         
  -1   7  11        110.32        124.47        12.72 o                         
   0   7  11        300.59        323.87        20.65 o                         
   1   7  11        108.00         83.59        13.84 o                         
   2   7  11         45.56         43.88         9.86 o                         
   3   7  11        173.05        185.68        17.24 o                         
   4   7  11        267.83        290.68        23.70 o                         
   5   7  11         15.33          4.71         7.58 o                         
  -4   8  11        308.68        308.90        32.75 o                         
  -3   8  11         56.46         45.61        12.64 o                         
  -2   8  11        478.75        498.06        22.90 o                         
  -1   8  11        246.88        230.64        25.02 o                         
   0   8  11        550.49        546.12        29.80 o                         
   1   8  11        242.86        214.76        17.52 o                         
   2   8  11        454.21        501.91        27.41 o                         
   3   8  11         56.82         65.27        13.29 o                         
   4   8  11        307.30        347.86        38.76 o                         
  -4   9  11         83.44         75.11        26.62 o                         
  -3   9  11         84.09        110.34        17.47 o                         
  -2   9  11        193.13        183.33        15.05 o                         
  -1   9  11         10.17          6.23         6.31 o                         
   0   9  11         34.67         26.76        10.67 o                         
   1   9  11         10.94          8.56         7.52 o                         
   2   9  11        194.11        168.69        17.42 o                         
   3   9  11         85.17         78.19        13.20 o                         
   4   9  11         83.51         65.38        12.56 o                         
  -3  10  11        356.53        309.25        34.19 o                         
  -2  10  11        196.43        228.75        28.69 o                         
  -1  10  11        117.22        146.08        15.86 o                         
   0  10  11          0.06          0.93         8.50 o                         
   1  10  11        109.78        131.04        15.06 o                         
   2  10  11        198.55        237.97        20.69 o                         
   3  10  11        344.73        380.79        26.74 o                         
  -1  11  11        130.04        146.68        14.92 o                         
   0  11  11         38.33         47.34        19.21 o                         
   1  11  11        125.64        113.56        23.75 o                         
   0   0  12        590.07        626.33        46.18 o                         
   1   0  12        846.66        816.25        25.72 o                         
   2   0  12        466.07        443.48        23.12 o                         
   3   0  12       2000.02       2022.33        45.57 o                         
   4   0  12        519.37        533.73        20.41 o                         
   5   0  12          4.66          2.84         6.33 o                         
   6   0  12         82.28         74.08        18.85 o                         
  -6   1  12        703.26        750.85        82.62 o                         
  -5   1  12        446.03        501.22        38.32 o                         
  -4   1  12         67.27         57.01         8.57 o                         
  -3   1  12         82.83         80.89         9.28 o                         
  -2   1  12        577.11        512.63        20.67 o                         
  -1   1  12         81.78         74.35         8.25 o                         
   0   1  12        663.36        615.66        49.62 o                         
   1   1  12         80.14         75.08        10.38 o                         
   2   1  12        564.10        527.32        20.81 o                         
   3   1  12         78.93         78.05         9.07 o                         
   4   1  12         69.13         78.63         9.96 o                         
   5   1  12        440.36        486.84        22.75 o                         
   6   1  12        700.24        745.32        42.45 o                         
  -6   2  12        408.21        415.41        37.30 o                         
  -5   2  12       1208.64       1284.07        87.70 o                         
  -4   2  12        406.93        438.93        21.85 o                         
  -3   2  12         92.73         80.68         9.21 o                         
  -2   2  12        845.54        883.07        22.92 o                         
  -1   2  12        549.93        548.25        18.01 o                         
   0   2  12         15.05         19.57         6.31 o                         
   1   2  12        560.32        545.61        21.22 o                         
   2   2  12        828.54        830.08        30.60 o                         
   3   2  12         99.89         74.64        13.22 o                         
   4   2  12        403.68        410.52        26.23 o                         
   5   2  12       1233.48       1309.91        32.70 o                         
   6   2  12        413.51        396.15        36.88 o                         
  -6   3  12         54.33         49.64        27.73 o                         
  -5   3  12        101.44        102.90        22.89 o                         
  -4   3  12       1074.46       1122.15        40.76 o                         
  -3   3  12        719.97        690.37        23.86 o                         
  -2   3  12        210.33        212.46        12.06 o                         
  -1   3  12        169.54        160.90        10.49 o                         
   0   3  12       1316.04       1249.30        27.68 o                         
   1   3  12        172.53        163.22        14.05 o                         
   2   3  12        206.75        211.87        16.37 o                         
   3   3  12        729.53        734.12        25.84 o                         
   4   3  12       1067.91       1021.26        32.12 o                         
   5   3  12        105.43         87.28        12.65 o                         
   6   3  12         57.12         62.15        12.29 o                         
  -6   4  12        163.23        176.69        38.62 o                         
  -5   4  12        553.71        536.01        40.80 o                         
  -4   4  12        822.09        902.40        33.55 o                         
  -3   4  12        152.41        161.32        12.70 o                         
  -2   4  12        219.03        223.30        12.59 o                         
  -1   4  12         78.07         74.73         9.16 o                         
   0   4  12        398.29        385.70        17.51 o                         
   1   4  12         83.89         86.17        13.77 o                         
   2   4  12        216.42        202.17        16.15 o                         
   3   4  12        149.24        160.87        15.08 o                         
   4   4  12        814.08        779.08        28.64 o                         
   5   4  12        554.74        524.58        28.14 o                         
   6   4  12        158.59        145.34        19.58 o                         
  -5   5  12        523.19        571.59        43.38 o                         
  -4   5  12        173.54        173.79        19.08 o                         
  -3   5  12         89.74        112.99        11.49 o                         
  -2   5  12        117.81        112.13        10.91 o                         
  -1   5  12        446.00        447.36        18.59 o                         
   0   5  12       1348.42       1297.08        29.84 o                         
   1   5  12        448.98        417.59        22.64 o                         
   2   5  12        112.18        113.53        13.10 o                         
   3   5  12         96.00         92.67        12.41 o                         
   4   5  12        175.06        204.95        20.70 o                         
   5   5  12        518.98        510.94        29.01 o                         
  -5   6  12        172.62        206.29        29.82 o                         
  -4   6  12        164.78        192.62        20.10 o                         
  -3   6  12        900.18        880.25        26.36 o                         
  -2   6  12         17.02         12.13         6.38 o                         
  -1   6  12        455.86        467.74        26.82 o                         
   0   6  12        162.27        152.62        12.52 o                         
   1   6  12        470.06        495.80        32.27 o                         
   2   6  12         16.54          7.98         6.33 o                         
   3   6  12        889.88        847.31        37.94 o                         
   4   6  12        167.02        176.77        29.45 o                         
   5   6  12        173.75        196.45        21.99 o                         
  -5   7  12        120.94        124.90        27.57 o                         
  -4   7  12         71.82         69.73        15.15 o                         
  -3   7  12        489.48        586.13        37.19 o                         
  -2   7  12        283.12        330.77        18.76 o                         
  -1   7  12        257.97        249.99        16.37 o                         
   0   7  12          3.41          6.55         5.84 o                         
   1   7  12        259.52        256.05        19.07 o                         
   2   7  12        284.48        292.75        32.29 o                         
   3   7  12        489.00        500.45        28.27 o                         
   4   7  12         74.88         97.63        14.19 o                         
   5   7  12        123.36        123.74        15.94 o                         
  -4   8  12          4.05         11.83        11.96 o                         
  -3   8  12        398.56        427.50        30.23 o                         
  -2   8  12        104.36         86.13        10.92 o                         
  -1   8  12        429.19        439.54        34.93 o                         
   0   8  12        175.94        161.06        15.66 o                         
   1   8  12        425.25        484.07        26.61 o                         
   2   8  12        108.69        127.23        15.02 o                         
   3   8  12        406.02        381.59        25.26 o                         
   4   8  12          4.41         14.39         9.03 o                         
  -3   9  12        123.22        128.75        21.97 o                         
  -2   9  12        102.76        133.64        13.67 o                         
  -1   9  12         88.58         88.42        11.67 o                         
   0   9  12         33.40         30.82        10.87 o                         
   1   9  12         88.37        107.81        14.52 o                         
   2   9  12        101.18         82.92        13.66 o                         
   3   9  12        129.35        148.81        17.29 o                         
  -2  10  12        413.91        448.30        32.62 o                         
  -1  10  12        117.98        109.93        13.03 o                         
   0  10  12         87.46         83.98        13.84 o                         
   1  10  12        110.50        102.35        14.57 o                         
   2  10  12        420.43        455.06        28.51 o                         
   1   0  13       1069.23       1073.36        30.51 o                         
   2   0  13        474.04        493.25        32.47 o                         
   3   0  13         10.64         -9.23         6.24 o                         
   4   0  13         86.70        111.48        11.39 o                         
   5   0  13          3.69          1.89         7.12 o                         
   6   0  13         33.32         47.64        17.10 o                         
  -6   1  13        156.53        183.63        27.32 o                         
  -5   1  13          2.55          2.44        10.85 o                         
  -4   1  13         12.09          1.78         6.93 o                         
  -3   1  13        488.29        491.23        20.67 o                         
  -2   1  13        455.05        455.72        27.15 o                         
  -1   1  13        219.30        247.27        17.49 o                         
   0   1  13       1631.09       1559.49       107.45 o                         
   1   1  13        220.49        227.09        26.40 o                         
   2   1  13        446.25        425.83        22.57 o                         
   3   1  13        489.98        519.06        36.22 o                         
   4   1  13         11.60          4.01         6.95 o                         
   5   1  13          3.74          7.64         8.74 o                         
   6   1  13        159.04        216.20        41.86 o                         
  -6   2  13         52.92         54.12        17.44 o                         
  -5   2  13         32.32         44.47        15.38 o                         
  -4   2  13          8.44         16.09         7.43 o                         
  -3   2  13        721.56        698.74        36.96 o                         
  -2   2  13        656.45        626.25        20.39 o                         
  -1   2  13        442.24        462.38        22.62 o                         
   0   2  13        266.35        240.96        17.14 o                         
   1   2  13        447.08        457.40        23.75 o                         
   2   2  13        649.46        635.58        27.79 o                         
   3   2  13        731.96        776.24        45.14 o                         
   4   2  13          7.78         -1.16         6.22 o                         
   5   2  13         33.69         41.46        10.14 o                         
   6   2  13         56.08         13.04        20.32 o                         
  -5   3  13         34.14         31.61        20.50 o                         
  -4   3  13        168.15        178.32        15.56 o                         
  -3   3  13         25.25         26.85         7.97 o                         
  -2   3  13        228.84        212.72        14.16 o                         
  -1   3  13       1747.63       1768.07        34.76 o                         
   0   3  13        165.66        189.83        15.24 o                         
   1   3  13       1720.28       1711.28        40.48 o                         
   2   3  13        229.71        223.67        17.42 o                         
   3   3  13         23.96         33.14         8.91 o                         
   4   3  13        164.70        167.20        16.19 o                         
   5   3  13         33.47         36.64        10.00 o                         
  -5   4  13         45.04         46.39        23.18 o                         
  -4   4  13       1328.55       1391.10        43.21 o                         
  -3   4  13        121.88        127.38        13.46 o                         
  -2   4  13         14.86          4.63         5.80 o                         
  -1   4  13        278.59        267.84        15.45 o                         
   0   4  13         40.28         26.23         6.86 o                         
   1   4  13        284.59        312.65        34.48 o                         
   2   4  13         15.49         19.12         7.53 o                         
   3   4  13        118.47        112.37        13.51 o                         
   4   4  13       1324.91       1279.41        59.27 o                         
   5   4  13         47.94         51.49        11.77 o                         
  -5   5  13        146.99        166.82        26.02 o                         
  -4   5  13        328.92        334.34        32.41 o                         
  -3   5  13        691.72        687.55        25.48 o                         
  -2   5  13         72.68         81.94         9.90 o                         
  -1   5  13          6.99          5.14         5.13 o                         
   0   5  13        880.03        833.39        24.57 o                         
   1   5  13          7.49          7.52         6.93 o                         
   2   5  13         72.65         80.43        11.80 o                         
   3   5  13        692.23        679.72        36.30 o                         
   4   5  13        321.12        313.70        25.78 o                         
   5   5  13        148.99        174.38        21.70 o                         
  -4   6  13         50.25         59.99        16.31 o                         
  -3   6  13        895.67        940.87        27.27 o                         
  -2   6  13        362.79        346.98        19.22 o                         
  -1   6  13        158.35        159.94        12.07 o                         
   0   6  13        449.04        424.58        20.94 o                         
   1   6  13        157.98        159.46        18.00 o                         
   2   6  13        357.03        351.92        58.28 o                         
   3   6  13        910.42        855.97        31.65 o                         
   4   6  13         48.77         53.21        11.96 o                         
  -4   7  13        220.45        266.88        25.25 o                         
  -3   7  13         66.01         68.72        14.71 o                         
  -2   7  13         86.10         95.58        11.36 o                         
  -1   7  13        149.51        161.39        14.09 o                         
   0   7  13        181.98        185.81        14.67 o                         
   1   7  13        145.56        146.67        17.38 o                         
   2   7  13         87.87         89.01        13.01 o                         
   3   7  13         66.28         79.13        15.25 o                         
   4   7  13        223.23        236.62        21.31 o                         
  -3   8  13        325.07        370.15        29.19 o                         
  -2   8  13        844.25        878.30        27.78 o                         
  -1   8  13        184.67        212.58        16.37 o                         
   0   8  13          0.40         -4.25         5.83 o                         
   1   8  13        182.33        191.43        17.59 o                         
   2   8  13        858.52        856.50        32.35 o                         
   3   8  13        319.05        282.22        35.76 o                         
  -2   9  13         56.45         55.61        10.33 o                         
  -1   9  13        116.87        130.11        13.59 o                         
   0   9  13         19.43          8.43         9.05 o                         
   1   9  13        117.44        115.08        15.00 o                         
   2   9  13         58.77         66.45        12.69 o                         
  -1  10  13        111.26        123.30        14.07 o                         
   0  10  13        246.15        235.76        21.02 o                         
   1  10  13        113.44        122.55        19.61 o                         
   0   0  14         52.15         52.00        13.81 o                         
   1   0  14        615.81        615.32        23.99 o                         
   2   0  14         54.29         46.86         9.76 o                         
   3   0  14       1402.38       1443.73        38.03 o                         
   4   0  14        104.04         99.71        12.79 o                         
   5   0  14        155.24        150.89        18.42 o                         
  -5   1  14        466.41        523.08        61.31 o                         
  -4   1  14         78.83         58.17        12.50 o                         
  -3   1  14        295.91        303.58        23.00 o                         
  -2   1  14         61.83         60.98        12.69 o                         
  -1   1  14        144.03        144.69        14.24 o                         
   0   1  14        189.56        154.65        18.12 o                         
   1   1  14        145.04        130.39        14.10 o                         
   2   1  14         65.50         67.73        11.01 o                         
   3   1  14        295.14        319.36        22.30 o                         
   4   1  14         80.19         79.88        12.23 o                         
   5   1  14        474.41        517.05        32.50 o                         
  -5   2  14        726.20        674.78        43.35 o                         
  -4   2  14        698.69        694.07        28.64 o                         
  -3   2  14         14.38         13.44         7.49 o                         
  -2   2  14        446.04        513.89        25.80 o                         
  -1   2  14        158.05        160.30        25.92 o                         
   0   2  14        209.42        190.05        16.11 o                         
   1   2  14        157.41        161.44        18.55 o                         
   2   2  14        449.98        490.04        29.80 o                         
   3   2  14         12.06         11.24         7.38 o                         
   4   2  14        699.43        718.14        30.57 o                         
   5   2  14        703.96        744.52        31.48 o                         
  -5   3  14        214.36        210.96        27.75 o                         
  -4   3  14        854.53        873.51        29.55 o                         
  -3   3  14        239.37        231.67        20.89 o                         
  -2   3  14         98.59         94.86        12.22 o                         
  -1   3  14       1262.54       1212.78        33.83 o                         
   0   3  14         23.19         20.70        10.66 o                         
   1   3  14       1233.76       1177.17        34.31 o                         
   2   3  14        102.31         81.00        11.98 o                         
   3   3  14        242.66        267.59        20.28 o                         
   4   3  14        850.17        850.88        38.35 o                         
   5   3  14        212.04        228.26        24.26 o                         
  -5   4  14        312.94        370.80        36.31 o                         
  -4   4  14        198.37        233.14        44.81 o                         
  -3   4  14        114.06        127.61        13.95 o                         
  -2   4  14         53.09         47.06         8.31 o                         
  -1   4  14         15.40         12.28         7.48 o                         
   0   4  14        673.06        644.07        25.88 o                         
   1   4  14         15.73          6.66         7.02 o                         
   2   4  14         51.91         46.94        10.24 o                         
   3   4  14        117.12        137.17        17.65 o                         
   4   4  14        201.30        239.18        39.65 o                         
   5   4  14        313.20        348.70        25.03 o                         
  -4   5  14        177.95        179.04        27.39 o                         
  -3   5  14          1.02          5.83         7.17 o                         
  -2   5  14        713.36        705.72        26.56 o                         
  -1   5  14        205.19        201.00        15.57 o                         
   0   5  14       2399.27       2418.52        51.71 o                         
   1   5  14        203.71        214.33        18.11 o                         
   2   5  14        711.76        705.11        51.40 o                         
   3   5  14          1.07         -6.81         8.36 o                         
   4   5  14        176.20        168.56        20.22 o                         
  -4   6  14        256.88        237.57        29.29 o                         
  -3   6  14         43.38         50.47        10.71 o                         
  -2   6  14         12.70         20.21         8.71 o                         
  -1   6  14        197.38        184.22        13.23 o                         
   0   6  14         91.63        100.89        11.44 o                         
   1   6  14        194.99        214.31        18.42 o                         
   2   6  14         12.36          9.63         7.51 o                         
   3   6  14         41.81         34.76         9.96 o                         
   4   6  14        253.55        216.87        22.13 o                         
  -3   7  14         26.53         27.25        14.85 o                         
  -2   7  14        441.83        468.24        25.28 o                         
  -1   7  14        155.08        147.69        13.63 o                         
   0   7  14        253.51        261.95        18.09 o                         
   1   7  14        149.57        168.73        16.91 o                         
   2   7  14        439.44        471.85        30.94 o                         
   3   7  14         25.70         18.15         9.36 o                         
  -3   8  14        451.55        470.07        41.78 o                         
  -2   8  14        135.56        152.90        14.88 o                         
  -1   8  14        273.33        276.58        18.85 o                         
   0   8  14         50.73         66.73        12.11 o                         
   1   8  14        274.99        249.97        20.53 o                         
   2   8  14        137.45        140.84        16.84 o                         
   3   8  14        450.13        490.24        35.70 o                         
  -1   9  14        165.99        163.80        15.63 o                         
   0   9  14        307.47        293.67        26.78 o                         
   1   9  14        162.15        158.18        17.63 o                         
   1   0  15        294.28        292.31        20.55 o                         
   2   0  15        758.66        800.47        28.92 o                         
   3   0  15        896.86        972.13        32.10 o                         
   4   0  15         28.96         29.65         9.77 o                         
   5   0  15         13.03         13.74        15.25 o                         
  -5   1  15        143.33        113.38        32.82 o                         
  -4   1  15        216.27        215.55        21.24 o                         
  -3   1  15        172.82        184.76        17.11 o                         
  -2   1  15        484.06        477.77        25.82 o                         
  -1   1  15         91.93         95.85        12.94 o                         
   0   1  15        387.43        405.09        23.81 o                         
   1   1  15         91.29        114.14        13.64 o                         
   2   1  15        494.17        496.20        26.56 o                         
   3   1  15        172.49        177.21        27.79 o                         
   4   1  15        216.35        202.10        18.28 o                         
   5   1  15        143.04        154.10        19.99 o                         
  -5   2  15         27.02         32.98        23.14 o                         
  -4   2  15        101.53        107.84        16.62 o                         
  -3   2  15        213.62        236.49        25.56 o                         
  -2   2  15        754.49        787.47        49.44 o                         
  -1   2  15        350.93        380.58        29.63 o                         
   0   2  15         87.32         89.76        13.43 o                         
   1   2  15        363.56        372.18        23.13 o                         
   2   2  15        764.76        745.65        38.59 o                         
   3   2  15        212.59        195.07        17.98 o                         
   4   2  15         99.00         90.48        17.69 o                         
   5   2  15         26.03         35.43        12.37 o                         
  -4   3  15         11.38          7.51         9.81 o                         
  -3   3  15         10.70         16.19         9.68 o                         
  -2   3  15        496.18        508.15        39.17 o                         
  -1   3  15        968.01        885.89        53.67 o                         
   0   3  15          3.16          7.08         7.02 o                         
   1   3  15        976.56       1014.53        32.72 o                         
   2   3  15        502.90        464.70        26.38 o                         
   3   3  15         11.61         19.95         8.90 o                         
   4   3  15         12.04         18.93         9.07 o                         
  -4   4  15        806.24        803.85        77.34 o                         
  -3   4  15        178.54        225.34        21.85 o                         
  -2   4  15         81.59         66.19        13.47 o                         
  -1   4  15         40.19         29.81        11.41 o                         
   0   4  15         49.42         39.43         9.56 o                         
   1   4  15         41.03         37.29         9.95 o                         
   2   4  15         82.54         80.07        12.64 o                         
   3   4  15        185.31        227.96        19.90 o                         
   4   4  15        808.98        834.30        37.86 o                         
  -4   5  15        207.27        215.16        28.11 o                         
  -3   5  15        512.52        616.86        27.92 o                         
  -2   5  15        420.86        432.56        29.43 o                         
  -1   5  15        201.23        193.80        33.22 o                         
   0   5  15         36.11         49.31        10.46 o                         
   1   5  15        199.38        196.71        23.44 o                         
   2   5  15        425.50        400.67        25.57 o                         
   3   5  15        511.75        580.81        31.44 o                         
   4   5  15        215.31        189.54        32.77 o                         
  -3   6  15        416.04        471.96        27.20 o                         
  -2   6  15        564.74        568.35        29.50 o                         
  -1   6  15         29.17         25.24        10.31 o                         
   0   6  15        178.30        172.82        16.95 o                         
   1   6  15         28.97         41.98        10.40 o                         
   2   6  15        552.80        539.19        30.15 o                         
   3   6  15        414.02        485.82        37.27 o                         
  -2   7  15         48.19         43.49        11.84 o                         
  -1   7  15         26.91         14.22         8.98 o                         
   0   7  15         73.71         92.83        13.74 o                         
   1   7  15         30.85         19.44         9.21 o                         
   2   7  15         50.73         86.09        13.80 o                         
  -1   8  15        365.94        391.50        25.84 o                         
   0   8  15        375.44        410.37        43.04 o                         
   1   8  15        365.30        370.45        33.80 o                         
   0   0  16       2179.48       2303.31        73.91 o                         
   1   0  16        163.48        159.88        16.18 o                         
   2   0  16         75.55         85.70        12.86 o                         
   3   0  16        412.96        431.12        26.25 o                         
   4   0  16         69.66         71.39        15.02 o                         
  -4   1  16        175.80        184.21        21.17 o                         
  -3   1  16          6.05          4.05         7.68 o                         
  -2   1  16        142.69        119.90        14.39 o                         
  -1   1  16        568.80        560.03        29.09 o                         
   0   1  16         22.75         17.54         9.45 o                         
   1   1  16        567.56        572.96        29.40 o                         
   2   1  16        138.55        164.35        16.76 o                         
   3   1  16          6.70          6.96         7.22 o                         
   4   1  16        181.03        175.12        18.29 o                         
  -4   2  16        484.17        502.95        32.86 o                         
  -3   2  16          6.46          6.11         8.67 o                         
  -2   2  16        427.58        432.69        30.02 o                         
  -1   2  16        243.90        245.84        20.63 o                         
   0   2  16         34.02         32.07         9.29 o                         
   1   2  16        230.55        204.50        18.16 o                         
   2   2  16        431.76        424.75        29.54 o                         
   3   2  16          5.54         -0.61         7.68 o                         
   4   2  16        480.63        499.54        36.60 o                         
  -4   3  16        491.11        506.48        42.50 o                         
  -3   3  16         22.60         31.71        14.56 o                         
  -2   3  16         29.90         35.31         9.97 o                         
  -1   3  16        691.45        715.38        29.35 o                         
   0   3  16        885.40        911.03        47.41 o                         
   1   3  16        701.75        716.19        29.04 o                         
   2   3  16         31.92         37.95        12.45 o                         
   3   3  16         22.50         27.30         9.71 o                         
   4   3  16        497.36        518.77        30.16 o                         
  -3   4  16        214.15        240.67        23.13 o                         
  -2   4  16         12.51         20.07        10.18 o                         
  -1   4  16         21.71         15.51         8.42 o                         
   0   4  16         55.59         64.52        11.46 o                         
   1   4  16         27.19         27.36         9.15 o                         
   2   4  16         12.95          0.19         7.61 o                         
   3   4  16        206.40        215.13        20.20 o                         
  -3   5  16        440.78        431.35        35.15 o                         
  -2   5  16        289.30        371.66        55.17 o                         
  -1   5  16        756.36        712.74        34.54 o                         
   0   5  16        247.45        265.86        20.83 o                         
   1   5  16        750.96        748.62        32.33 o                         
   2   5  16        291.02        344.65        28.37 o                         
   3   5  16        442.22        430.02        27.76 o                         
  -2   6  16        131.17        152.07        28.58 o                         
  -1   6  16        407.47        429.55        30.79 o                         
   0   6  16          0.26          4.33         7.95 o                         
   1   6  16        412.51        389.67        25.99 o                         
   2   6  16        132.16        126.05        16.15 o                         
  -1   7  16        114.31        106.68        17.55 o                         
   0   7  16        214.41        170.49        21.43 o                         
   1   7  16        115.42         92.54        14.87 o                         
   1   0  17          3.13          4.55         7.45 o                         
   2   0  17        504.52        561.90        33.44 o                         
   3   0  17        763.30        755.34        32.86 o                         
  -3   1  17        587.83        611.12        31.67 o                         
  -2   1  17        218.61        205.03        19.01 o                         
  -1   1  17         28.39         27.19         9.42 o                         
   0   1  17        224.41        195.93        18.63 o                         
   1   1  17         26.37         28.32        11.51 o                         
   2   1  17        212.30        226.54        20.05 o                         
   3   1  17        580.44        472.10        43.53 o                         
  -3   2  17        415.04        428.62        30.76 o                         
  -2   2  17         30.31         29.80        11.05 o                         
  -1   2  17        504.76        455.74        26.98 o                         
   0   2  17          0.98         11.23         8.22 o                         
   1   2  17        498.61        460.46        27.24 o                         
   2   2  17         31.33         19.93         8.66 o                         
   3   2  17        411.75        395.25        30.48 o                         
  -3   3  17         34.47         22.38        11.03 o                         
  -2   3  17        660.56        641.01        53.00 o                         
  -1   3  17        442.26        462.79        27.34 o                         
   0   3  17         88.42         96.82        13.79 o                         
   1   3  17        439.84        409.34        33.84 o                         
   2   3  17        648.56        662.30        33.90 o                         
   3   3  17         38.14         43.01        11.53 o                         
  -2   4  17         17.69         16.08        11.27 o                         
  -1   4  17         23.21         17.88         9.02 o                         
   0   4  17        586.20        572.74        31.17 o                         
   1   4  17         23.15          7.66         8.68 o                         
   2   4  17         14.98          2.91        10.33 o                         
  -2   5  17         35.04         57.82        17.56 o                         
  -1   5  17        282.36        271.67        27.65 o                         
   0   5  17        341.86        396.21        26.63 o                         
   1   5  17        278.93        298.01        23.12 o                         
   2   5  17         38.01         47.10        15.60 o                         
   0   6  17        218.61        268.46        26.39 o                         
   0   0  18       3461.40       3457.75       141.42 o                         
   1   0  18         98.29        115.51        15.77 o                         
   2   0  18         62.15         78.64        13.51 o                         
  -2   1  18        215.93        207.38        19.71 o                         
  -1   1  18        526.85        535.22        30.25 o                         
   0   1  18          2.23          5.23         8.30 o                         
   1   1  18        526.39        538.19        30.61 o                         
   2   1  18        217.82        248.42        21.86 o                         
  -2   2  18        486.96        484.49        45.08 o                         
  -1   2  18        494.56        503.43        29.57 o                         
   0   2  18         93.16         95.70        14.38 o                         
   1   2  18        497.41        489.70        29.34 o                         
   2   2  18        486.10        531.04        35.73 o                         
  -1   3  18        367.73        382.50        25.92 o                         
   0   3  18        618.05        661.20        34.17 o                         
   1   3  18        371.34        282.54        28.81 o                         
   0   4  18        366.55        383.04        26.87 o                         
                                                                                
