# Supplementary material for: Crystal structures of 5-amino-N-phenyl-3H-1,2,4-di­thia­zol-3-iminium chloride and 5-amino-N-(4-chloro­phen­yl)-3H-1,2,4-di­thia­zol-3-iminium chloride monohydrate
Source: Acta Crystallogr E Crystallogr Commun. 2015 Sep 12;71(Pt 10):1159–64. doi: 10.1107/S2056989015016655 (PMC4647351; doi:10.1107/S2056989015016655)
Supplement: Supplementary file 3 [file e-71-01159-IIsup3.hkl]

data_II                                                                         
_shelx_title '  2'                                                              
_shelx_refln_list_code          4                                               
_shelx_F_calc_maximum      505.81                                               
_exptl_crystal_F_000      1216.00                                               
_reflns_d_resolution_high  0.7698                                               
                                                                                
loop_                                                                           
 _space_group_symop_operation_xyz                                               
 'x, y, z'                                                                      
 'x, -y, z+1/2'                                                                 
 'x+1/2, y+1/2, z'                                                              
 'x+1/2, -y+1/2, z+1/2'                                                         
 '-x, -y, -z'                                                                   
 '-x, y, -z-1/2'                                                                
 '-x+1/2, -y+1/2, -z'                                                           
 '-x+1/2, y+1/2, -z-1/2'                                                        
                                                                                
_cell_length_a    17.0581                                                       
_cell_length_b    14.1660                                                       
_cell_length_c    10.3215                                                       
_cell_angle_alpha  90.000                                                       
_cell_angle_beta  101.084                                                       
_cell_angle_gamma  90.000                                                       
                                                                                
_shelx_F_squared_multiplier     1.000                                           
                                                                                
loop_                                                                           
 _refln_index_h                                                                 
 _refln_index_k                                                                 
 _refln_index_l                                                                 
 _refln_F_squared_calc                                                          
 _refln_F_squared_meas                                                          
 _refln_F_squared_sigma                                                         
 _refln_observed_status                                                         
   2   0   0      12123.22      12188.62       118.14 o                         
   4   0   0       8195.70       8901.01       137.32 o                         
   6   0   0       5924.03       6242.66       160.20 o                         
   8   0   0      21204.81      22351.15       285.62 o                         
  10   0   0        999.93       1032.26       102.52 o                         
  12   0   0       6482.46       6887.12       278.64 o                         
  14   0   0       2287.55       2072.63       140.58 o                         
  16   0   0       1822.52       1867.88       174.85 o                         
  18   0   0        107.37        144.80        59.15 o                         
  20   0   0       3122.24       3168.57       256.39 o                         
   3   1   0      10322.26      10718.13       109.15 o                         
   5   1   0      11777.71      11757.90       125.12 o                         
   7   1   0       4283.78       4052.79        80.83 o                         
   9   1   0        243.36        212.68        20.40 o                         
  11   1   0          0.33          1.23        18.20 o                         
  13   1   0         30.69          6.10        27.91 o                         
  15   1   0        275.53        225.53        34.55 o                         
  17   1   0       2748.94       2839.45       156.21 o                         
  19   1   0        184.01         99.81        43.50 o                         
  21   1   0        169.11        229.72        69.52 o                         
   0   2   0      37790.86      39105.49       747.16 o                         
   2   2   0       5814.50       5418.53        85.95 o                         
   4   2   0      36925.35      38157.12       256.42 o                         
   6   2   0        308.68        373.56        23.02 o                         
   8   2   0         41.43         33.36        13.28 o                         
  10   2   0       3631.22       3537.11        99.17 o                         
  12   2   0        235.53        203.65        46.62 o                         
  14   2   0        919.34        805.19        53.49 o                         
  16   2   0         97.20        176.53        43.97 o                         
  18   2   0          7.68          4.02        32.84 o                         
  20   2   0          0.39        -56.93        37.95 o                         
   1   3   0       6186.21       7226.27       108.15 o                         
   3   3   0       5435.86       5163.03        96.31 o                         
   5   3   0       8765.65       8988.04       143.71 o                         
   7   3   0      18580.40      19486.93       244.63 o                         
   9   3   0        280.59        240.21        24.37 o                         
  11   3   0         68.97         60.30        16.56 o                         
  13   3   0       5222.11       5440.31       174.84 o                         
  15   3   0        274.38        285.69        38.04 o                         
  17   3   0         79.87         23.89        30.35 o                         
  19   3   0          0.07        -35.93        46.51 o                         
  21   3   0         20.78        -14.63        28.49 o                         
   0   4   0          1.13         20.76        16.18 o                         
   2   4   0       2350.72       2647.71        73.88 o                         
   4   4   0       1939.07       1669.72        60.44 o                         
   6   4   0         15.12        -15.22        14.29 o                         
   8   4   0         12.92         -6.18        14.59 o                         
  10   4   0       7310.56       7282.37       130.85 o                         
  12   4   0       1858.71       1794.80        87.35 o                         
  14   4   0        617.27        554.36        43.71 o                         
  16   4   0          6.21         -4.71        34.03 o                         
  18   4   0        329.38        343.83        72.85 o                         
  20   4   0          0.86         73.83        48.78 o                         
   1   5   0      37988.32      39514.48       292.25 o                         
   3   5   0       5029.38       4650.89       101.66 o                         
   5   5   0       9958.18      10899.28       171.44 o                         
   7   5   0         93.76         66.77        18.22 o                         
   9   5   0       1289.83       1304.77        66.92 o                         
  11   5   0       3157.85       2957.80        99.34 o                         
  13   5   0          3.16        -14.64        24.31 o                         
  15   5   0        579.93        638.80        52.03 o                         
  17   5   0         51.20        135.22        62.17 o                         
  19   5   0        103.35          3.99        62.96 o                         
   0   6   0       9946.75       9684.13       210.61 o                         
   2   6   0       3403.51       3152.58        87.78 o                         
   4   6   0      10075.81       9917.73       164.79 o                         
   6   6   0      10745.27      11071.25       190.01 o                         
   8   6   0       2660.58       2406.14       106.92 o                         
  10   6   0       3102.90       2968.34       120.50 o                         
  12   6   0       5774.76       5740.34       148.78 o                         
  14   6   0        942.04       1072.76        53.55 o                         
  16   6   0         68.39         49.11        38.82 o                         
  18   6   0         33.06         49.87        51.21 o                         
  20   6   0        912.85       1045.63       127.94 o                         
   1   7   0          6.57         14.17        14.21 o                         
   3   7   0       1377.39       1260.39        58.72 o                         
   5   7   0          4.68         21.06        16.75 o                         
   7   7   0       4471.34       4335.30       138.29 o                         
   9   7   0       6722.31       6429.21        97.58 o                         
  11   7   0        989.09       1026.55        73.75 o                         
  13   7   0       1852.44       1763.84       112.31 o                         
  15   7   0       1497.72       1497.64       100.75 o                         
  17   7   0        473.04        477.62        77.15 o                         
  19   7   0         18.48          2.78        45.58 o                         
   0   8   0       1298.62       1292.20       127.74 o                         
   2   8   0       4413.92       4844.66       131.22 o                         
   4   8   0        343.13        450.58        42.88 o                         
   6   8   0          0.97         17.86        23.26 o                         
   8   8   0         37.67          3.36        21.29 o                         
  10   8   0        222.73         60.72        33.68 o                         
  12   8   0        207.85        128.23        35.33 o                         
  14   8   0          0.09         -2.10        36.50 o                         
  16   8   0        620.44        483.53        76.36 o                         
  18   8   0         47.64         52.24        47.01 o                         
   1   9   0        687.47        510.45        44.39 o                         
   3   9   0        610.37        520.15        46.03 o                         
   5   9   0       1111.53        995.45        65.00 o                         
   7   9   0        120.58         98.45        31.08 o                         
   9   9   0        138.35        130.42        35.99 o                         
  11   9   0        914.76        928.38        85.75 o                         
  13   9   0         53.48        -10.54        30.30 o                         
  15   9   0          7.80         97.16        57.80 o                         
  17   9   0        582.57        712.01       155.18 o                         
   0  10   0       9821.02       9861.76       287.72 o                         
   2  10   0      15591.98      15094.57       244.20 o                         
   4  10   0        162.20         94.46        29.79 o                         
   6  10   0       2541.28       2437.45       121.91 o                         
   8  10   0        441.00        347.11        61.25 o                         
  10  10   0       2414.30       2311.93       118.68 o                         
  12  10   0        267.65        171.84        56.50 o                         
  14  10   0       3682.19       3969.13       222.35 o                         
  16  10   0        773.58       1307.29       170.36 o                         
  18  10   0         36.97          5.73        60.63 o                         
   1  11   0       2096.13       1999.19       107.57 o                         
   3  11   0       1495.24       1510.66        97.54 o                         
   5  11   0       1038.64        960.13        78.77 o                         
   7  11   0        415.57        359.54        77.30 o                         
   9  11   0       2081.20       2149.71       143.66 o                         
  11  11   0         65.06         55.62        61.08 o                         
  13  11   0         84.98         97.19        51.39 o                         
  15  11   0         55.14         83.38        58.92 o                         
  17  11   0          5.08         90.27        66.16 o                         
   0  12   0      11046.48      10182.57       506.07 o                         
   2  12   0       2334.60       2231.12       119.86 o                         
   4  12   0        183.87        220.90        43.18 o                         
   6  12   0         15.48         22.78        24.18 o                         
   8  12   0       1372.31       1690.91       127.84 o                         
  10  12   0          0.98         -0.54        49.48 o                         
  12  12   0        149.77        148.62        43.15 o                         
  14  12   0       1083.79       1188.99       153.82 o                         
  16  12   0         13.10        -57.37        80.22 o                         
   1  13   0        249.13        140.83        58.55 o                         
   3  13   0       1001.57        961.68        97.23 o                         
   5  13   0        836.64        760.74        88.08 o                         
   7  13   0       1799.27       1823.25       160.14 o                         
   9  13   0       2163.61       1984.08       173.98 o                         
  11  13   0         78.53         58.81        57.32 o                         
  13  13   0        157.94        216.03        83.93 o                         
  15  13   0         95.91         15.39        87.14 o                         
   0  14   0        234.03         57.89        54.11 o                         
   2  14   0        151.28         69.23        43.28 o                         
   4  14   0        249.81        287.39        67.73 o                         
   6  14   0          9.69         57.27        47.41 o                         
   8  14   0       1166.31       1265.25       142.19 o                         
  10  14   0        185.93         74.00        67.76 o                         
  12  14   0        425.28        366.62       107.71 o                         
  14  14   0         67.37         43.56        95.08 o                         
   1  15   0        995.30        623.41       102.40 o                         
   3  15   0         15.47         45.14        46.57 o                         
   5  15   0         23.32        -34.00        36.25 o                         
   7  15   0       2560.01       3097.61       223.44 o                         
   9  15   0        394.82        248.58        98.05 o                         
  11  15   0         25.69         36.81        56.66 o                         
   0  16   0          7.79         82.45        74.22 o                         
   2  16   0       1461.88       1513.19       133.12 o                         
   4  16   0        990.52       1192.70       119.27 o                         
   6  16   0          9.84         35.59        40.82 o                         
   8  16   0        193.50          8.22        93.51 o                         
  10  16   0       2718.00       3531.94       260.63 o                         
   1  17   0         70.58          1.82        52.76 o                         
   3  17   0         71.09        150.23        60.38 o                         
   5  17   0         71.94         83.64        62.88 o                         
   7  17   0        663.36        619.04       147.50 o                         
   0  18   0        295.11        786.57       183.81 o                         
   2  18   0         12.17        -77.21        65.85 o                         
   4  18   0         10.11        -16.86        81.15 o                         
 -21   1   1          4.37        -53.80        45.21 o                         
 -19   1   1        731.09        797.14        90.14 o                         
 -17   1   1        601.42        650.16        77.98 o                         
 -15   1   1       2603.09       2425.08       133.48 o                         
 -13   1   1       1520.16       1438.78        66.06 o                         
 -11   1   1       3460.32       3534.12        89.30 o                         
  -9   1   1      20949.41      21655.70       171.99 o                         
  -7   1   1          5.34          6.34         6.47 o                         
  -5   1   1     255847.61     250841.86       943.49 o                         
  -3   1   1      13809.23      13735.09        84.69 o                         
  -1   1   1       1441.93       1372.70        34.24 o                         
   1   1   1          4.97          9.39         7.22 o                         
   3   1   1      28590.91      29874.74       209.46 o                         
   5   1   1       3551.86       3529.92        58.36 o                         
   7   1   1       2577.63       2379.36        49.72 o                         
   9   1   1       1138.73       1028.61        33.67 o                         
  11   1   1       5044.27       5120.43       123.97 o                         
  13   1   1       3644.37       3674.17       121.42 o                         
  15   1   1        431.77        477.94        47.59 o                         
  17   1   1       2785.99       3237.30       166.58 o                         
  19   1   1       1491.92       1628.73       127.18 o                         
  21   1   1          2.02         35.71        56.87 o                         
 -20   2   1        113.26        131.09        52.91 o                         
 -18   2   1          5.24        -23.40        54.25 o                         
 -16   2   1         30.32         -6.96        32.55 o                         
 -14   2   1        112.61        111.06        23.54 o                         
 -12   2   1       9775.55       9860.17       164.29 o                         
 -10   2   1        685.75        656.82        28.74 o                         
  -8   2   1       2563.54       2643.64        49.65 o                         
  -6   2   1      10417.52       9489.21        88.71 o                         
  -4   2   1     118789.67     122692.54       602.31 o                         
  -2   2   1       7044.88       7169.50       137.14 o                         
   0   2   1         24.39         17.93         9.13 o                         
   2   2   1       5834.52       5766.33       103.17 o                         
   4   2   1        708.38        777.89        27.40 o                         
   6   2   1       1503.64       1351.14        33.91 o                         
   8   2   1      14340.61      14674.67       136.93 o                         
  10   2   1         56.69         15.66        13.85 o                         
  12   2   1        199.04        174.01        21.57 o                         
  14   2   1        377.67        390.51        34.83 o                         
  16   2   1       2953.13       3084.55       140.91 o                         
  18   2   1          9.91         44.22        34.35 o                         
  20   2   1         34.67        110.23        77.53 o                         
 -21   3   1        524.27        569.11        97.04 o                         
 -19   3   1        254.85        335.79        68.76 o                         
 -17   3   1        386.69        504.88        70.22 o                         
 -15   3   1       1957.63       1888.03        93.45 o                         
 -13   3   1        177.64        144.25        29.34 o                         
 -11   3   1         86.55         49.45        19.14 o                         
  -9   3   1       1635.16       1125.28       104.09 o                         
  -7   3   1       2901.32       2685.04        75.26 o                         
  -5   3   1       2966.31       3290.85        62.85 o                         
  -3   3   1       7632.39       7756.57       111.77 o                         
  -1   3   1      29216.45      29957.75       265.39 o                         
   1   3   1       2968.80       3124.62        65.43 o                         
   3   3   1        131.03        161.57        20.50 o                         
   5   3   1       5185.66       5092.05        81.04 o                         
   7   3   1        447.41        500.91        32.69 o                         
   9   3   1       1260.08       1175.44        58.29 o                         
  11   3   1       2599.23       2667.60        81.67 o                         
  13   3   1       2461.19       2312.95       114.06 o                         
  15   3   1         48.00         51.29        20.91 o                         
  17   3   1       3454.67       3419.37       202.82 o                         
  19   3   1         31.22        -45.96        44.00 o                         
  21   3   1         61.79         -3.26        78.28 o                         
 -20   4   1        100.67         63.02       107.99 o                         
 -18   4   1       1154.71       1271.89       161.84 o                         
 -16   4   1       2115.46       2349.08       144.71 o                         
 -14   4   1          8.66         11.39        11.27 o                         
 -12   4   1        655.57        633.02        41.55 o                         
 -10   4   1      20230.06      21004.48       246.02 o                         
  -8   4   1       4548.27       4677.74       102.62 o                         
  -6   4   1       1087.17       1258.34        46.04 o                         
  -4   4   1      19472.22      19119.86       210.09 o                         
  -2   4   1       1274.16       1342.66        48.79 o                         
   0   4   1       2043.64       1891.16        52.40 o                         
   2   4   1       2128.20       1937.27        62.89 o                         
   4   4   1       9446.98       9214.56       145.85 o                         
   6   4   1        108.46        144.95        17.04 o                         
   8   4   1        469.37        261.64        34.74 o                         
  10   4   1       2704.45       2701.33        79.49 o                         
  12   4   1          5.60         -4.32        19.86 o                         
  14   4   1          7.21         32.19        23.64 o                         
  16   4   1       1965.67       2067.41       154.77 o                         
  18   4   1          0.31        -12.79        66.02 o                         
  20   4   1        738.65       1025.90       126.15 o                         
 -21   5   1        258.32        306.14        95.90 o                         
 -19   5   1         16.50         37.60        45.37 o                         
 -17   5   1          1.92         -5.26        31.19 o                         
 -15   5   1       3783.46       3811.50       109.94 o                         
 -13   5   1       4933.70       5022.68       124.47 o                         
 -11   5   1       1653.95       1476.55        81.05 o                         
  -9   5   1         19.82         11.34        16.03 o                         
  -7   5   1       3228.13       3091.52        77.86 o                         
  -5   5   1        749.49        560.30        39.92 o                         
  -3   5   1       6141.60       6812.20       126.84 o                         
  -1   5   1      12851.46      13126.03       157.62 o                         
   1   5   1      30450.69      31066.90       279.71 o                         
   3   5   1       6594.06       6983.98       127.66 o                         
   5   5   1       4324.73       4395.93       112.41 o                         
   7   5   1      19448.61      18902.99       192.02 o                         
   9   5   1      20190.62      19908.05       319.68 o                         
  11   5   1       1148.99       1133.75        54.96 o                         
  13   5   1        195.56        174.08        31.37 o                         
  15   5   1        215.20        210.96        62.86 o                         
  17   5   1         72.35        -12.97        48.24 o                         
  19   5   1         11.12         32.38        40.90 o                         
 -20   6   1          8.71         17.85        46.98 o                         
 -18   6   1        302.02        236.33        60.24 o                         
 -16   6   1        707.18        684.56        84.99 o                         
 -14   6   1          0.45        -29.27        22.48 o                         
 -12   6   1       1034.31        983.98        71.67 o                         
 -10   6   1        901.65       1115.67        66.39 o                         
  -8   6   1       1717.04       1793.92        68.06 o                         
  -6   6   1       9083.73       9453.96       199.88 o                         
  -4   6   1        921.20       1316.87        68.50 o                         
  -2   6   1       3133.75       3129.17        81.23 o                         
   0   6   1       6080.80       6717.57       211.85 o                         
   2   6   1       1810.90       1862.78        68.47 o                         
   4   6   1       7047.60       6987.95       142.15 o                         
   6   6   1       4684.14       4406.42       124.15 o                         
   8   6   1         35.81          8.78        11.63 o                         
  10   6   1        544.98        410.62        48.24 o                         
  12   6   1        766.23        674.14        57.61 o                         
  14   6   1         61.52         94.74        28.62 o                         
  16   6   1          0.01         29.97        36.32 o                         
  18   6   1        417.45        292.06        76.33 o                         
  20   6   1         95.34        -55.51        50.93 o                         
 -19   7   1         61.72        135.39        48.15 o                         
 -17   7   1        297.08        302.49        62.21 o                         
 -15   7   1         36.87          4.40        23.59 o                         
 -13   7   1       2093.48       2099.76       106.23 o                         
 -11   7   1       1755.57       1894.09        92.45 o                         
  -9   7   1         22.21         -6.79        12.71 o                         
  -7   7   1         43.15          9.68        16.72 o                         
  -5   7   1      10838.83      10831.35       216.12 o                         
  -3   7   1       6946.68       7376.81       137.72 o                         
  -1   7   1       4852.69       4795.69       129.07 o                         
   1   7   1        927.93       1194.23        56.84 o                         
   3   7   1        289.51        159.38        34.37 o                         
   5   7   1          2.67        -18.14        16.25 o                         
   7   7   1      13159.83      12944.51       244.32 o                         
   9   7   1          0.14         -2.55        11.13 o                         
  11   7   1       1176.69       1028.89        76.97 o                         
  13   7   1        146.38        133.78        27.49 o                         
  15   7   1       2450.46       2388.79       127.69 o                         
  17   7   1          5.60         15.79        44.50 o                         
  19   7   1         69.88        179.37        75.69 o                         
 -18   8   1         96.61        142.67        51.09 o                         
 -16   8   1        471.80        545.54        81.53 o                         
 -14   8   1        418.51        444.58        57.89 o                         
 -12   8   1        534.97        374.22        49.48 o                         
 -10   8   1       1768.36       1582.81        67.83 o                         
  -8   8   1         10.88        -11.56        23.15 o                         
  -6   8   1        569.80        304.71        61.72 o                         
  -4   8   1       1033.90        938.03       193.25 o                         
  -2   8   1        302.96        306.53        41.58 o                         
   0   8   1       7870.94       8212.14       164.76 o                         
   2   8   1        378.28        483.15        45.97 o                         
   4   8   1       2051.14       1835.35        87.58 o                         
   6   8   1         65.38        113.42        27.97 o                         
   8   8   1        126.30        201.44        34.27 o                         
  10   8   1       4253.28       4116.59       150.99 o                         
  12   8   1        118.53        108.63        41.14 o                         
  14   8   1       1704.81       2212.99       137.02 o                         
  16   8   1        296.58        298.08        81.36 o                         
  18   8   1        406.14        266.57        74.90 o                         
 -19   9   1        705.80        914.11       123.15 o                         
 -17   9   1        399.32        406.46       102.03 o                         
 -15   9   1        311.04        164.02        87.73 o                         
 -13   9   1        532.69        599.60        70.80 o                         
 -11   9   1        557.31        498.26        58.38 o                         
  -9   9   1        249.68        148.11        35.56 o                         
  -7   9   1        174.02        124.17        31.94 o                         
  -5   9   1       1238.06       1295.21        74.19 o                         
  -3   9   1      10123.90       9567.26       199.89 o                         
  -1   9   1        134.78         76.44        28.03 o                         
   1   9   1         33.94         13.59        17.72 o                         
   3   9   1       1870.65       1857.21        80.79 o                         
   5   9   1       4281.26       4327.59       157.68 o                         
   7   9   1        605.68        560.84        62.26 o                         
   9   9   1       1052.35       1135.41        92.39 o                         
  11   9   1         46.92         79.44        44.07 o                         
  13   9   1         60.12         15.65        45.51 o                         
  15   9   1        372.51        185.67        56.82 o                         
  17   9   1       5528.25       5336.68       254.47 o                         
 -18  10   1        495.98        616.89       150.94 o                         
 -16  10   1        120.50         33.88        54.71 o                         
 -14  10   1          4.80        -19.50        29.93 o                         
 -12  10   1         31.46         21.30        40.61 o                         
 -10  10   1         74.25         93.93        45.10 o                         
  -8  10   1         61.79         21.99        34.17 o                         
  -6  10   1       3070.08       3061.55       113.97 o                         
  -4  10   1       2340.70       2208.59        98.79 o                         
  -2  10   1       3127.49       3316.74       118.13 o                         
   0  10   1         90.48         90.58        26.88 o                         
   2  10   1         10.83        -18.03        19.45 o                         
   4  10   1       1389.19        766.66       261.91 o                         
   6  10   1        711.09        602.27        71.30 o                         
   8  10   1         12.98        -39.01        38.94 o                         
  10  10   1        894.02        893.17        64.60 o                         
  12  10   1        875.29        797.04       100.67 o                         
  14  10   1        171.23        218.09        56.55 o                         
  16  10   1         96.04        269.58        95.07 o                         
 -17  11   1        331.24        650.77       150.50 o                         
 -15  11   1        334.25        345.14        98.80 o                         
 -13  11   1        228.23        351.31        59.70 o                         
 -11  11   1        858.09        873.32        94.09 o                         
  -9  11   1       1048.53       1043.50        98.41 o                         
  -7  11   1        649.34        580.80        60.82 o                         
  -5  11   1       8499.98       8715.34       202.73 o                         
  -3  11   1      12260.48      11745.34       246.55 o                         
  -1  11   1       4355.44       4231.03       162.30 o                         
   1  11   1         51.62         33.56        25.22 o                         
   3  11   1       3068.14       2567.18       133.25 o                         
   5  11   1        676.83        627.65        84.46 o                         
   7  11   1        507.60        435.07        68.07 o                         
   9  11   1       3185.48       3107.69       178.50 o                         
  11  11   1       2158.82       2588.21       171.27 o                         
  13  11   1       2684.36       2928.59       194.74 o                         
  15  11   1         93.56         65.98        65.83 o                         
  17  11   1       3908.08       4484.73       270.81 o                         
 -16  12   1         83.11        119.69        62.86 o                         
 -14  12   1       2209.73       2239.80       203.75 o                         
 -12  12   1         32.34         96.53        56.94 o                         
 -10  12   1         17.66         29.38        53.39 o                         
  -8  12   1       1832.94       2067.89       139.86 o                         
  -6  12   1       7207.99       7370.27       208.23 o                         
  -4  12   1         26.98         12.58        22.34 o                         
  -2  12   1        293.39        175.56        38.24 o                         
   0  12   1       4089.38       3819.22       169.83 o                         
   2  12   1          1.02          1.90        22.44 o                         
   4  12   1       2742.51       2569.04       149.08 o                         
   6  12   1        833.44        910.87        96.17 o                         
   8  12   1        329.64        256.55        94.75 o                         
  10  12   1       2992.38       3159.58       220.86 o                         
  12  12   1        259.77         94.16        49.28 o                         
  14  12   1        695.74        751.21       105.37 o                         
  16  12   1          5.45          6.76        72.07 o                         
 -15  13   1        154.21        167.41        74.76 o                         
 -13  13   1        275.64        321.93        71.90 o                         
 -11  13   1        773.38        919.63       125.29 o                         
  -9  13   1        261.08         55.39        37.29 o                         
  -7  13   1       1456.24       1528.11       120.38 o                         
  -5  13   1       1944.78       1757.70       121.69 o                         
  -3  13   1        113.17         72.37        28.25 o                         
  -1  13   1          6.78        -12.93        27.91 o                         
   1  13   1        658.85        450.73        66.07 o                         
   3  13   1       3517.21       3629.51       165.68 o                         
   5  13   1        243.57        243.62        47.51 o                         
   7  13   1        214.49        228.56        59.61 o                         
   9  13   1         15.09         -9.46        42.01 o                         
  11  13   1         92.24         27.90        78.76 o                         
  13  13   1          0.50        -64.20        42.80 o                         
 -14  14   1          2.81         -1.74        63.60 o                         
 -12  14   1       1758.70       1848.81       185.57 o                         
 -10  14   1         39.55          0.20       102.36 o                         
  -8  14   1        111.16         32.06        56.33 o                         
  -6  14   1        179.14        152.13        46.51 o                         
  -4  14   1       1636.66       1730.95       122.53 o                         
  -2  14   1       1018.90       1198.22       109.03 o                         
   0  14   1        267.34        126.36        60.45 o                         
   2  14   1       1648.05       1465.48       146.17 o                         
   4  14   1       2777.98       2594.05       164.25 o                         
   6  14   1       1989.92       2346.89       181.94 o                         
   8  14   1        543.72        495.96        87.76 o                         
  10  14   1        250.86        247.52        64.98 o                         
  12  14   1         41.49         19.20        49.25 o                         
 -11  15   1        495.30        368.59        88.70 o                         
  -9  15   1        466.61        898.31       156.94 o                         
  -7  15   1        483.23        381.58       113.22 o                         
  -5  15   1        475.43        318.32        78.56 o                         
  -3  15   1          0.13         22.36        53.83 o                         
  -1  15   1        591.79        379.64        59.78 o                         
   1  15   1        731.82        586.68        83.97 o                         
   3  15   1        190.93        158.63        48.99 o                         
   5  15   1        382.36        485.13        72.85 o                         
   7  15   1       1567.79       1571.42       124.93 o                         
   9  15   1        215.85        168.87        79.34 o                         
  11  15   1        130.75         63.23       114.37 o                         
 -10  16   1          1.21        -35.76        51.19 o                         
  -8  16   1         39.66         86.89        69.51 o                         
  -6  16   1        397.83        254.17        76.06 o                         
  -4  16   1         87.32         31.04        60.49 o                         
  -2  16   1         63.85         59.37        73.11 o                         
   0  16   1         55.59        -58.68        39.12 o                         
   2  16   1          1.76          5.36        39.37 o                         
   4  16   1         22.86         64.70        52.24 o                         
   6  16   1        334.35        442.47        81.78 o                         
   8  16   1        102.15         91.78        67.82 o                         
  10  16   1         50.33         29.36        70.21 o                         
  -7  17   1        636.98        433.34        97.12 o                         
  -5  17   1         20.53         -7.12        49.65 o                         
  -3  17   1        491.35        477.40        82.65 o                         
  -1  17   1          0.06         37.88        70.97 o                         
   1  17   1        565.73        650.33       113.85 o                         
   3  17   1        197.15        193.44        75.83 o                         
   5  17   1        783.06        624.25       112.48 o                         
   7  17   1        419.12        700.72       108.09 o                         
  -4  18   1          5.48        -62.83        59.19 o                         
  -2  18   1       1029.86       1215.65       172.14 o                         
   0  18   1        266.09        147.45       190.24 o                         
   2  18   1        190.51        193.15        79.13 o                         
 -22   0   2          4.17        -37.75        58.14 o                         
 -20   0   2       1834.21       1883.92       265.35 o                         
 -18   0   2        473.47        418.83        98.06 o                         
 -16   0   2       5408.42       5646.89       404.63 o                         
 -14   0   2      19599.99      19166.86       341.86 o                         
 -12   0   2       3682.81       4069.82       133.79 o                         
 -10   0   2      27290.48      30838.17       303.94 o                         
  -8   0   2       4946.25       5380.26        96.22 o                         
  -6   0   2      10722.22      10255.66       116.94 o                         
  -4   0   2       4399.72       3762.82        57.18 o                         
  -2   0   2       9552.80       9316.15       113.67 o                         
   0   0   2        389.35        310.65        24.70 o                         
   2   0   2      10326.92       9295.97       127.67 o                         
   4   0   2       9861.56       9968.14       126.17 o                         
   6   0   2      29778.96      30272.31       323.35 o                         
   8   0   2      13485.18      13199.46       150.70 o                         
  10   0   2       4672.60       4406.39       133.01 o                         
  12   0   2         82.32         99.68        29.83 o                         
  14   0   2       8489.97       8502.00       356.52 o                         
  16   0   2         82.15        150.87        61.05 o                         
  18   0   2        707.88        339.26       121.87 o                         
  20   0   2          2.44        154.67       107.22 o                         
 -21   1   2         72.03         62.08        54.42 o                         
 -19   1   2        353.19        233.09        53.26 o                         
 -17   1   2       1584.66       1557.64        99.85 o                         
 -15   1   2          5.19         12.43        18.14 o                         
 -13   1   2       1615.98       1725.10        60.05 o                         
 -11   1   2       4379.42       3950.87        77.91 o                         
  -9   1   2      22916.75      23521.92       422.49 o                         
  -7   1   2       2775.68       3052.15        49.49 o                         
  -5   1   2       1849.12       1733.51        34.32 o                         
  -3   1   2        413.84        571.85        18.85 o                         
  -1   1   2        644.48        879.72        24.44 o                         
   1   1   2       2496.34       2337.30        52.45 o                         
   3   1   2      17897.82      18741.16       131.88 o                         
   5   1   2       7616.86       7373.38        84.09 o                         
   7   1   2       7843.69       8194.92       100.21 o                         
   9   1   2       2369.85       2222.26        54.49 o                         
  11   1   2       2344.04       2216.18        56.16 o                         
  13   1   2         73.24         86.95        23.52 o                         
  15   1   2        564.10        584.02        47.85 o                         
  17   1   2          5.86        -18.39        51.13 o                         
  19   1   2         54.70          6.67        46.70 o                         
 -22   2   2        352.49        533.41        86.85 o                         
 -20   2   2       2444.14       2587.83       162.33 o                         
 -18   2   2          2.00         -5.91        41.55 o                         
 -16   2   2        773.30        682.62        60.88 o                         
 -14   2   2         61.91         19.83        16.86 o                         
 -12   2   2       1177.54       1171.40        43.68 o                         
 -10   2   2      22116.45      23497.43       172.43 o                         
  -8   2   2      22670.56      22379.24       154.24 o                         
  -6   2   2       2721.02       3280.53        56.39 o                         
  -4   2   2        980.84       1119.92        32.14 o                         
  -2   2   2      22104.81      23899.24       130.31 o                         
   0   2   2      14601.00      14887.17       113.79 o                         
   2   2   2        100.22        128.79        13.97 o                         
   4   2   2      10415.24       9802.48       104.36 o                         
   6   2   2       4613.39       4472.09        68.17 o                         
   8   2   2        999.01        950.94        31.37 o                         
  10   2   2        836.01        891.93        37.12 o                         
  12   2   2      12340.80      12699.59       202.48 o                         
  14   2   2       1550.32       1251.24        87.76 o                         
  16   2   2        637.70        555.40        68.91 o                         
  18   2   2          2.66         18.04        47.68 o                         
  20   2   2        434.03        375.28       108.08 o                         
 -21   3   2        102.50         62.06        92.06 o                         
 -19   3   2        417.49        348.31        71.19 o                         
 -17   3   2        589.50        508.87        70.05 o                         
 -15   3   2        418.62        385.25        45.69 o                         
 -13   3   2       1244.17       1101.32        48.14 o                         
 -11   3   2       1177.70       1053.55        41.06 o                         
  -9   3   2      17957.92      18588.21       169.38 o                         
  -7   3   2       4110.99       4208.88        77.65 o                         
  -5   3   2       2088.17       1797.74        51.28 o                         
  -3   3   2      12275.51      13482.89       144.83 o                         
  -1   3   2         19.74         29.88        11.86 o                         
   1   3   2      13055.46      13018.40       125.87 o                         
   3   3   2        435.73        433.81        35.20 o                         
   5   3   2       2276.32       2365.25        54.14 o                         
   7   3   2       1222.57       1087.61        44.21 o                         
   9   3   2          0.53         -3.33        12.47 o                         
  11   3   2        367.06        322.77        39.41 o                         
  13   3   2        643.53        599.25        41.33 o                         
  15   3   2        315.47        276.09        40.70 o                         
  17   3   2       2327.48       2072.84       163.10 o                         
  19   3   2        786.68        857.47       115.81 o                         
 -20   4   2        173.87        202.63        64.56 o                         
 -18   4   2        968.55        894.45        96.09 o                         
 -16   4   2       2096.34       1834.06       127.14 o                         
 -14   4   2        306.86        373.69        30.77 o                         
 -12   4   2        649.19        492.72        37.04 o                         
 -10   4   2       5355.30       5103.81       112.19 o                         
  -8   4   2       6068.23       6541.51       122.37 o                         
  -6   4   2        294.29        216.72        21.06 o                         
  -4   4   2       2566.62       2483.90        54.50 o                         
  -2   4   2       6563.65       7255.24       134.52 o                         
   0   4   2       1006.66       1062.67        37.24 o                         
   2   4   2       6463.26       6271.54        99.08 o                         
   4   4   2      31115.96      31943.25       271.47 o                         
   6   4   2       1174.78        881.04        38.02 o                         
   8   4   2        155.22        100.49        18.28 o                         
  10   4   2       1083.65        971.58        47.83 o                         
  12   4   2       3992.42       3912.19       116.11 o                         
  14   4   2        292.89        200.19        40.82 o                         
  16   4   2        308.56        339.76        75.28 o                         
  18   4   2        544.22        433.66        81.63 o                         
  20   4   2         85.74        207.78        69.71 o                         
 -21   5   2          8.39         -3.88        41.22 o                         
 -19   5   2          1.08         46.80        75.41 o                         
 -17   5   2        443.46        523.42        74.26 o                         
 -15   5   2       4643.94       4960.44       124.46 o                         
 -13   5   2        352.74        292.89        37.90 o                         
 -11   5   2       1513.43       1624.12        67.07 o                         
  -9   5   2       5183.15       4927.07       120.45 o                         
  -7   5   2       2379.65       2463.59        70.21 o                         
  -5   5   2       7820.57       7405.42       118.99 o                         
  -3   5   2        660.11        701.33        47.69 o                         
  -1   5   2        247.66        310.47        23.57 o                         
   1   5   2       2513.81       2615.15        66.48 o                         
   3   5   2      11439.17      10815.09       148.30 o                         
   5   5   2       1069.52        946.43        49.17 o                         
   7   5   2      10605.46      10511.21       144.89 o                         
   9   5   2         99.09         96.39        22.21 o                         
  11   5   2       1010.65        882.73        51.33 o                         
  13   5   2       2237.44       2319.86        95.92 o                         
  15   5   2       2338.80       2510.60       138.36 o                         
  17   5   2          6.61        -21.72        57.55 o                         
  19   5   2        596.22        735.59       110.59 o                         
 -20   6   2        110.49         78.36        48.12 o                         
 -18   6   2       1427.98       1515.89       170.73 o                         
 -16   6   2       1035.43        918.27        75.57 o                         
 -14   6   2       3824.90       4183.90       134.80 o                         
 -12   6   2        261.47        309.05        36.12 o                         
 -10   6   2        797.93        781.00        60.47 o                         
  -8   6   2        128.16         79.66        28.93 o                         
  -6   6   2       1729.30       1537.88        61.33 o                         
  -4   6   2       2611.08       2678.78        75.18 o                         
  -2   6   2       7098.30       6732.73       162.40 o                         
   0   6   2        409.78        293.20        28.42 o                         
   2   6   2      16166.46      16774.25       253.42 o                         
   4   6   2      14340.29      14828.01       213.07 o                         
   6   6   2      14085.70      13657.09       205.22 o                         
   8   6   2        372.79        444.61        33.21 o                         
  10   6   2       2248.43       2210.07        97.57 o                         
  12   6   2        722.90        848.97        54.64 o                         
  14   6   2         39.42         58.56        32.75 o                         
  16   6   2          4.77         41.21        41.19 o                         
  18   6   2        419.20        510.90        94.85 o                         
 -19   7   2         78.68        101.55        37.20 o                         
 -17   7   2         86.37        124.28        44.88 o                         
 -15   7   2          5.42        -14.35        19.31 o                         
 -13   7   2        243.75        143.02        42.57 o                         
 -11   7   2       1161.89       1088.71        76.25 o                         
  -9   7   2        277.28        345.20        34.68 o                         
  -7   7   2          1.58        -13.02        21.22 o                         
  -5   7   2      20064.81      19815.72       231.06 o                         
  -3   7   2       2088.62       1921.59        65.44 o                         
  -1   7   2        260.22        194.42        23.90 o                         
   1   7   2       5638.70       5401.99       116.02 o                         
   3   7   2      11807.27      11447.94       196.60 o                         
   5   7   2       1089.72       1015.88        65.80 o                         
   7   7   2        255.24        255.77        29.35 o                         
   9   7   2       1087.26       1216.32        59.44 o                         
  11   7   2         38.06         32.09        26.78 o                         
  13   7   2        880.32       1113.06        95.04 o                         
  15   7   2        137.00        175.63        53.61 o                         
  17   7   2        835.96       1007.22       124.76 o                         
  19   7   2         26.05         -1.83        59.69 o                         
 -18   8   2        159.91         94.24        56.18 o                         
 -16   8   2        162.85        197.81        48.93 o                         
 -14   8   2          6.33        -42.21        38.83 o                         
 -12   8   2       1118.44       1081.04        78.61 o                         
 -10   8   2      10635.54      10720.34       185.25 o                         
  -8   8   2       1997.13       1881.25        83.48 o                         
  -6   8   2       5478.40       5440.85       131.26 o                         
  -4   8   2          1.27         15.17        12.74 o                         
  -2   8   2       2751.77       2571.99        80.31 o                         
   0   8   2       7612.78       7639.35       147.57 o                         
   2   8   2       8952.47       8631.30       195.68 o                         
   4   8   2        163.67        139.30        29.72 o                         
   6   8   2        728.41        788.27        65.14 o                         
   8   8   2       1020.65        828.90        61.78 o                         
  10   8   2       3639.35       3693.18       107.12 o                         
  12   8   2       6489.03       6618.00       191.65 o                         
  14   8   2        540.73        643.50        78.89 o                         
  16   8   2        167.44         27.75        41.82 o                         
  18   8   2        492.03        409.70        93.00 o                         
 -19   9   2        119.95        124.68        71.11 o                         
 -17   9   2        140.95        145.21        54.40 o                         
 -15   9   2       1193.51       1179.45        84.11 o                         
 -13   9   2         74.76        -60.94        40.63 o                         
 -11   9   2        799.76        776.92        52.23 o                         
  -9   9   2       5017.92       5057.91       142.76 o                         
  -7   9   2       8801.78       8520.90       243.23 o                         
  -5   9   2         29.02         25.29        14.85 o                         
  -3   9   2        465.14        472.58        53.24 o                         
  -1   9   2       1095.18       1151.83        74.01 o                         
   1   9   2         70.67        123.83        25.95 o                         
   3   9   2         19.54         24.11        17.38 o                         
   5   9   2      11165.04      10672.11       248.80 o                         
   7   9   2        824.04        914.42        67.76 o                         
   9   9   2         50.46          3.43        21.65 o                         
  11   9   2         23.70         60.88        28.86 o                         
  13   9   2       3614.95       3439.21       177.20 o                         
  15   9   2         35.84         12.40        41.57 o                         
  17   9   2         42.99         46.61        49.14 o                         
 -18  10   2        219.95        106.87        63.74 o                         
 -16  10   2        276.19        235.91        69.73 o                         
 -14  10   2        204.27        188.04        44.40 o                         
 -12  10   2        852.54        827.34        77.16 o                         
 -10  10   2         34.33         66.29        20.23 o                         
  -8  10   2       6752.02       6288.79       166.33 o                         
  -6  10   2       1781.84       1685.09        84.98 o                         
  -4  10   2       4186.97       4297.38       119.41 o                         
  -2  10   2       2580.83       2614.97        96.73 o                         
   0  10   2       2314.68       2336.36       101.77 o                         
   2  10   2        351.61        401.52        47.71 o                         
   4  10   2        684.49        597.69        61.53 o                         
   6  10   2        265.27        205.38        44.37 o                         
   8  10   2       9824.96      10127.77       305.28 o                         
  10  10   2        449.17        450.90        91.48 o                         
  12  10   2       7254.06       7040.57       255.11 o                         
  14  10   2        167.19        107.79        88.36 o                         
  16  10   2        375.20        315.36        73.83 o                         
 -17  11   2          6.50        -12.48        45.03 o                         
 -15  11   2        446.09        591.02        92.77 o                         
 -13  11   2        100.37        155.21        48.13 o                         
 -11  11   2          0.34         25.91        40.17 o                         
  -9  11   2          3.54         19.59        25.92 o                         
  -7  11   2        405.74        381.68        43.97 o                         
  -5  11   2       1090.51       1064.62        63.91 o                         
  -3  11   2        464.48        502.97        44.56 o                         
  -1  11   2       2209.03       2056.67        99.42 o                         
   1  11   2          5.43        -37.93        25.29 o                         
   3  11   2         69.94         -2.17        24.29 o                         
   5  11   2       2401.62       2375.81       116.50 o                         
   7  11   2         55.34        171.50        58.41 o                         
   9  11   2         70.33         61.94        42.28 o                         
  11  11   2          0.04         -5.18        42.60 o                         
  13  11   2       1609.51       1799.03       152.88 o                         
  15  11   2         36.67         29.66        52.30 o                         
 -16  12   2         54.78         73.73        61.80 o                         
 -14  12   2        162.82        249.55        65.33 o                         
 -12  12   2        526.00        654.31        92.70 o                         
 -10  12   2        605.88        475.15        72.95 o                         
  -8  12   2        341.53        272.18        51.43 o                         
  -6  12   2       1903.36       1939.83        90.78 o                         
  -4  12   2        307.89        344.23        39.58 o                         
  -2  12   2       3692.77       3615.51       127.08 o                         
   0  12   2       2199.28       2064.52       120.41 o                         
   2  12   2       1595.71       1682.66        90.23 o                         
   4  12   2          2.31        -16.36        29.73 o                         
   6  12   2        295.80        315.68        51.44 o                         
   8  12   2       2096.86       2363.27       161.41 o                         
  10  12   2        355.66        256.74        80.88 o                         
  12  12   2       1379.89       1139.47       128.45 o                         
  14  12   2        146.81         61.61        37.86 o                         
 -15  13   2          1.76        -79.59        55.43 o                         
 -13  13   2         47.28        136.27        57.66 o                         
 -11  13   2        565.70        587.02        87.34 o                         
  -9  13   2       1910.47       2213.24       189.01 o                         
  -7  13   2        603.58        535.42        65.30 o                         
  -5  13   2       1084.82        774.89       142.08 o                         
  -3  13   2         73.43         87.33        27.13 o                         
  -1  13   2        908.80        922.74        91.65 o                         
   1  13   2        768.64        660.70        68.84 o                         
   3  13   2        343.67        315.83        50.80 o                         
   5  13   2       3628.80       3152.67       160.55 o                         
   7  13   2        633.13        727.52        82.44 o                         
   9  13   2        246.79        299.30        57.89 o                         
  11  13   2        328.17        238.28        79.28 o                         
  13  13   2        242.93        124.93       111.22 o                         
 -14  14   2        153.13        187.52       117.00 o                         
 -12  14   2       2050.67       2565.36       187.19 o                         
 -10  14   2       2741.00       2677.81       216.98 o                         
  -8  14   2         27.80         23.88        48.05 o                         
  -6  14   2        250.54        157.63        58.78 o                         
  -4  14   2          8.72         18.00        48.37 o                         
  -2  14   2         31.02         -2.93        28.53 o                         
   0  14   2         70.62         36.88        34.73 o                         
   2  14   2       1319.09       1387.45        98.71 o                         
   4  14   2        416.43        359.39        69.42 o                         
   6  14   2        860.76        822.16        86.97 o                         
   8  14   2        527.28        445.02        73.69 o                         
  10  14   2       1072.59       1390.17       140.85 o                         
  12  14   2        196.83        221.64        77.00 o                         
 -11  15   2        147.69         50.85        57.04 o                         
  -9  15   2        288.35        120.69        71.39 o                         
  -7  15   2        399.70        571.52       114.64 o                         
  -5  15   2        413.05        333.57        83.76 o                         
  -3  15   2        198.53        191.63        69.72 o                         
  -1  15   2        122.80        113.93        67.60 o                         
   1  15   2        449.77        410.93        73.95 o                         
   3  15   2         28.50        -12.81        35.15 o                         
   5  15   2        358.46        387.84        64.36 o                         
   7  15   2          6.69         -6.57        40.73 o                         
   9  15   2        327.97        253.09        66.83 o                         
  11  15   2        173.38        202.99        90.91 o                         
 -10  16   2        115.17        170.41       107.91 o                         
  -8  16   2        106.14         66.72        67.93 o                         
  -6  16   2        155.77        209.08        75.37 o                         
  -4  16   2       1103.66       1307.13       143.63 o                         
  -2  16   2       1718.18       1670.38       145.61 o                         
   0  16   2        256.86        143.57        51.66 o                         
   2  16   2         68.18         46.14        58.08 o                         
   4  16   2       2238.24       2379.61       160.14 o                         
   6  16   2        365.48        376.75        69.15 o                         
   8  16   2        149.71        333.02        86.55 o                         
  -7  17   2        567.17        927.07       167.70 o                         
  -5  17   2        418.01        281.38        86.89 o                         
  -3  17   2        171.01        244.72        71.71 o                         
  -1  17   2         20.28        -75.43        50.29 o                         
   1  17   2        704.15        875.63       111.29 o                         
   3  17   2        274.26        357.83        88.56 o                         
   5  17   2          0.03          6.84        54.56 o                         
   7  17   2         15.28        -22.76       122.62 o                         
  -2  18   2         57.27         61.61        64.40 o                         
   0  18   2        612.10        409.49        93.39 o                         
   2  18   2        980.33       1320.17       182.61 o                         
 -21   1   3       1867.24       1916.76       148.61 o                         
 -19   1   3       1530.05       1152.62       109.30 o                         
 -17   1   3          2.12         23.16        22.16 o                         
 -15   1   3       1495.60       1541.87        70.98 o                         
 -13   1   3        248.07        279.06        25.18 o                         
 -11   1   3       1295.39       1102.97        40.00 o                         
  -9   1   3         47.39         64.15        11.47 o                         
  -7   1   3        293.26        347.10        18.35 o                         
  -5   1   3       2026.72       1816.15        35.00 o                         
  -3   1   3       2245.92       2197.02        41.19 o                         
  -1   1   3       1825.43       2015.79        47.30 o                         
   1   1   3         65.62        117.03        13.75 o                         
   3   1   3        733.63        723.69        29.76 o                         
   5   1   3       3946.84       3830.96        59.51 o                         
   7   1   3        983.61       1291.03        41.30 o                         
   9   1   3       8445.20       8299.34       158.42 o                         
  11   1   3       1599.89       1460.17        53.02 o                         
  13   1   3       1259.60       1227.70        64.03 o                         
  15   1   3        734.40        692.14        73.51 o                         
  17   1   3        383.77        296.15        68.09 o                         
  19   1   3          2.23        154.33        73.70 o                         
 -22   2   3        102.51          5.39        43.75 o                         
 -20   2   3         32.12         22.05        36.07 o                         
 -18   2   3       4375.01       4228.62       195.48 o                         
 -16   2   3         79.17         44.75        21.80 o                         
 -14   2   3       4400.67       4435.16       100.57 o                         
 -12   2   3          8.70          7.61        11.69 o                         
 -10   2   3       1453.93       1560.08        46.61 o                         
  -8   2   3       8834.91       8653.25       107.77 o                         
  -6   2   3          3.32         45.66         9.52 o                         
  -4   2   3        323.90        345.43        18.38 o                         
  -2   2   3       1784.20       1864.58        40.20 o                         
   0   2   3       4176.32       4475.24        72.68 o                         
   2   2   3      39843.10      41041.91       221.29 o                         
   4   2   3      13722.00      13920.27       137.98 o                         
   6   2   3       1646.92       1796.11        54.35 o                         
   8   2   3        881.39       1010.43        37.36 o                         
  10   2   3       4014.63       4098.91        84.44 o                         
  12   2   3       2142.99       2072.10        75.24 o                         
  14   2   3       1091.05       1101.71        54.87 o                         
  16   2   3        543.02        570.16        68.15 o                         
  18   2   3          2.86        -29.78        50.60 o                         
  20   2   3        123.07        268.96        94.51 o                         
 -21   3   3        197.57        191.24        56.47 o                         
 -19   3   3         43.91        101.91        49.89 o                         
 -17   3   3          0.29        -52.41        34.94 o                         
 -15   3   3      10239.03      10207.81       179.14 o                         
 -13   3   3      11239.06      11612.02       146.14 o                         
 -11   3   3        705.48        685.27        35.44 o                         
  -9   3   3       4044.19       3963.91        81.02 o                         
  -7   3   3       1284.71       1269.74        37.47 o                         
  -5   3   3          9.89          7.31         7.39 o                         
  -3   3   3      17281.89      16465.48       135.73 o                         
  -1   3   3      72940.86      73936.40       565.36 o                         
   1   3   3       4985.98       4942.66        66.25 o                         
   3   3   3      20738.19      21854.46       184.56 o                         
   5   3   3       2148.91       2131.90        63.63 o                         
   7   3   3      19833.66      19839.23       205.69 o                         
   9   3   3        465.47        403.14        28.82 o                         
  11   3   3       6368.02       6115.10       127.68 o                         
  13   3   3        308.41        270.62        35.38 o                         
  15   3   3         10.24         48.32        36.97 o                         
  17   3   3         18.07         46.43        51.45 o                         
  19   3   3       1674.63       2418.10       332.93 o                         
 -20   4   3         22.64         29.63        45.45 o                         
 -18   4   3        659.02        600.53        79.84 o                         
 -16   4   3        928.87        802.08        80.47 o                         
 -14   4   3       2056.42       2215.61        79.88 o                         
 -12   4   3       1006.72       1123.09        54.00 o                         
 -10   4   3       5514.18       5529.99       115.15 o                         
  -8   4   3       2939.52       3119.88        78.38 o                         
  -6   4   3      10479.44      10248.94       129.45 o                         
  -4   4   3         64.51         62.53        10.46 o                         
  -2   4   3       7767.03       7949.63       120.33 o                         
   0   4   3       3259.58       3727.78        70.25 o                         
   2   4   3      34848.72      35245.90       270.36 o                         
   4   4   3        914.10       1050.67        46.08 o                         
   6   4   3        821.21        744.55        40.63 o                         
   8   4   3      17330.86      18057.03       206.67 o                         
  10   4   3       1615.22       1669.55        63.81 o                         
  12   4   3       1349.61       1288.74        65.20 o                         
  14   4   3        146.89        133.28        41.72 o                         
  16   4   3        434.97        286.21       108.49 o                         
  18   4   3        254.08        141.09        50.42 o                         
 -21   5   3        770.08        744.44       142.77 o                         
 -19   5   3        684.38        735.91        90.51 o                         
 -17   5   3         20.32         47.20        34.99 o                         
 -15   5   3        696.01        723.86        54.09 o                         
 -13   5   3       1977.33       2102.23        83.91 o                         
 -11   5   3        890.38        885.16        51.00 o                         
  -9   5   3        248.20        159.77        26.91 o                         
  -7   5   3        755.59        728.88        40.26 o                         
  -5   5   3       5783.32       5657.17        99.05 o                         
  -3   5   3       1018.75        985.34        51.44 o                         
  -1   5   3       8481.95       9297.33       129.31 o                         
   1   5   3       7006.02       6746.32       136.14 o                         
   3   5   3        933.25       1035.18        44.60 o                         
   5   5   3       5851.88       5851.68       119.94 o                         
   7   5   3        989.97       1037.82        51.13 o                         
   9   5   3        134.73        109.42        18.31 o                         
  11   5   3        395.07        374.74        34.96 o                         
  13   5   3          0.15         -9.83        26.74 o                         
  15   5   3       2976.64       3471.21       163.07 o                         
  17   5   3        759.42        622.90       101.16 o                         
  19   5   3         20.12        -90.04        60.23 o                         
 -20   6   3       1380.06        951.67       120.19 o                         
 -18   6   3         81.12         80.20        40.18 o                         
 -16   6   3         70.92        -33.98        24.95 o                         
 -14   6   3        884.73        856.94        60.42 o                         
 -12   6   3         11.95         80.27        27.68 o                         
 -10   6   3        324.35        365.07        33.18 o                         
  -8   6   3       3727.35       3693.86        97.51 o                         
  -6   6   3       2412.56       2470.47        74.35 o                         
  -4   6   3          0.03         15.86        15.73 o                         
  -2   6   3       1289.23       1323.86        57.93 o                         
   0   6   3       1027.84       1061.66        55.46 o                         
   2   6   3        193.99        382.19        30.98 o                         
   4   6   3       3544.64       3667.11        96.22 o                         
   6   6   3       2448.07       2570.91        67.14 o                         
   8   6   3        195.49        181.87        22.87 o                         
  10   6   3       1026.41        995.58        55.38 o                         
  12   6   3        987.49        903.98        52.99 o                         
  14   6   3       1628.88       1920.70       110.76 o                         
  16   6   3        603.10        604.96        92.77 o                         
  18   6   3         18.57        -10.01        86.66 o                         
 -19   7   3       2387.10       2439.17       161.55 o                         
 -17   7   3        497.12        593.20        77.77 o                         
 -15   7   3       3483.66       3447.88       146.10 o                         
 -13   7   3       1403.32       1518.21        86.34 o                         
 -11   7   3       7066.84       6693.18       146.27 o                         
  -9   7   3        255.41        222.17        29.79 o                         
  -7   7   3       1205.70       1135.14        44.92 o                         
  -5   7   3       2737.24       2847.03        96.78 o                         
  -3   7   3      10966.55      10979.98       228.55 o                         
  -1   7   3       2726.71       2671.04        86.14 o                         
   1   7   3      28317.78      29110.17       299.59 o                         
   3   7   3        687.01        618.52        46.42 o                         
   5   7   3       1976.16       1831.43        71.78 o                         
   7   7   3       4627.56       4536.97        98.14 o                         
   9   7   3       3541.60       3651.69       104.29 o                         
  11   7   3        492.53        421.52        40.23 o                         
  13   7   3       3391.70       3412.03       149.86 o                         
  15   7   3        368.70        338.95        61.11 o                         
  17   7   3          0.40        -92.68        61.78 o                         
 -18   8   3          5.74         50.93        49.59 o                         
 -16   8   3        616.52        430.95        90.19 o                         
 -14   8   3       2077.01       2287.06       128.32 o                         
 -12   8   3       2666.38       2462.65       115.68 o                         
 -10   8   3        386.22        377.35        38.74 o                         
  -8   8   3       1054.93        924.40        48.21 o                         
  -6   8   3       4386.51       4666.04       132.96 o                         
  -4   8   3       2549.58       2656.75       122.78 o                         
  -2   8   3       7677.54       7615.62       189.83 o                         
   0   8   3        795.64        831.63        51.32 o                         
   2   8   3         12.98        -29.95        19.96 o                         
   4   8   3       1868.44       1858.72        80.79 o                         
   6   8   3         24.34         29.20        21.30 o                         
   8   8   3      10334.54      10723.75       167.53 o                         
  10   8   3         16.37         -1.78        17.18 o                         
  12   8   3          5.80         32.03        36.71 o                         
  14   8   3        227.62        244.03        54.62 o                         
  16   8   3        243.76        306.84       132.94 o                         
  18   8   3        313.24        245.42        85.04 o                         
 -19   9   3          3.28         27.67        77.47 o                         
 -17   9   3         33.16         31.84        53.08 o                         
 -15   9   3       1325.20       1802.43       102.69 o                         
 -13   9   3       2277.11       2360.08       120.84 o                         
 -11   9   3       2439.29       2186.78        85.47 o                         
  -9   9   3       6472.53       6311.81       166.86 o                         
  -7   9   3       2658.29       2448.09       118.58 o                         
  -5   9   3       4921.06       4679.86       222.12 o                         
  -3   9   3       5446.08       5291.38       214.44 o                         
  -1   9   3       2269.48       1916.69       141.85 o                         
   1   9   3       1771.61       1652.29        82.98 o                         
   3   9   3      10845.06      11261.60       214.87 o                         
   5   9   3          3.37        -14.16        23.96 o                         
   7   9   3       6823.41       6808.31       151.19 o                         
   9   9   3        355.49        399.34        38.03 o                         
  11   9   3       1857.34       2139.49       102.04 o                         
  13   9   3       1714.71       1885.88       135.28 o                         
  15   9   3        378.75        206.28        51.17 o                         
  17   9   3        460.25        653.05       109.00 o                         
 -18  10   3        117.83        419.75        93.67 o                         
 -16  10   3          0.05        -84.27        56.18 o                         
 -14  10   3         54.58         -6.97        36.36 o                         
 -12  10   3        805.52        785.03        71.45 o                         
 -10  10   3         67.82         23.55        23.96 o                         
  -8  10   3         43.19         77.87        18.38 o                         
  -6  10   3       1406.56       1271.01       126.31 o                         
  -4  10   3         25.01         23.07        45.05 o                         
  -2  10   3        432.25        414.55        35.94 o                         
   0  10   3        853.83        668.93        47.21 o                         
   2  10   3        666.08        634.51        55.82 o                         
   4  10   3       3937.15       3931.60       149.97 o                         
   6  10   3        343.45        273.98        41.33 o                         
   8  10   3         81.78         67.10        32.62 o                         
  10  10   3        197.55        170.40        34.58 o                         
  12  10   3        674.94        688.62        83.01 o                         
  14  10   3         11.03         39.22        38.65 o                         
  16  10   3        246.14        431.02        94.24 o                         
 -17  11   3         21.95        208.82        79.58 o                         
 -15  11   3        154.79         95.51        70.71 o                         
 -13  11   3        132.46        164.96        47.61 o                         
 -11  11   3        277.68        361.51        70.99 o                         
  -9  11   3        580.90        475.78        47.92 o                         
  -7  11   3        250.41        212.63        53.46 o                         
  -5  11   3       1146.51        979.53       109.02 o                         
  -3  11   3        851.53        772.44        83.08 o                         
  -1  11   3       1732.32       2043.20       113.06 o                         
   1  11   3       3343.98       3309.14       122.66 o                         
   3  11   3       3081.17       2951.10       134.21 o                         
   5  11   3         72.63         71.16        34.64 o                         
   7  11   3       1443.05       1462.87       112.74 o                         
   9  11   3        542.60        342.20        85.08 o                         
  11  11   3        611.47        669.02        83.16 o                         
  13  11   3       1052.85       1138.30       111.93 o                         
  15  11   3        304.45        332.78        73.84 o                         
 -16  12   3        453.92        608.08       126.26 o                         
 -14  12   3         23.73         34.86        48.54 o                         
 -12  12   3       2007.27       1927.77       172.10 o                         
 -10  12   3        283.06        156.14        52.54 o                         
  -8  12   3        859.65        784.38       110.48 o                         
  -6  12   3        281.88        340.55        86.74 o                         
  -4  12   3        747.64        723.59        95.73 o                         
  -2  12   3        111.78        132.47        25.98 o                         
   0  12   3       4546.33       4458.51       168.93 o                         
   2  12   3        178.31        111.68        33.02 o                         
   4  12   3       6023.97       6030.21       203.04 o                         
   6  12   3         64.50         59.32        39.87 o                         
   8  12   3       1617.51       1497.25       112.00 o                         
  10  12   3        303.40        278.90        65.21 o                         
  12  12   3        120.18         84.19        57.74 o                         
  14  12   3          0.94         53.68        58.18 o                         
 -15  13   3        636.63        414.60        81.37 o                         
 -13  13   3        315.67        515.36        80.43 o                         
 -11  13   3       1217.57       1270.30       129.61 o                         
  -9  13   3        143.01        187.19        59.11 o                         
  -7  13   3         21.50        -15.01        43.91 o                         
  -5  13   3       1053.29       1358.92       136.08 o                         
  -3  13   3       2520.88       2367.13       221.72 o                         
  -1  13   3       1562.54       1554.58       108.55 o                         
   1  13   3       2958.07       3105.40       151.34 o                         
   3  13   3        593.00        541.41        77.30 o                         
   5  13   3        594.56        650.46        77.60 o                         
   7  13   3       1802.12       1655.52       119.47 o                         
   9  13   3       2672.74       2954.57       192.69 o                         
  11  13   3        637.11       1077.06       123.47 o                         
  13  13   3        684.17       1076.88       129.31 o                         
 -14  14   3        535.40        494.31       108.09 o                         
 -12  14   3         21.82        -39.26        52.99 o                         
 -10  14   3         98.03        103.15        56.35 o                         
  -8  14   3       2616.15       2796.41       248.52 o                         
  -6  14   3        333.39        297.23        74.52 o                         
  -4  14   3         17.05         -7.47        50.46 o                         
  -2  14   3          0.80        -33.46        56.41 o                         
   0  14   3        259.47        272.37        54.32 o                         
   2  14   3        660.76        728.07        85.71 o                         
   4  14   3        293.99        415.28        68.25 o                         
   6  14   3        843.12        930.97        95.85 o                         
   8  14   3          8.40        138.35        58.70 o                         
  10  14   3         54.35        158.17        55.09 o                         
  12  14   3        406.34        329.64        69.83 o                         
 -11  15   3          5.36         33.51        55.68 o                         
  -9  15   3         33.88        -63.77        57.27 o                         
  -7  15   3        305.50        281.05        80.05 o                         
  -5  15   3        727.01        909.85       120.76 o                         
  -3  15   3          0.26        -40.39        50.96 o                         
  -1  15   3       1306.87       1530.85       149.50 o                         
   1  15   3       2937.43       2643.60       176.35 o                         
   3  15   3        178.86        108.02        41.12 o                         
   5  15   3         17.65         35.41        53.94 o                         
   7  15   3        589.40        712.14       101.18 o                         
   9  15   3         10.89         13.30        69.49 o                         
 -10  16   3         15.86         -9.42        84.55 o                         
  -8  16   3        153.48        -13.01        57.31 o                         
  -6  16   3         50.15         45.68        56.07 o                         
  -4  16   3          0.12        -35.90       115.76 o                         
  -2  16   3         18.37        -20.20        54.25 o                         
   0  16   3          9.39        -66.83        50.87 o                         
   2  16   3          3.83         23.14        48.66 o                         
   4  16   3        662.92        583.84        84.51 o                         
   6  16   3          3.45         66.12       115.28 o                         
   8  16   3        666.35        659.77       112.99 o                         
  -7  17   3         22.40         -5.01        64.62 o                         
  -5  17   3         74.45        109.30        62.29 o                         
  -3  17   3         36.21         80.57        67.20 o                         
  -1  17   3        934.28        727.40        97.57 o                         
   1  17   3        163.33         62.17        52.86 o                         
   3  17   3        682.06        752.26       102.29 o                         
   5  17   3        384.05        187.29        92.60 o                         
 -22   0   4        714.73       1078.68       213.91 o                         
 -20   0   4        153.52        -12.90        67.33 o                         
 -18   0   4        918.47        629.70        81.88 o                         
 -16   0   4        201.81        226.39        44.92 o                         
 -14   0   4        158.57        258.24        43.76 o                         
 -12   0   4       2819.16       2445.26        84.79 o                         
 -10   0   4       3016.65       2612.78        82.13 o                         
  -8   0   4        749.75        621.20        33.88 o                         
  -6   0   4        670.92        835.39        35.21 o                         
  -4   0   4          4.05         15.24        11.16 o                         
  -2   0   4      57079.73      58140.70       438.95 o                         
   0   0   4       1191.15       1133.87        78.45 o                         
   2   0   4       4579.40       5065.52       112.81 o                         
   4   0   4       3787.10       3954.30       108.83 o                         
   6   0   4          1.25          0.05        13.51 o                         
   8   0   4       5881.88       5658.63       138.04 o                         
  10   0   4       7682.53       8210.99       177.10 o                         
  12   0   4       1501.94       1245.97        83.62 o                         
  14   0   4       1151.41       1029.14        95.27 o                         
  16   0   4        269.13        306.29       165.47 o                         
  18   0   4       1943.60       2847.22       353.65 o                         
 -21   1   4         45.88        -25.62        48.04 o                         
 -19   1   4        355.50        346.14        60.76 o                         
 -17   1   4        146.98        107.09        29.85 o                         
 -15   1   4          7.63         12.84        17.62 o                         
 -13   1   4        406.61        456.66        35.14 o                         
 -11   1   4        247.97        234.54        21.02 o                         
  -9   1   4        128.86        123.15        14.64 o                         
  -7   1   4       6337.17       5794.69        71.53 o                         
  -5   1   4      11974.48      12082.63       100.41 o                         
  -3   1   4          1.61          6.08         7.39 o                         
  -1   1   4       4547.29       4567.24        66.73 o                         
   1   1   4      11446.03      11981.46       123.82 o                         
   3   1   4        621.60        363.30        21.80 o                         
   5   1   4       2748.29       3053.40        57.96 o                         
   7   1   4       1316.87       1254.66        42.13 o                         
   9   1   4        675.70        699.72        43.11 o                         
  11   1   4        143.51        157.38        22.02 o                         
  13   1   4        385.93        429.29        41.07 o                         
  15   1   4       2340.30       2429.56       128.50 o                         
  17   1   4         17.73         72.83        58.09 o                         
  19   1   4        293.50        308.57       154.15 o                         
 -20   2   4        860.42        773.78        92.07 o                         
 -18   2   4        455.99        408.30        63.56 o                         
 -16   2   4        695.40        660.43        51.33 o                         
 -14   2   4       3950.83       4137.04       101.06 o                         
 -12   2   4         38.02         30.63        14.25 o                         
 -10   2   4       1253.02       1322.91        44.49 o                         
  -8   2   4       6890.04       6768.83       105.04 o                         
  -6   2   4      19896.41      19931.27       153.21 o                         
  -4   2   4       4536.75       4716.80        68.03 o                         
  -2   2   4      48846.15      50163.79       263.05 o                         
   0   2   4          1.96          0.41         7.82 o                         
   2   2   4        571.84        811.82        31.85 o                         
   4   2   4       1788.99       1618.05        54.53 o                         
   6   2   4      17916.78      17554.40       174.14 o                         
   8   2   4       2971.37       2851.76        74.03 o                         
  10   2   4        957.42        893.95        41.16 o                         
  12   2   4          0.67          1.18        23.01 o                         
  14   2   4        421.37        494.39        57.16 o                         
  16   2   4        541.34        507.50        83.99 o                         
  18   2   4        720.57        688.49       124.90 o                         
 -21   3   4        214.36        199.00        67.89 o                         
 -19   3   4        806.39        819.03        99.05 o                         
 -17   3   4         41.45         68.32        33.74 o                         
 -15   3   4        420.29        440.68        38.97 o                         
 -13   3   4       3556.31       3268.51        86.80 o                         
 -11   3   4       1452.57       1544.37        53.48 o                         
  -9   3   4       1562.26       1633.35        49.47 o                         
  -7   3   4        227.19        198.91        18.50 o                         
  -5   3   4      10435.43      11123.68       116.36 o                         
  -3   3   4         30.39         71.58        10.90 o                         
  -1   3   4       4175.01       4667.29        84.92 o                         
   1   3   4       7557.49       8050.40        94.04 o                         
   3   3   4      22830.67      24932.08       212.35 o                         
   5   3   4       6298.92       5899.56       265.25 o                         
   7   3   4       1155.79       1292.23        54.66 o                         
   9   3   4        140.47        170.35        21.63 o                         
  11   3   4       3287.80       3189.52       101.49 o                         
  13   3   4        436.14        301.90        42.25 o                         
  15   3   4         32.06         27.88        38.21 o                         
  17   3   4         63.39         -2.05        67.83 o                         
  19   3   4         82.50          0.34        75.67 o                         
 -20   4   4       1756.21       2145.13       196.02 o                         
 -18   4   4       2710.25       2937.57       155.82 o                         
 -16   4   4        410.24        449.37        64.22 o                         
 -14   4   4          0.62         20.03        17.63 o                         
 -12   4   4        881.34       1048.88        53.06 o                         
 -10   4   4        817.99        791.55        41.85 o                         
  -8   4   4        842.37        683.64        31.38 o                         
  -6   4   4       9019.16       8965.99       105.43 o                         
  -4   4   4      11060.62      11041.96       118.45 o                         
  -2   4   4      20825.50      22990.25       180.59 o                         
   0   4   4       1733.47       1957.68        58.64 o                         
   2   4   4      10848.48      10875.11       118.21 o                         
   4   4   4       1106.28       1011.56        50.99 o                         
   6   4   4       2850.13       2750.69        86.44 o                         
   8   4   4        287.36        369.05        34.26 o                         
  10   4   4       1252.64       1244.18        72.06 o                         
  12   4   4        824.89        819.44        48.03 o                         
  14   4   4        125.93        113.00        42.42 o                         
  16   4   4        775.34        794.36       105.51 o                         
  18   4   4       2774.41       3182.24       267.50 o                         
 -21   5   4         51.53        -98.10        96.39 o                         
 -19   5   4        212.07        228.22        64.98 o                         
 -17   5   4        201.88        170.27        37.49 o                         
 -15   5   4        476.91        443.74        45.27 o                         
 -13   5   4        569.08        338.16        58.92 o                         
 -11   5   4       2019.90       1839.87        76.00 o                         
  -9   5   4        568.28        532.48        36.76 o                         
  -7   5   4        860.19        865.85        39.09 o                         
  -5   5   4       1128.67       1087.64        43.91 o                         
  -3   5   4      19629.94      20071.44       213.68 o                         
  -1   5   4      20444.37      20938.16       209.08 o                         
   1   5   4        373.38        235.03        20.54 o                         
   3   5   4       4322.61       4441.61       115.16 o                         
   5   5   4       1490.56       1798.60        69.74 o                         
   7   5   4       1196.53       1131.88        60.72 o                         
   9   5   4        551.55        482.52        42.00 o                         
  11   5   4         34.38         10.21        21.44 o                         
  13   5   4       1355.77       1220.13        88.06 o                         
  15   5   4        849.14       1005.58       119.50 o                         
  17   5   4        106.85        -32.27        64.08 o                         
 -20   6   4        660.93        772.03       126.41 o                         
 -18   6   4       3317.36       3750.78       187.89 o                         
 -16   6   4        556.53        351.68        52.89 o                         
 -14   6   4        617.39        796.29        63.36 o                         
 -12   6   4        283.98        183.62        31.92 o                         
 -10   6   4        781.38        758.80        50.42 o                         
  -8   6   4        976.14        916.20        43.76 o                         
  -6   6   4         15.39         24.45        15.17 o                         
  -4   6   4       5892.48       5884.26       137.11 o                         
  -2   6   4         41.18         17.14        10.44 o                         
   0   6   4       2498.42       2380.62        65.90 o                         
   2   6   4      13696.52      13547.25       165.50 o                         
   4   6   4       9631.87      10141.76       169.74 o                         
   6   6   4       2029.58       1830.18        79.76 o                         
   8   6   4        118.35         92.52        25.02 o                         
  10   6   4        140.28         90.36        32.42 o                         
  12   6   4        228.38        248.96        50.29 o                         
  14   6   4         49.68        108.00        36.37 o                         
  16   6   4       2659.34       3091.70       213.45 o                         
  18   6   4        714.30        774.81       116.97 o                         
 -19   7   4        869.91       1240.09       140.88 o                         
 -17   7   4        967.63       1058.06        99.86 o                         
 -15   7   4        406.56        361.55        51.88 o                         
 -13   7   4        123.86        157.27        37.46 o                         
 -11   7   4       9161.18       9087.14       171.27 o                         
  -9   7   4       1035.20        812.64        99.75 o                         
  -7   7   4          3.88         -8.11        11.80 o                         
  -5   7   4          0.26        -17.74        18.51 o                         
  -3   7   4       1076.16        909.33        48.74 o                         
  -1   7   4       3452.23       3380.19        84.89 o                         
   1   7   4       1185.06       1004.86        60.36 o                         
   3   7   4       7493.24       7291.60       144.86 o                         
   5   7   4       2720.63       2552.67        80.57 o                         
   7   7   4       1132.16       1115.49        64.20 o                         
   9   7   4       3327.81       3565.44       126.86 o                         
  11   7   4       4579.73       4559.71       161.53 o                         
  13   7   4        305.99        272.35        53.79 o                         
  15   7   4        142.83        202.50        73.12 o                         
  17   7   4         60.46        -11.74        75.56 o                         
 -18   8   4        547.45        843.44       129.74 o                         
 -16   8   4       3532.55       3793.02       158.30 o                         
 -14   8   4       1330.55       1320.52       105.51 o                         
 -12   8   4        915.66        759.00        52.54 o                         
 -10   8   4       1220.96       1137.71        55.71 o                         
  -8   8   4       5194.28       5036.44       122.15 o                         
  -6   8   4       2705.54       2711.40       115.34 o                         
  -4   8   4       9534.42       9486.41       189.15 o                         
  -2   8   4       9323.37       9015.47       164.84 o                         
   0   8   4       3599.83       3753.87        97.17 o                         
   2   8   4       3165.94       2904.18        97.21 o                         
   4   8   4         31.76          6.11        19.05 o                         
   6   8   4       1818.92       1604.96        75.63 o                         
   8   8   4      11993.55      12314.13       279.57 o                         
  10   8   4       1165.04       1373.86        76.56 o                         
  12   8   4        398.47        439.14        65.95 o                         
  14   8   4        453.05        366.97        64.93 o                         
  16   8   4        880.64        999.87       128.93 o                         
 -19   9   4         95.48          9.91        56.42 o                         
 -17   9   4          4.01         -9.28        47.01 o                         
 -15   9   4         12.33         47.45        38.28 o                         
 -13   9   4         19.07         39.58        28.14 o                         
 -11   9   4       1916.16       1946.08        76.60 o                         
  -9   9   4        955.13       1159.63        63.23 o                         
  -7   9   4       4748.22       4872.99       153.17 o                         
  -5   9   4       1964.86       1993.65       105.57 o                         
  -3   9   4       1196.97       1086.21        81.30 o                         
  -1   9   4       8397.58       8406.23       177.47 o                         
   1   9   4       2078.39       2039.96        84.86 o                         
   3   9   4         86.22         96.31        26.15 o                         
   5   9   4         49.15         39.56        26.77 o                         
   7   9   4        873.78        788.20        48.78 o                         
   9   9   4        739.06        763.10        48.77 o                         
  11   9   4         30.68         91.41        30.44 o                         
  13   9   4        293.98        352.70        86.48 o                         
  15   9   4        471.23        691.21       113.92 o                         
 -18  10   4         62.67         68.77        70.36 o                         
 -16  10   4          1.66         38.80        49.82 o                         
 -14  10   4       1138.25       1224.55       109.14 o                         
 -12  10   4        311.75        304.48        74.19 o                         
 -10  10   4        478.20        464.60        57.27 o                         
  -8  10   4       8121.56       8533.43       232.38 o                         
  -6  10   4          0.72         19.24        35.45 o                         
  -4  10   4       8197.90       8336.24       257.75 o                         
  -2  10   4       4398.66       4649.90       184.50 o                         
   0  10   4       2828.10       2668.36        82.81 o                         
   2  10   4        866.77        890.31        66.45 o                         
   4  10   4       4304.99       4317.38       154.97 o                         
   6  10   4       1625.87       1740.32        89.77 o                         
   8  10   4       1478.58       1666.90        94.04 o                         
  10  10   4         26.59        -22.83        31.99 o                         
  12  10   4       2077.51       1875.89       127.28 o                         
  14  10   4        247.28        211.00        76.75 o                         
 -17  11   4         31.28        -33.48        61.49 o                         
 -15  11   4         10.40         10.33        36.47 o                         
 -13  11   4        229.10        264.75        60.52 o                         
 -11  11   4         57.30         33.52        44.73 o                         
  -9  11   4        643.75        638.87        71.46 o                         
  -7  11   4         12.99         -2.61        33.61 o                         
  -5  11   4         17.55        -31.76        43.69 o                         
  -3  11   4        840.87        849.41       101.22 o                         
  -1  11   4       1821.45       1733.95       105.30 o                         
   1  11   4        140.83         94.78        34.76 o                         
   3  11   4         97.16         44.36        44.61 o                         
   5  11   4       1906.51       1942.49       105.27 o                         
   7  11   4         19.91         35.41        29.06 o                         
   9  11   4        139.24        111.97        38.91 o                         
  11  11   4         47.72          6.62        45.76 o                         
  13  11   4        111.25         93.28        65.58 o                         
 -16  12   4         96.01         95.88       114.56 o                         
 -14  12   4        513.31        488.44        76.22 o                         
 -12  12   4        776.23        701.02        91.56 o                         
 -10  12   4         89.15        163.60        62.14 o                         
  -8  12   4        941.87        980.08       121.92 o                         
  -6  12   4        112.10         62.82        45.45 o                         
  -4  12   4          0.18          2.20        54.12 o                         
  -2  12   4        451.75        242.13        64.52 o                         
   0  12   4         28.44          4.05        33.36 o                         
   2  12   4       1645.78       1570.94        92.79 o                         
   4  12   4        126.79         53.75        36.04 o                         
   6  12   4        784.03        544.59        64.70 o                         
   8  12   4       3185.89       3780.43       162.53 o                         
  10  12   4         11.04        -53.28        43.96 o                         
  12  12   4        726.94        698.19        83.54 o                         
 -15  13   4          3.74         23.55        54.52 o                         
 -13  13   4         27.57         94.39        46.18 o                         
 -11  13   4        206.85         89.96        48.97 o                         
  -9  13   4         22.62         39.54        43.68 o                         
  -7  13   4         87.12         25.18        84.62 o                         
  -5  13   4        338.19        212.52        62.96 o                         
  -3  13   4        174.34        109.63        49.92 o                         
  -1  13   4        973.32        810.68       102.92 o                         
   1  13   4          1.42         18.39        38.07 o                         
   3  13   4        204.12         60.87        46.84 o                         
   5  13   4        162.91        174.27        43.25 o                         
   7  13   4          0.02        -23.82        39.93 o                         
   9  13   4        203.11        134.21        53.33 o                         
  11  13   4          0.69         -9.02        49.08 o                         
 -12  14   4        220.59        138.79        77.05 o                         
 -10  14   4         25.61        -81.82        54.55 o                         
  -8  14   4        123.59         40.22        53.03 o                         
  -6  14   4       1592.40       1997.95       154.63 o                         
  -4  14   4       6381.42       6381.24       297.52 o                         
  -2  14   4       2163.24       2334.24       199.62 o                         
   0  14   4        538.06        600.68        97.04 o                         
   2  14   4       1470.53       1199.24       106.81 o                         
   4  14   4       1352.33       1472.03       124.91 o                         
   6  14   4        101.88         90.15        38.45 o                         
   8  14   4        814.12       1117.47       115.91 o                         
  10  14   4          2.63          0.66        44.35 o                         
 -11  15   4        103.40        107.42        62.74 o                         
  -9  15   4        787.13        882.03       145.38 o                         
  -7  15   4         29.93        -32.20        64.63 o                         
  -5  15   4          1.38        -65.52        52.23 o                         
  -3  15   4        316.04        301.78        96.19 o                         
  -1  15   4       1076.84       1214.97       136.95 o                         
   1  15   4        114.62        127.82        65.15 o                         
   3  15   4          3.20        -37.05        42.66 o                         
   5  15   4        630.27        719.63       104.51 o                         
   7  15   4         44.82         -9.40       102.13 o                         
   9  15   4         26.50         66.75        93.63 o                         
  -8  16   4          0.02         24.09        51.86 o                         
  -6  16   4        150.51        132.04        71.74 o                         
  -4  16   4        309.45          7.40        65.51 o                         
  -2  16   4       1313.94       1245.64       140.56 o                         
   0  16   4        673.87        915.30       118.61 o                         
   2  16   4       2135.10       2157.43       165.29 o                         
   4  16   4        300.69        209.07        68.09 o                         
   6  16   4         99.58        188.00        82.88 o                         
  -5  17   4         73.03          1.26        54.82 o                         
  -3  17   4         45.75         19.72        64.70 o                         
  -1  17   4        210.67        288.41       104.12 o                         
   1  17   4         61.40        -81.50        94.57 o                         
   3  17   4       1832.40       1725.49       253.46 o                         
 -21   1   5         81.17         31.67        51.85 o                         
 -19   1   5        289.81        347.60        66.13 o                         
 -17   1   5       1171.17       1106.63        73.81 o                         
 -15   1   5         11.29         22.76        18.91 o                         
 -13   1   5        961.02       1055.71        48.51 o                         
 -11   1   5       7658.55       7097.90       104.00 o                         
  -9   1   5       5055.64       5037.97        78.69 o                         
  -7   1   5        218.53        188.50        17.23 o                         
  -5   1   5        730.21        782.31        28.61 o                         
  -3   1   5       5165.56       5457.52        79.84 o                         
  -1   1   5         64.26        143.92        15.69 o                         
   1   1   5       1960.34       1803.50        51.62 o                         
   3   1   5       7495.19       7220.70       115.46 o                         
   5   1   5        472.30        586.63        32.39 o                         
   7   1   5          5.28         -9.12        14.18 o                         
   9   1   5       4808.27       5001.84       122.72 o                         
  11   1   5       2185.83       2046.30        69.33 o                         
  13   1   5         34.74         47.27        24.71 o                         
  15   1   5       1388.66       1342.83       165.36 o                         
  17   1   5        385.67        197.09       133.06 o                         
 -20   2   5         23.54        -47.09        54.70 o                         
 -18   2   5        498.80        405.91        50.76 o                         
 -16   2   5         86.60         81.89        32.21 o                         
 -14   2   5       1197.67       1211.40        55.83 o                         
 -12   2   5       1353.29       1307.77        51.66 o                         
 -10   2   5      10062.59      10331.59       127.57 o                         
  -8   2   5       7104.16       6858.67       102.29 o                         
  -6   2   5       3971.00       3910.65        68.82 o                         
  -4   2   5      17865.96      18041.46       166.95 o                         
  -2   2   5       3580.41       4032.00        81.99 o                         
   0   2   5       2049.31       2501.69        66.34 o                         
   2   2   5       2643.12       2516.05        66.67 o                         
   4   2   5        940.89        995.88        47.95 o                         
   6   2   5      12950.18      12931.73       193.34 o                         
   8   2   5        275.46        195.29        27.49 o                         
  10   2   5        273.01        222.11        31.70 o                         
  12   2   5        893.24        986.17        65.55 o                         
  14   2   5       5152.28       5145.47       234.36 o                         
  16   2   5        395.21        410.52       100.18 o                         
  18   2   5          6.47        264.31        91.29 o                         
 -21   3   5        331.09        524.03       134.85 o                         
 -19   3   5        206.35        228.86        53.93 o                         
 -17   3   5         30.60        -30.27        33.37 o                         
 -15   3   5       2525.26       2555.85        92.53 o                         
 -13   3   5        522.09        480.08        36.08 o                         
 -11   3   5        133.41        130.43        18.55 o                         
  -9   3   5       3470.76       3316.93        82.06 o                         
  -7   3   5      27221.90      27994.56       216.73 o                         
  -5   3   5         47.04         63.87        11.79 o                         
  -3   3   5        960.70        703.20        33.35 o                         
  -1   3   5        430.53        478.74        33.20 o                         
   1   3   5      12004.06      12254.72       353.92 o                         
   3   3   5        599.42        664.96        33.12 o                         
   5   3   5       9478.06       9132.13       170.19 o                         
   7   3   5       2687.48       2500.26        82.09 o                         
   9   3   5       2417.70       2271.23        80.97 o                         
  11   3   5        108.95         66.21        29.68 o                         
  13   3   5       3692.56       3929.55       168.07 o                         
  15   3   5        141.94         81.51        80.08 o                         
  17   3   5        250.66        368.08       100.84 o                         
 -20   4   5        147.42        234.24        70.54 o                         
 -18   4   5        131.85        134.64        51.12 o                         
 -16   4   5        137.02         45.28        29.36 o                         
 -14   4   5         23.43         37.18        21.86 o                         
 -12   4   5       6258.02       6050.96       125.45 o                         
 -10   4   5        287.47        221.17        29.86 o                         
  -8   4   5       1582.58       1579.60        54.30 o                         
  -6   4   5      26316.92      26004.88       210.83 o                         
  -4   4   5       2581.72       2864.51        80.66 o                         
  -2   4   5       1988.47       2601.60        68.23 o                         
   0   4   5       3228.78       2797.22        76.12 o                         
   2   4   5       9069.52       8323.65       121.36 o                         
   4   4   5        323.33        196.98        63.26 o                         
   6   4   5          1.64         -4.62        17.69 o                         
   8   4   5       4180.30       4114.05       130.74 o                         
  10   4   5        876.31        836.59        58.32 o                         
  12   4   5        126.61         47.09        44.03 o                         
  14   4   5        282.32        245.51        69.70 o                         
  16   4   5          5.61         22.96        69.41 o                         
  18   4   5         49.46          9.84        82.03 o                         
 -19   5   5         21.31         26.77        42.75 o                         
 -17   5   5       2123.18       2110.95       144.83 o                         
 -15   5   5       1415.70       1494.48        94.31 o                         
 -13   5   5        355.26        370.30        46.18 o                         
 -11   5   5        958.85       1026.30        56.79 o                         
  -9   5   5       1817.67       1693.64        54.79 o                         
  -7   5   5       6281.55       6000.51       104.80 o                         
  -5   5   5        117.42         93.85        15.62 o                         
  -3   5   5      14637.06      15099.98       159.03 o                         
  -1   5   5      27452.73      27999.79       243.33 o                         
   1   5   5       4356.70       4375.42        87.00 o                         
   3   5   5        418.03        386.93        43.69 o                         
   5   5   5       1096.09        985.45        69.64 o                         
   7   5   5       1209.08        605.16       193.86 o                         
   9   5   5        128.77         76.23        25.70 o                         
  11   5   5       4885.20       5306.26       188.15 o                         
  13   5   5       4885.54       4722.19       200.05 o                         
  15   5   5       1037.30       1073.76       123.68 o                         
  17   5   5         59.15        -85.10        68.05 o                         
 -20   6   5        553.21        410.12        84.31 o                         
 -18   6   5        187.28        207.44        60.14 o                         
 -16   6   5        186.29        168.20        40.46 o                         
 -14   6   5       1630.90       1621.20        88.28 o                         
 -12   6   5          1.48          0.02        19.43 o                         
 -10   6   5          5.32         25.59        13.24 o                         
  -8   6   5       1534.30       1514.93        47.14 o                         
  -6   6   5          9.41          1.82        23.26 o                         
  -4   6   5        752.86        931.23        40.23 o                         
  -2   6   5          7.77          8.84        12.99 o                         
   0   6   5       3232.69       3286.09        91.29 o                         
   2   6   5       3601.54       3599.35        98.53 o                         
   4   6   5        784.47        742.31        41.49 o                         
   6   6   5       1473.40       1465.65        83.88 o                         
   8   6   5          9.42         -3.23        21.63 o                         
  10   6   5         11.36         -1.00        22.59 o                         
  12   6   5        119.68        199.96        43.81 o                         
  14   6   5         30.63        146.86        60.88 o                         
  16   6   5       1736.52       1722.76       172.65 o                         
 -19   7   5         24.81       -122.69        81.79 o                         
 -17   7   5        266.35        121.15        62.90 o                         
 -15   7   5       1203.68       1367.96        84.63 o                         
 -13   7   5        180.81        206.45        33.02 o                         
 -11   7   5         38.21         36.30        17.42 o                         
  -9   7   5       2707.13       2810.29       115.78 o                         
  -7   7   5       1148.68       1203.19        61.70 o                         
  -5   7   5      11074.92      10862.15       207.00 o                         
  -3   7   5       5203.34       4828.63       103.34 o                         
  -1   7   5        847.92        740.78        31.61 o                         
   1   7   5        154.10         74.33        20.51 o                         
   3   7   5       9172.42       9310.70       160.71 o                         
   5   7   5          0.70         -3.72        24.43 o                         
   7   7   5       3122.99       2807.71       122.14 o                         
   9   7   5        329.80        160.21        60.54 o                         
  11   7   5       1577.85       1570.22       116.67 o                         
  13   7   5        983.16       1248.94       101.42 o                         
  15   7   5       3704.66       4370.81       258.12 o                         
 -18   8   5          4.17        -21.85        64.73 o                         
 -16   8   5       1586.14       1721.87       125.23 o                         
 -14   8   5        106.39         39.39        29.10 o                         
 -12   8   5        338.18        397.60        38.36 o                         
 -10   8   5       2032.31       2285.43        90.15 o                         
  -8   8   5       2571.45       2567.09       107.37 o                         
  -6   8   5       4365.70       4531.08       195.25 o                         
  -4   8   5        286.37        182.42        28.82 o                         
  -2   8   5        266.03        310.74        33.93 o                         
   0   8   5          1.76         23.37        14.83 o                         
   2   8   5       3993.90       3972.95       113.16 o                         
   4   8   5       1400.90       1328.01        69.94 o                         
   6   8   5       2610.19       2396.50        97.66 o                         
   8   8   5       1219.96       1262.14        86.36 o                         
  10   8   5         64.04         -8.58        28.98 o                         
  12   8   5       1691.31       2082.45       141.21 o                         
  14   8   5        153.74        124.37        59.26 o                         
  16   8   5          2.87        -11.47        51.18 o                         
 -17   9   5        245.18        156.67        61.90 o                         
 -15   9   5        184.55        298.51        60.00 o                         
 -13   9   5       4118.11       4788.47       189.06 o                         
 -11   9   5         11.12        -41.71        27.80 o                         
  -9   9   5          2.76         16.60        25.18 o                         
  -7   9   5       9018.27       9385.83       226.14 o                         
  -5   9   5       1280.58       1212.69        80.72 o                         
  -3   9   5         18.09        -16.87        20.34 o                         
  -1   9   5       2061.02       2217.03        84.09 o                         
   1   9   5       1577.82       1369.95        63.80 o                         
   3   9   5       6001.05       6002.18       159.47 o                         
   5   9   5       7038.47       7094.59       157.67 o                         
   7   9   5          0.18         28.22        24.61 o                         
   9   9   5        145.49        124.44        50.04 o                         
  11   9   5         64.31         30.69        42.71 o                         
  13   9   5        606.20        593.89        83.50 o                         
  15   9   5          0.63        -17.27        52.38 o                         
 -16  10   5        432.36        384.69        79.46 o                         
 -14  10   5         23.11         14.46        36.48 o                         
 -12  10   5       1282.64       1264.52       110.76 o                         
 -10  10   5       1292.24       1307.04       114.10 o                         
  -8  10   5       2079.34       2097.10       113.95 o                         
  -6  10   5         10.49        -58.55        39.03 o                         
  -4  10   5        115.29        106.78        31.84 o                         
  -2  10   5         36.65         26.26        33.54 o                         
   0  10   5        217.78        182.51        29.43 o                         
   2  10   5        133.88        141.52        27.67 o                         
   4  10   5        629.91        590.55        56.01 o                         
   6  10   5        956.90       1023.90        71.60 o                         
   8  10   5        477.70        464.49        72.64 o                         
  10  10   5        773.65        925.89        88.38 o                         
  12  10   5          1.30        -32.05        44.31 o                         
  14  10   5        199.69        333.65        95.53 o                         
 -17  11   5        424.06        360.58       101.63 o                         
 -15  11   5          0.10         49.22        44.44 o                         
 -13  11   5       3884.13       4739.98       219.64 o                         
 -11  11   5        732.21        758.16        89.27 o                         
  -9  11   5         12.42         44.40        56.81 o                         
  -7  11   5        964.96        873.46       101.80 o                         
  -5  11   5       3274.88       3444.31       164.08 o                         
  -3  11   5       3003.01       2734.64       142.39 o                         
  -1  11   5       1217.95       1098.83        56.88 o                         
   1  11   5        433.79        481.38        42.41 o                         
   3  11   5       4077.46       4453.23       150.85 o                         
   5  11   5        147.51        181.80        33.29 o                         
   7  11   5       2050.99       1886.54       109.98 o                         
   9  11   5       2273.54       2654.78       137.44 o                         
  11  11   5       1585.80       1819.22       127.19 o                         
  13  11   5         63.91         57.12        53.39 o                         
 -14  12   5         34.60        237.73        56.75 o                         
 -12  12   5        100.76         91.82        44.94 o                         
 -10  12   5       1606.47       1913.75       153.84 o                         
  -8  12   5       6329.78       6495.50       279.39 o                         
  -6  12   5        389.16        362.01        82.92 o                         
  -4  12   5        177.16        107.80        44.36 o                         
  -2  12   5        703.78        723.66        77.41 o                         
   0  12   5        787.14        797.44        61.54 o                         
   2  12   5          8.73         10.25        25.25 o                         
   4  12   5       1412.63       1409.17        96.73 o                         
   6  12   5         14.76         27.75        33.05 o                         
   8  12   5        898.44        956.42        83.27 o                         
  10  12   5        844.58        730.93        93.62 o                         
  12  12   5       2040.80       2175.03       145.66 o                         
 -13  13   5         65.43         23.99        40.74 o                         
 -11  13   5        291.13        692.69       119.15 o                         
  -9  13   5        728.14        718.13        98.40 o                         
  -7  13   5       2144.87       1948.91       136.66 o                         
  -5  13   5       1587.83       1892.03       143.19 o                         
  -3  13   5        375.96        271.95        57.40 o                         
  -1  13   5         13.49        -11.37        62.66 o                         
   1  13   5          0.42        -17.43        36.21 o                         
   3  13   5       1612.75       1536.21       121.98 o                         
   5  13   5        216.10        220.21        50.59 o                         
   7  13   5        799.76        786.00        78.76 o                         
   9  13   5         84.58        129.07        78.01 o                         
  11  13   5        100.64        170.76        56.89 o                         
 -12  14   5          9.83        -78.41        52.27 o                         
 -10  14   5          7.82        -54.44        36.29 o                         
  -8  14   5          7.37        155.21        51.55 o                         
  -6  14   5        368.18        494.87        79.81 o                         
  -4  14   5        416.87        416.57        89.55 o                         
  -2  14   5          0.53        -53.47        35.65 o                         
   0  14   5        545.69        689.47        77.33 o                         
   2  14   5        731.44        662.96        82.99 o                         
   4  14   5        721.27        775.85       100.21 o                         
   6  14   5        499.90        471.77        68.58 o                         
   8  14   5        111.24          4.25        57.84 o                         
 -11  15   5        145.83        116.97        54.98 o                         
  -9  15   5        953.50       1048.81       133.29 o                         
  -7  15   5       1045.41       1187.94       138.13 o                         
  -5  15   5        127.35         30.83        46.99 o                         
  -3  15   5       2582.39       2689.48       195.52 o                         
  -1  15   5       2995.50       3536.31       224.47 o                         
   1  15   5       1133.48       1476.16       146.23 o                         
   3  15   5          3.85        -24.95        45.25 o                         
   5  15   5        174.14        126.25        72.83 o                         
   7  15   5         41.72         30.07        35.05 o                         
  -8  16   5        397.70        147.58       120.17 o                         
  -6  16   5        257.14        126.93        77.96 o                         
  -4  16   5         21.06         14.73        59.01 o                         
  -2  16   5        721.03        956.34       124.89 o                         
   0  16   5        147.52          5.93       106.06 o                         
   2  16   5          0.04        -12.85        53.32 o                         
   4  16   5         22.52         42.18        61.21 o                         
  -3  17   5        229.47        285.47        83.47 o                         
  -1  17   5       1105.79       1350.13       150.30 o                         
 -20   0   6         17.37       -107.13       117.39 o                         
 -18   0   6         13.73         31.63        48.05 o                         
 -16   0   6       9743.88      10213.30       354.31 o                         
 -14   0   6      10903.40      11203.92       253.04 o                         
 -12   0   6       2389.27       2629.48        91.40 o                         
 -10   0   6        339.51        316.88        33.39 o                         
  -8   0   6      15353.17      15558.13       182.50 o                         
  -6   0   6       2600.31       2784.97        76.72 o                         
  -4   0   6       4057.45       3727.21       109.58 o                         
  -2   0   6      12337.38      11844.97       207.30 o                         
   0   0   6        626.83        485.42        52.78 o                         
   2   0   6      16335.01      16063.76       263.20 o                         
   4   0   6      16482.53      16403.13       308.76 o                         
   6   0   6       4983.86       4590.42       144.32 o                         
   8   0   6       4290.81       3996.90       145.08 o                         
  10   0   6      13104.25      13226.13       266.52 o                         
  12   0   6       3521.60       3899.24       288.69 o                         
  14   0   6          1.51        -52.33        86.28 o                         
  16   0   6       1763.81       1386.21       278.00 o                         
 -21   1   6         44.50        -19.92        54.24 o                         
 -19   1   6        434.63        470.67       120.58 o                         
 -17   1   6          4.33         16.40        21.65 o                         
 -15   1   6         11.55         -8.59        21.54 o                         
 -13   1   6       3732.98       3406.60        93.29 o                         
 -11   1   6       3388.32       3669.11        75.43 o                         
  -9   1   6         81.40         37.40        14.90 o                         
  -7   1   6       1644.20       1518.19        44.83 o                         
  -5   1   6         26.43         14.57         8.63 o                         
  -3   1   6        638.78        760.28        34.64 o                         
  -1   1   6        457.82        421.13        26.89 o                         
   1   1   6      16096.75      16523.74       197.76 o                         
   3   1   6       5063.76       5033.66       116.33 o                         
   5   1   6       4297.00       4410.03        88.52 o                         
   7   1   6         39.67         73.37        11.37 o                         
   9   1   6       6558.89       6422.67       184.30 o                         
  11   1   6        128.56         75.38        26.23 o                         
  13   1   6        370.19        429.57       113.14 o                         
  15   1   6        127.83         81.26        57.11 o                         
  17   1   6        137.84        232.64        93.48 o                         
 -20   2   6        731.42        438.57       109.27 o                         
 -18   2   6         30.12         85.78        32.33 o                         
 -16   2   6         22.17         18.22        22.31 o                         
 -14   2   6       1377.83       1180.74        65.42 o                         
 -12   2   6       3033.35       2779.51        72.24 o                         
 -10   2   6       2942.42       2944.42        86.06 o                         
  -8   2   6        137.03        148.45        19.74 o                         
  -6   2   6          1.89          3.19         9.71 o                         
  -4   2   6          0.49         -2.43         7.32 o                         
  -2   2   6          0.30         -0.60         7.06 o                         
   0   2   6       3780.65       3202.86        90.35 o                         
   2   2   6       1262.09       1276.52        52.11 o                         
   4   2   6       2890.16       2857.89        78.10 o                         
   6   2   6         27.54         18.55        18.79 o                         
   8   2   6       1151.64        763.06        91.81 o                         
  10   2   6        687.17        559.40        46.17 o                         
  12   2   6          0.13        -37.61        31.77 o                         
  14   2   6          1.15        -60.30        66.21 o                         
  16   2   6       1775.58       2092.43       213.04 o                         
 -21   3   6        787.14        703.33       139.55 o                         
 -19   3   6          2.63        -12.20        39.25 o                         
 -17   3   6        476.92        520.06        69.64 o                         
 -15   3   6         23.53         39.42        21.20 o                         
 -13   3   6       1688.92       1595.87        61.75 o                         
 -11   3   6          6.66          0.49        19.32 o                         
  -9   3   6       7260.86       7306.73       127.46 o                         
  -7   3   6         34.99         45.59        13.80 o                         
  -5   3   6       1064.85       1026.33        41.98 o                         
  -3   3   6       1377.05       1228.15        48.56 o                         
  -1   3   6       6387.35       6307.07       115.28 o                         
   1   3   6       1537.05       1570.93        58.56 o                         
   3   3   6        420.06        385.79        32.34 o                         
   5   3   6       2226.80       2297.35        94.95 o                         
   7   3   6       2555.56       2533.26       101.38 o                         
   9   3   6       4517.13       4461.18       178.20 o                         
  11   3   6        109.94        142.63        45.01 o                         
  13   3   6        401.20        526.33        68.13 o                         
  15   3   6        736.17        670.29       128.35 o                         
  17   3   6         23.99        -47.90        82.15 o                         
 -20   4   6         18.33         60.39        46.44 o                         
 -18   4   6        490.39        317.49        71.56 o                         
 -16   4   6         63.38         50.14        25.60 o                         
 -14   4   6        517.65        575.94        43.13 o                         
 -12   4   6       3918.26       4009.84       120.66 o                         
 -10   4   6        289.02        213.58        28.33 o                         
  -8   4   6         13.41         18.55        13.57 o                         
  -6   4   6       8098.07       8104.00       118.16 o                         
  -4   4   6      12453.72      13127.84       145.49 o                         
  -2   4   6       1685.82       1763.80        64.53 o                         
   0   4   6        520.11        488.46        36.88 o                         
   2   4   6       1149.37       1307.35        61.74 o                         
   4   4   6        968.69       1007.27       103.47 o                         
   6   4   6        337.84        312.48        42.73 o                         
   8   4   6       4539.70       4309.58       175.26 o                         
  10   4   6        844.86        571.87       118.26 o                         
  12   4   6       1694.68       1599.75       116.58 o                         
  14   4   6        445.32        454.07        83.90 o                         
  16   4   6        443.00        475.37       107.46 o                         
 -19   5   6       1281.47       1313.76       154.76 o                         
 -17   5   6       1690.53       1696.44       124.32 o                         
 -15   5   6         18.12          6.87        28.63 o                         
 -13   5   6        296.31        240.74        37.23 o                         
 -11   5   6       4790.21       4734.01       138.14 o                         
  -9   5   6        504.31        519.80        41.92 o                         
  -7   5   6       1400.05       1209.74        57.21 o                         
  -5   5   6        837.79        870.82        49.04 o                         
  -3   5   6        122.06         70.17        14.64 o                         
  -1   5   6        100.23         73.08        20.81 o                         
   1   5   6       5759.94       5228.84       102.57 o                         
   3   5   6       2011.78       1949.05        92.59 o                         
   5   5   6       2073.67       1960.03       101.89 o                         
   7   5   6        295.18        257.83        42.87 o                         
   9   5   6         29.44         24.07        48.62 o                         
  11   5   6       2984.10       2833.87       141.93 o                         
  13   5   6       1074.32       1272.80       111.30 o                         
  15   5   6        259.50        164.20        94.94 o                         
 -20   6   6        640.67        687.68       127.78 o                         
 -18   6   6        146.20        157.53        80.33 o                         
 -16   6   6       1202.56       1481.08       103.93 o                         
 -14   6   6        355.78        294.57        46.50 o                         
 -12   6   6       3887.13       3928.34       137.27 o                         
 -10   6   6       7846.53       8306.68       175.35 o                         
  -8   6   6       1704.75       1522.62        55.20 o                         
  -6   6   6       6475.12       6229.60        88.64 o                         
  -4   6   6       9733.62       9232.94       140.63 o                         
  -2   6   6       7366.72       7171.39       124.00 o                         
   0   6   6        573.89        476.07        35.65 o                         
   2   6   6         13.56         15.28        13.32 o                         
   4   6   6       2709.85       2563.40        99.22 o                         
   6   6   6       3108.32       2833.43       118.31 o                         
   8   6   6       2613.30       2578.86       128.51 o                         
  10   6   6       9224.19       9300.87       276.33 o                         
  12   6   6          1.87         46.19        45.82 o                         
  14   6   6        625.97        577.13       104.02 o                         
  16   6   6        813.99        868.06       147.30 o                         
 -19   7   6         10.52        -72.71        60.93 o                         
 -17   7   6        248.84        260.88        62.48 o                         
 -15   7   6        680.16        788.53        84.94 o                         
 -13   7   6         36.26         39.27        20.95 o                         
 -11   7   6       1333.32       1192.98        65.62 o                         
  -9   7   6        488.34        460.81        43.79 o                         
  -7   7   6       6176.60       6284.52       130.83 o                         
  -5   7   6        110.68        173.28        23.25 o                         
  -3   7   6       4806.18       4736.14       135.07 o                         
  -1   7   6       3128.77       3170.55        91.43 o                         
   1   7   6       1179.67       1123.28        72.98 o                         
   3   7   6        193.74        160.69        25.35 o                         
   5   7   6        550.80        509.98        50.82 o                         
   7   7   6       2854.23       2897.51       116.00 o                         
   9   7   6         60.68         43.49        37.17 o                         
  11   7   6        621.12        618.10        79.53 o                         
  13   7   6        623.91        656.11        78.69 o                         
  15   7   6          1.30         17.13        70.11 o                         
 -18   8   6          0.40        -88.45        66.88 o                         
 -16   8   6        332.11        329.28        62.71 o                         
 -14   8   6         40.86         -2.54        36.33 o                         
 -12   8   6        662.19        783.04        86.63 o                         
 -10   8   6        547.11        351.01        54.33 o                         
  -8   8   6        875.74        926.62        62.01 o                         
  -6   8   6       1461.45       1446.83        76.22 o                         
  -4   8   6          6.78         -2.11        24.69 o                         
  -2   8   6       2345.58       2422.95       104.42 o                         
   0   8   6       1192.50       1312.43        71.75 o                         
   2   8   6       1659.80       1722.54        77.94 o                         
   4   8   6        279.98        237.52        38.15 o                         
   6   8   6         91.76         90.34        29.59 o                         
   8   8   6        257.89        185.55        41.74 o                         
  10   8   6        312.34        339.58        64.68 o                         
  12   8   6        180.86        157.68        51.18 o                         
  14   8   6         36.11        -28.21        46.91 o                         
 -17   9   6        376.40        567.98       113.42 o                         
 -15   9   6        677.30        752.62        90.16 o                         
 -13   9   6       2006.58       2220.47       144.57 o                         
 -11   9   6         83.05        131.29        42.96 o                         
  -9   9   6       2097.87       1731.21        92.52 o                         
  -7   9   6         61.58         34.72        22.37 o                         
  -5   9   6         52.04         12.95        20.91 o                         
  -3   9   6        728.38        633.42        42.85 o                         
  -1   9   6        913.11        817.20        48.53 o                         
   1   9   6       3565.18       3543.83       100.78 o                         
   3   9   6       8435.86       8253.36       199.57 o                         
   5   9   6         60.45         65.84        17.39 o                         
   7   9   6        522.45        546.79        76.46 o                         
   9   9   6        734.27        632.59        70.98 o                         
  11   9   6       1238.71       1255.92       115.27 o                         
  13   9   6         47.33         23.32        57.39 o                         
 -16  10   6          5.86        102.26        44.23 o                         
 -14  10   6       1606.31       1989.86       142.80 o                         
 -12  10   6       6660.12       6529.74       295.64 o                         
 -10  10   6       2528.50       2561.11       172.40 o                         
  -8  10   6        830.43        791.76        96.09 o                         
  -6  10   6          1.38         46.30        25.74 o                         
  -4  10   6        301.80        203.06        68.49 o                         
  -2  10   6       5677.66       5937.58       162.75 o                         
   0  10   6       9467.74      10090.16       182.87 o                         
   2  10   6          8.48         -9.35        21.86 o                         
   4  10   6        320.02        218.31        33.73 o                         
   6  10   6       6368.09       6486.21       195.23 o                         
   8  10   6       2976.18       3176.09       156.28 o                         
  10  10   6          0.74        -11.97        40.85 o                         
  12  10   6        185.10        174.83        59.43 o                         
 -15  11   6         99.76        203.18        59.73 o                         
 -13  11   6        417.09        394.56        83.33 o                         
 -11  11   6         10.27         -5.74        46.85 o                         
  -9  11   6        377.47        226.73        61.08 o                         
  -7  11   6        333.55        377.66        59.45 o                         
  -5  11   6        101.63         97.63        40.57 o                         
  -3  11   6          1.08         48.64        30.88 o                         
  -1  11   6         10.70        -16.66        29.75 o                         
   1  11   6        663.60        596.72        55.13 o                         
   3  11   6       1131.48       1392.50        89.07 o                         
   5  11   6          3.26         13.21        27.66 o                         
   7  11   6        881.38        887.12        80.01 o                         
   9  11   6          6.34          3.79        46.89 o                         
  11  11   6        520.47        431.96        82.45 o                         
 -14  12   6        189.20        407.14        81.25 o                         
 -12  12   6       2734.26       2977.97       198.21 o                         
 -10  12   6         24.30         70.06        44.44 o                         
  -8  12   6       1269.14       1427.31       139.39 o                         
  -6  12   6        672.92        527.14        68.92 o                         
  -4  12   6         38.86          4.28        35.55 o                         
  -2  12   6        689.84        780.30        90.64 o                         
   0  12   6        517.86        479.05        59.17 o                         
   2  12   6       1151.50       1470.32        88.05 o                         
   4  12   6        187.53        183.94        56.62 o                         
   6  12   6       1074.66       1180.57        91.12 o                         
   8  12   6         14.31         -3.04        39.15 o                         
  10  12   6        925.69        902.66       117.46 o                         
 -13  13   6       1214.72       1307.73       142.58 o                         
 -11  13   6        324.76        369.51        79.60 o                         
  -9  13   6         51.73         -0.47        49.24 o                         
  -7  13   6        834.87        739.65       116.73 o                         
  -5  13   6        687.99        666.58       119.07 o                         
  -3  13   6         52.45          3.75        48.34 o                         
  -1  13   6        372.32        316.53        61.22 o                         
   1  13   6        210.73        162.83        77.16 o                         
   3  13   6       2356.59       2583.34       214.77 o                         
   5  13   6        272.68        300.84        63.88 o                         
   7  13   6         68.49         56.08        42.80 o                         
   9  13   6        757.83        851.43       112.20 o                         
 -12  14   6        119.26        -22.66        68.32 o                         
 -10  14   6        948.87        812.35       112.75 o                         
  -8  14   6        592.22        474.10        91.68 o                         
  -6  14   6        503.29        387.28        82.77 o                         
  -4  14   6        294.17        281.36        74.46 o                         
  -2  14   6         95.66         16.66        55.05 o                         
   0  14   6         86.68        112.96        53.62 o                         
   2  14   6        416.75        360.86        85.44 o                         
   4  14   6          1.23        -51.15        62.42 o                         
   6  14   6        581.03        524.38        85.59 o                         
   8  14   6         17.34         48.21        47.26 o                         
  -9  15   6        274.10        221.58       112.75 o                         
  -7  15   6        476.01        504.95       100.72 o                         
  -5  15   6        293.45        384.52        89.91 o                         
  -3  15   6        169.67         88.07        60.24 o                         
  -1  15   6        551.60        573.80        99.27 o                         
   1  15   6         98.67         12.94        65.26 o                         
   3  15   6        393.52        652.74       105.08 o                         
   5  15   6         55.01         -1.52        68.89 o                         
  -6  16   6       2487.71       3078.90       224.56 o                         
  -4  16   6       2587.59       2759.65       214.83 o                         
  -2  16   6        427.94        460.82        97.97 o                         
   0  16   6          8.07        -15.13        73.70 o                         
   2  16   6        651.74        573.96       104.10 o                         
 -19   1   7       2152.80       2454.46       209.21 o                         
 -17   1   7       4985.74       4955.93       190.60 o                         
 -15   1   7         34.52         49.81        29.82 o                         
 -13   1   7       1841.46       1794.50        87.38 o                         
 -11   1   7        285.86        263.21        36.85 o                         
  -9   1   7        860.63        740.64        45.39 o                         
  -7   1   7        421.73        393.66        29.74 o                         
  -5   1   7       5629.55       5310.55        92.95 o                         
  -3   1   7      21596.79      21947.90       217.07 o                         
  -1   1   7        179.30        110.30        20.50 o                         
   1   1   7        257.96        303.71        31.25 o                         
   3   1   7      13149.30      13036.76       179.70 o                         
   5   1   7      21543.99      21094.11       302.97 o                         
   7   1   7       2245.68       2317.48        62.03 o                         
   9   1   7          0.45         -5.13        28.59 o                         
  11   1   7       2423.61       2191.29       180.04 o                         
  13   1   7        422.49        327.79       115.23 o                         
  15   1   7       2572.67       2610.57       242.98 o                         
 -20   2   7       1027.81       1149.37       201.76 o                         
 -18   2   7        361.50        247.17        64.97 o                         
 -16   2   7        337.28        303.15        49.66 o                         
 -14   2   7        146.79        148.05        32.35 o                         
 -12   2   7       1549.92       1483.37        82.86 o                         
 -10   2   7       2655.37       2449.17        93.07 o                         
  -8   2   7        442.13        295.10        30.66 o                         
  -6   2   7       1257.14       1111.74        49.36 o                         
  -4   2   7       1653.52       1700.20        52.68 o                         
  -2   2   7        111.75         79.68        16.44 o                         
   0   2   7      25464.20      25324.35       266.42 o                         
   2   2   7         26.04         43.42        17.92 o                         
   4   2   7       4444.83       4376.50       112.47 o                         
   6   2   7        106.24         58.06        23.72 o                         
   8   2   7       1576.96       1668.73       110.69 o                         
  10   2   7       1310.32       1322.57       102.19 o                         
  12   2   7         33.92        -15.81        47.36 o                         
  14   2   7        925.51       1033.82       149.92 o                         
  16   2   7        315.19        257.45       103.41 o                         
 -19   3   7        323.50        319.35        68.95 o                         
 -17   3   7        108.13         97.06        34.19 o                         
 -15   3   7        685.87        658.48        63.61 o                         
 -13   3   7         19.11         38.11        25.96 o                         
 -11   3   7       2016.71       1988.85        91.82 o                         
  -9   3   7        159.27         99.94        21.75 o                         
  -7   3   7        192.67        156.92        25.54 o                         
  -5   3   7        124.77         72.85        25.83 o                         
  -3   3   7       4938.50       5034.46       108.44 o                         
  -1   3   7        520.80        500.95        37.72 o                         
   1   3   7       2433.59       2228.74        78.35 o                         
   3   3   7       1160.42        963.38        53.61 o                         
   5   3   7        245.75        243.65        37.63 o                         
   7   3   7       1450.53       1351.33        77.71 o                         
   9   3   7       1648.86       1758.41       128.99 o                         
  11   3   7        304.93        221.15        50.30 o                         
  13   3   7         44.69         88.00        66.93 o                         
  15   3   7        493.12        412.04       110.66 o                         
 -20   4   7        273.14        264.30        81.16 o                         
 -18   4   7        352.98        263.79        61.65 o                         
 -16   4   7         16.94         17.03        23.24 o                         
 -14   4   7         22.66         15.77        24.24 o                         
 -12   4   7       1981.73       2054.46        91.35 o                         
 -10   4   7       1258.66       1243.93        64.21 o                         
  -8   4   7       2035.12       1906.79        68.58 o                         
  -6   4   7        189.30        167.88        26.71 o                         
  -4   4   7       3344.83       3118.39        87.13 o                         
  -2   4   7          7.48        -11.81        17.34 o                         
   0   4   7       4928.42       4652.56       127.45 o                         
   2   4   7       2025.19       1872.22        74.61 o                         
   4   4   7       4908.79       4869.93       154.56 o                         
   6   4   7       4730.46       4188.85       141.43 o                         
   8   4   7       3235.42       3366.61       133.50 o                         
  10   4   7       3450.19       3603.30       176.65 o                         
  12   4   7       1978.20       2127.56       140.62 o                         
  14   4   7        267.45        341.14       100.12 o                         
 -19   5   7         86.38         94.18        82.34 o                         
 -17   5   7       2061.14       2089.67       153.42 o                         
 -15   5   7       2693.34       2699.01       150.29 o                         
 -13   5   7       1392.10       1652.32       112.09 o                         
 -11   5   7        766.73        545.66        93.13 o                         
  -9   5   7       7760.20       7659.98       146.43 o                         
  -7   5   7      11916.95      11600.26       223.73 o                         
  -5   5   7       4364.79       4456.59       132.24 o                         
  -3   5   7         26.00          8.75        15.13 o                         
  -1   5   7          3.54          0.09        16.22 o                         
   1   5   7        460.81        409.40        40.79 o                         
   3   5   7        487.19        536.08        51.33 o                         
   5   5   7       6130.57       6083.26       180.79 o                         
   7   5   7       4324.93       4513.25       143.15 o                         
   9   5   7        289.32        244.85        45.79 o                         
  11   5   7        226.42        200.03        51.80 o                         
  13   5   7       2321.53       2561.88       234.45 o                         
  15   5   7        722.03        722.89       179.51 o                         
 -18   6   7         77.17         39.70        55.93 o                         
 -16   6   7         97.83         68.71        43.93 o                         
 -14   6   7        147.13         59.85        29.76 o                         
 -12   6   7        953.39        961.98        83.10 o                         
 -10   6   7       2929.81       2978.83       121.31 o                         
  -8   6   7          7.43        -10.23        15.52 o                         
  -6   6   7        330.73        303.28        34.15 o                         
  -4   6   7        174.91        143.61        23.54 o                         
  -2   6   7        861.58        870.62        48.98 o                         
   0   6   7         93.19         72.33        18.43 o                         
   2   6   7       2872.19       2777.49        81.16 o                         
   4   6   7       1020.64        924.51        67.58 o                         
   6   6   7       1334.41       1314.08        90.95 o                         
   8   6   7         55.04         60.29        37.16 o                         
  10   6   7        157.07         98.16        32.16 o                         
  12   6   7        647.77        730.95        93.32 o                         
  14   6   7        238.35        202.83        78.11 o                         
 -17   7   7        422.46        511.43        84.46 o                         
 -15   7   7       1360.82       1518.66       121.58 o                         
 -13   7   7       1224.13       1067.08       109.89 o                         
 -11   7   7        144.99        104.69        28.18 o                         
  -9   7   7       3358.01       3212.24       140.02 o                         
  -7   7   7       2302.79       1980.55        83.43 o                         
  -5   7   7          0.94         31.10        26.27 o                         
  -3   7   7        213.64        233.98        26.42 o                         
  -1   7   7       7521.26       6940.67       184.74 o                         
   1   7   7        423.66        321.46        41.69 o                         
   3   7   7        264.01        213.48        37.95 o                         
   5   7   7       1174.54       1157.23        78.18 o                         
   7   7   7        802.42        721.95        77.68 o                         
   9   7   7        304.36        311.59        51.58 o                         
  11   7   7        613.72        743.44        90.93 o                         
  13   7   7        158.37        275.68        75.08 o                         
 -18   8   7          2.96         21.96        57.79 o                         
 -16   8   7         30.40         32.66        44.00 o                         
 -14   8   7       1098.89       1022.90       110.92 o                         
 -12   8   7        817.28        847.69       102.45 o                         
 -10   8   7        620.84        386.82        68.44 o                         
  -8   8   7         48.58         71.06        36.71 o                         
  -6   8   7       1708.97       1607.90        93.25 o                         
  -4   8   7        881.95        891.34        77.71 o                         
  -2   8   7       2465.22       2476.92        72.90 o                         
   0   8   7         49.65         23.25        16.72 o                         
   2   8   7        183.35         99.53        34.56 o                         
   4   8   7       1304.07       1126.17        76.27 o                         
   6   8   7       1543.22       1620.36       109.77 o                         
   8   8   7        788.95        648.22        74.37 o                         
  10   8   7         16.15        -35.02        34.94 o                         
  12   8   7        547.68        271.91       112.03 o                         
 -17   9   7       2091.52       1999.14       208.67 o                         
 -15   9   7        164.90        203.34        60.13 o                         
 -13   9   7        552.75        385.81        72.78 o                         
 -11   9   7        267.17        304.10        69.14 o                         
  -9   9   7        199.92        195.80        57.50 o                         
  -7   9   7        675.15        623.87        59.03 o                         
  -5   9   7       1983.94       2202.63       122.08 o                         
  -3   9   7         82.35        146.24        36.14 o                         
  -1   9   7        150.97        123.19        18.14 o                         
   1   9   7       5167.67       5472.91       150.77 o                         
   3   9   7       3708.67       3993.58       188.08 o                         
   5   9   7        431.82        421.48        67.21 o                         
   7   9   7         64.02        143.05        43.85 o                         
   9   9   7        625.87        737.99        80.44 o                         
  11   9   7        381.43        338.51        69.30 o                         
 -16  10   7        186.44         53.79        80.78 o                         
 -14  10   7        446.94        608.85        92.80 o                         
 -12  10   7         82.52        129.95        56.16 o                         
 -10  10   7         53.56        -32.96        48.51 o                         
  -8  10   7        106.84        145.68        51.24 o                         
  -6  10   7        220.19        210.01        61.13 o                         
  -4  10   7       1080.11       1066.90       113.30 o                         
  -2  10   7        850.07        626.75        75.73 o                         
   0  10   7        208.77        217.83        38.07 o                         
   2  10   7        948.68       1029.28        88.29 o                         
   4  10   7         90.44         -2.88        36.78 o                         
   6  10   7         94.43        127.05        42.63 o                         
   8  10   7          0.65        -15.60        36.62 o                         
  10  10   7        219.48        202.71        53.34 o                         
  12  10   7         14.09        -38.16        56.35 o                         
 -15  11   7        102.51         -7.81        80.11 o                         
 -13  11   7        233.48        352.20        77.19 o                         
 -11  11   7          3.87          1.36        40.25 o                         
  -9  11   7        169.12        136.96        50.14 o                         
  -7  11   7       1421.17       1427.32       136.69 o                         
  -5  11   7       4503.51       5309.48       255.12 o                         
  -3  11   7       6447.47       7328.00       294.11 o                         
  -1  11   7       1226.65       1183.79       107.75 o                         
   1  11   7       1771.35       1588.89        95.14 o                         
   3  11   7       2715.87       3229.77       196.46 o                         
   5  11   7       2838.73       2746.83       152.07 o                         
   7  11   7        640.63        605.61        78.10 o                         
   9  11   7         54.77         14.41        47.63 o                         
  11  11   7        399.02        398.13        77.64 o                         
 -14  12   7        834.06        925.13       139.24 o                         
 -12  12   7        395.15        404.78       139.96 o                         
 -10  12   7         10.44        -15.32        51.08 o                         
  -8  12   7          6.05         48.89        41.17 o                         
  -6  12   7       1215.43       1591.71       147.83 o                         
  -4  12   7        958.32        951.44       130.64 o                         
  -2  12   7       3982.21       4501.37       209.83 o                         
   0  12   7       1087.14       1062.83       103.27 o                         
   2  12   7       1360.92       1278.73       122.02 o                         
   4  12   7        105.69         57.98        47.33 o                         
   6  12   7        497.90        433.06        67.94 o                         
   8  12   7         52.03         61.54        37.32 o                         
 -11  13   7         42.90         53.20        56.21 o                         
  -9  13   7         67.26        135.91        64.81 o                         
  -7  13   7         47.66         49.10        53.13 o                         
  -5  13   7         22.57         37.88        64.20 o                         
  -3  13   7        341.62        227.50        89.77 o                         
  -1  13   7        308.59        456.49        78.42 o                         
   1  13   7         21.57        -18.27        58.55 o                         
   3  13   7          0.03         -4.36        51.02 o                         
   5  13   7       1059.01       1097.19       118.58 o                         
   7  13   7         96.96        -14.41        69.68 o                         
 -10  14   7       2963.86       3189.53       225.72 o                         
  -8  14   7        165.56         16.29        87.23 o                         
  -6  14   7        181.12        126.12        75.21 o                         
  -4  14   7        314.34        202.93        71.11 o                         
  -2  14   7        253.53        304.83        74.77 o                         
   0  14   7        855.59       1049.48       133.34 o                         
   2  14   7        606.04        694.23        95.86 o                         
   4  14   7       1858.22       2161.54       156.36 o                         
   6  14   7         37.14        -15.54        58.78 o                         
  -7  15   7        889.73        737.67       119.30 o                         
  -5  15   7        120.90        -78.00        68.54 o                         
  -3  15   7         44.58         52.27        57.32 o                         
  -1  15   7        133.61         21.46        87.46 o                         
   1  15   7         55.12        158.85        59.01 o                         
   3  15   7        313.77        202.74        60.72 o                         
 -18   0   8        127.48         27.38        39.39 o                         
 -16   0   8        676.56        649.44       114.19 o                         
 -14   0   8       1472.18       1152.19       120.74 o                         
 -12   0   8        663.00        664.39        89.71 o                         
 -10   0   8       5379.11       5138.69       203.14 o                         
  -8   0   8      18422.44      18699.47       305.09 o                         
  -6   0   8       3595.66       3520.49       126.72 o                         
  -4   0   8      28716.23      29745.20       351.37 o                         
  -2   0   8      18642.25      19700.51       298.06 o                         
   0   0   8      35974.26      35198.06       456.01 o                         
   2   0   8        542.20        348.91        50.91 o                         
   4   0   8       1368.90       1248.70        93.20 o                         
   6   0   8       1496.79       1485.75        90.43 o                         
   8   0   8        591.10        560.14        65.81 o                         
  10   0   8        938.73       1067.34       223.78 o                         
  12   0   8        529.94        782.26       187.03 o                         
  14   0   8       1108.76       1520.88       259.95 o                         
 -19   1   8          4.39         14.23        59.00 o                         
 -17   1   8         92.98        112.13        39.10 o                         
 -15   1   8        192.93        132.79        57.66 o                         
 -13   1   8        370.05        366.46        48.10 o                         
 -11   1   8        488.26        542.54        44.17 o                         
  -9   1   8       2720.56       2711.57        87.54 o                         
  -7   1   8       2932.28       2771.91        89.36 o                         
  -5   1   8       3509.54       3396.43        81.69 o                         
  -3   1   8         27.03         -5.52        17.80 o                         
  -1   1   8        886.38        701.84        44.72 o                         
   1   1   8       1341.86       1183.42        65.12 o                         
   3   1   8       1304.16       1343.32        68.18 o                         
   5   1   8       1452.63       1443.90        68.05 o                         
   7   1   8          6.56          9.31        37.03 o                         
   9   1   8        954.24        944.60       136.64 o                         
  11   1   8       1630.06       1643.55       141.54 o                         
  13   1   8       1779.03       1542.99       218.06 o                         
 -18   2   8        125.99        -20.21        41.93 o                         
 -16   2   8       1076.70       1228.90       107.03 o                         
 -14   2   8        273.62        319.82        56.08 o                         
 -12   2   8        797.49        747.68        72.05 o                         
 -10   2   8        243.98        198.44        30.18 o                         
  -8   2   8        110.24         24.88        20.79 o                         
  -6   2   8        149.12        199.36        27.71 o                         
  -4   2   8       2447.16       2376.82        70.78 o                         
  -2   2   8       7195.93       6649.69       119.79 o                         
   0   2   8      17421.46      17062.82       218.85 o                         
   2   2   8          0.10          0.20        18.24 o                         
   4   2   8       4449.69       4222.48       129.61 o                         
   6   2   8        232.25         99.02        47.71 o                         
   8   2   8       1925.91       2095.10       129.39 o                         
  10   2   8       2062.43       1883.14       152.84 o                         
  12   2   8        167.47        111.64        76.84 o                         
  14   2   8        458.45        223.84       115.35 o                         
 -19   3   8        141.44         80.23        52.24 o                         
 -17   3   8        314.04        161.44        63.00 o                         
 -15   3   8       2512.18       2376.75       130.72 o                         
 -13   3   8        952.62       1069.58        87.27 o                         
 -11   3   8        288.11        187.56        31.80 o                         
  -9   3   8        537.18        466.03        47.61 o                         
  -7   3   8       1328.27       1507.08        75.60 o                         
  -5   3   8       1860.98       1984.19        96.66 o                         
  -3   3   8        428.56        463.49        43.62 o                         
  -1   3   8       1045.67        901.75        54.75 o                         
   1   3   8       3677.31       3977.98       103.92 o                         
   3   3   8       1277.98       1201.51        66.10 o                         
   5   3   8       4071.09       3631.54       182.95 o                         
   7   3   8       2690.97       2416.15       115.51 o                         
   9   3   8        311.90        321.88        61.44 o                         
  11   3   8        515.48        626.82        96.18 o                         
  13   3   8         30.60         69.76        69.74 o                         
 -18   4   8        237.31        210.58        73.40 o                         
 -16   4   8          5.06        -29.01        32.11 o                         
 -14   4   8        176.35        171.44        40.95 o                         
 -12   4   8       3207.64       3294.69       146.13 o                         
 -10   4   8       1066.23       1105.76        59.88 o                         
  -8   4   8        123.95         61.67        20.44 o                         
  -6   4   8          7.42        -23.82        19.59 o                         
  -4   4   8       2866.57       2745.83        84.54 o                         
  -2   4   8         67.55         38.11        23.38 o                         
   0   4   8        999.61        891.22        67.88 o                         
   2   4   8       4319.84       4327.09       117.48 o                         
   4   4   8          6.52        -26.90        25.11 o                         
   6   4   8       1221.72       1139.88        86.17 o                         
   8   4   8       1399.69       1449.79       104.51 o                         
  10   4   8       1804.74       1932.77       135.82 o                         
  12   4   8        301.38        280.85        96.97 o                         
  14   4   8        302.83        159.96       145.67 o                         
 -17   5   8         37.21         54.27        50.43 o                         
 -15   5   8        292.10        270.77        67.27 o                         
 -13   5   8       2062.07       2013.98       127.01 o                         
 -11   5   8          6.63        -13.66        24.61 o                         
  -9   5   8        156.03        103.15        24.97 o                         
  -7   5   8        543.32        696.09        55.56 o                         
  -5   5   8       5088.85       5011.37       143.65 o                         
  -3   5   8       2911.48       2868.92        93.88 o                         
  -1   5   8        794.79        676.22        51.56 o                         
   1   5   8       2495.07       2014.53       101.34 o                         
   3   5   8       1696.57       1504.16        67.48 o                         
   5   5   8         24.18         18.86        30.33 o                         
   7   5   8       1510.67       1525.41       104.88 o                         
   9   5   8         16.44         32.44        33.18 o                         
  11   5   8        236.78        175.18        61.10 o                         
  13   5   8        255.74         98.07        96.60 o                         
 -18   6   8         74.89        272.52        78.93 o                         
 -16   6   8        344.04        376.93        74.23 o                         
 -14   6   8        575.63        580.64        78.54 o                         
 -12   6   8       1855.94       1949.53       134.01 o                         
 -10   6   8       4289.07       4521.32       169.58 o                         
  -8   6   8       1520.37       1423.81        79.37 o                         
  -6   6   8        938.17        796.22        60.04 o                         
  -4   6   8       1109.46        994.92        56.81 o                         
  -2   6   8        102.78        114.56        24.68 o                         
   0   6   8         23.67          7.32        18.84 o                         
   2   6   8         64.48         15.20        18.75 o                         
   4   6   8       6897.16       6853.63       233.57 o                         
   6   6   8        402.11        338.78        60.15 o                         
   8   6   8          0.76        -39.09        37.68 o                         
  10   6   8        393.13        396.41        55.50 o                         
  12   6   8       1066.06       1030.04       161.59 o                         
 -17   7   8         28.53         -8.42        89.25 o                         
 -15   7   8        820.60        798.27       100.55 o                         
 -13   7   8       1991.01       2118.40       156.81 o                         
 -11   7   8         20.35          7.17        54.84 o                         
  -9   7   8         36.71         39.97        47.29 o                         
  -7   7   8        144.13        139.94        25.75 o                         
  -5   7   8         98.04         83.37        25.50 o                         
  -3   7   8          6.40        -17.13        18.23 o                         
  -1   7   8       2059.53       1992.96        82.86 o                         
   1   7   8        895.43        932.30        69.76 o                         
   3   7   8        327.29        373.86        61.36 o                         
   5   7   8        186.74        106.96        40.66 o                         
   7   7   8       4542.40       4550.61       187.27 o                         
   9   7   8       2020.21       2010.90       126.77 o                         
  11   7   8         42.35         75.85        39.20 o                         
 -16   8   8        193.37         57.16        44.47 o                         
 -14   8   8       1031.30        903.12       109.57 o                         
 -12   8   8        439.59        350.90        72.20 o                         
 -10   8   8        139.30        194.71        57.34 o                         
  -8   8   8         55.71         72.42        58.46 o                         
  -6   8   8       2798.35       2655.38       155.57 o                         
  -4   8   8       1566.89       1615.43        99.00 o                         
  -2   8   8       5126.22       5559.42       148.80 o                         
   0   8   8       1043.33        988.68        84.72 o                         
   2   8   8         91.51         29.24        27.87 o                         
   4   8   8        346.80        274.28        57.69 o                         
   6   8   8        648.62        881.74        91.11 o                         
   8   8   8        246.83        220.54        49.53 o                         
  10   8   8       1031.70       1261.18       119.46 o                         
  12   8   8         36.12         15.90        59.91 o                         
 -15   9   8          8.60         21.55        45.12 o                         
 -13   9   8          1.88        -10.58        34.84 o                         
 -11   9   8        538.85        648.59        93.98 o                         
  -9   9   8       1092.18        898.06       104.28 o                         
  -7   9   8        110.75        208.41        60.72 o                         
  -5   9   8         58.42         73.63        51.27 o                         
  -3   9   8       2084.59       1981.30       119.96 o                         
  -1   9   8         63.09         -3.74        27.78 o                         
   1   9   8        222.92        143.06        37.60 o                         
   3   9   8        674.35        742.05        87.10 o                         
   5   9   8        154.94        143.02        48.30 o                         
   7   9   8        921.33        802.65        91.30 o                         
   9   9   8        591.21        542.72        72.67 o                         
  11   9   8       1135.05       1435.04       137.16 o                         
 -14  10   8         32.04         55.62        74.44 o                         
 -12  10   8        285.82        304.38        69.92 o                         
 -10  10   8        208.32        162.34        63.42 o                         
  -8  10   8       2653.80       2859.42       189.85 o                         
  -6  10   8       5474.71       5614.54       261.79 o                         
  -4  10   8        502.92        398.37        69.61 o                         
  -2  10   8       1025.90       1163.51        94.28 o                         
   0  10   8       5707.08       5828.22       203.46 o                         
   2  10   8       1660.22       1715.44       146.09 o                         
   4  10   8        236.75        181.22        49.28 o                         
   6  10   8       1458.08       1473.21       116.34 o                         
   8  10   8          2.70        -44.20        47.78 o                         
  10  10   8          5.44        -66.49        63.99 o                         
 -13  11   8         69.53         39.92        68.92 o                         
 -11  11   8       1279.03       1386.14       144.35 o                         
  -9  11   8       1334.68       1267.68       133.54 o                         
  -7  11   8        250.80        229.66        57.64 o                         
  -5  11   8        118.66        114.43        51.13 o                         
  -3  11   8       1664.98       1844.30       140.21 o                         
  -1  11   8        100.09         73.89        55.11 o                         
   1  11   8        174.60        134.66        69.70 o                         
   3  11   8        214.74        127.83        58.98 o                         
   5  11   8        219.91        172.66        66.31 o                         
   7  11   8        379.88        309.35        63.31 o                         
   9  11   8         53.77         45.86        53.04 o                         
 -12  12   8         29.53        -21.78        69.66 o                         
 -10  12   8        675.13        957.22       124.56 o                         
  -8  12   8       1582.33       1749.77       160.49 o                         
  -6  12   8        307.45        344.76        77.35 o                         
  -4  12   8         60.41          3.66        54.17 o                         
  -2  12   8       1235.76       1447.94       112.59 o                         
   0  12   8       3034.23       3271.50       193.19 o                         
   2  12   8        106.55        133.30        55.15 o                         
   4  12   8         21.64         26.93        80.60 o                         
   6  12   8         96.57         -0.44        47.28 o                         
  -9  13   8       1880.14       1913.99       173.09 o                         
  -7  13   8        182.31        369.84        83.58 o                         
  -5  13   8        640.87        695.91       101.91 o                         
  -3  13   8        354.24        314.47        74.57 o                         
  -1  13   8        421.36        400.17        87.62 o                         
   1  13   8        120.60         90.24        53.55 o                         
   3  13   8        483.33        436.52        85.94 o                         
   5  13   8          6.36        -10.31        53.76 o                         
  -8  14   8          3.65         67.48        59.00 o                         
  -6  14   8       1087.59       1239.83       143.12 o                         
  -4  14   8         46.11        114.45        58.51 o                         
  -2  14   8        589.84        626.62       128.43 o                         
   0  14   8        556.72        400.56        94.41 o                         
   2  14   8        418.78        447.44        86.29 o                         
 -17   1   9         17.61         -3.71        30.98 o                         
 -15   1   9       1071.23        959.20        96.11 o                         
 -13   1   9        233.27        212.36        45.11 o                         
 -11   1   9        361.37        247.64        42.42 o                         
  -9   1   9       8469.00       8766.10       173.61 o                         
  -7   1   9       6426.10       6519.20       153.80 o                         
  -5   1   9      19420.15      19687.86       233.30 o                         
  -3   1   9        354.73        305.03        34.39 o                         
  -1   1   9         22.98         24.15        25.81 o                         
   1   1   9          0.74        -26.79        20.76 o                         
   3   1   9          6.63         13.62        21.39 o                         
   5   1   9        435.57        426.01        54.76 o                         
   7   1   9        205.16        202.28        51.73 o                         
   9   1   9        447.95        245.52        89.32 o                         
  11   1   9       1813.21       1552.85       204.26 o                         
  13   1   9         12.09         -5.77        75.22 o                         
 -18   2   9         20.38         25.76        48.84 o                         
 -16   2   9        432.02        438.12        71.61 o                         
 -14   2   9       3348.58       3473.33       162.42 o                         
 -12   2   9       5166.73       5207.03       191.86 o                         
 -10   2   9         29.29        -23.89        30.07 o                         
  -8   2   9       2517.38       2443.59       103.78 o                         
  -6   2   9       4167.12       4434.69       117.00 o                         
  -4   2   9         56.27         56.91        16.19 o                         
  -2   2   9       1279.96       1265.44        60.02 o                         
   0   2   9       4160.26       3958.22        98.31 o                         
   2   2   9       1095.85        981.41        60.86 o                         
   4   2   9       2230.40       2147.50       104.33 o                         
   6   2   9       1471.11       1589.58       122.22 o                         
   8   2   9       1948.46       1666.13       146.08 o                         
  10   2   9        137.90        132.04        59.66 o                         
  12   2   9        520.36        634.96       118.85 o                         
 -17   3   9       2217.11       2433.62       176.11 o                         
 -15   3   9        882.55        902.09        85.37 o                         
 -13   3   9       1474.39       1488.77       107.60 o                         
 -11   3   9         41.14         28.29        28.86 o                         
  -9   3   9       3245.32       3319.45       123.90 o                         
  -7   3   9        676.37        677.18        70.60 o                         
  -5   3   9      13816.98      13119.68       210.96 o                         
  -3   3   9       1865.80       1753.37        82.06 o                         
  -1   3   9        993.87        974.03        75.52 o                         
   1   3   9        918.02        935.59        51.88 o                         
   3   3   9       6681.84       6608.14       222.39 o                         
   5   3   9       4674.40       4514.79       199.05 o                         
   7   3   9       4835.68       4759.01       188.20 o                         
   9   3   9       3132.11       3103.14       201.26 o                         
  11   3   9        240.62        129.05       105.06 o                         
 -18   4   9        783.15        864.12       126.15 o                         
 -16   4   9        221.92        196.54        49.82 o                         
 -14   4   9        751.06        671.96        75.77 o                         
 -12   4   9         12.55         23.22        39.42 o                         
 -10   4   9         92.88         40.67        26.12 o                         
  -8   4   9       4052.17       3937.53       129.75 o                         
  -6   4   9         17.27        -25.22        22.29 o                         
  -4   4   9        547.55        490.16        46.26 o                         
  -2   4   9       1885.79       1882.91        92.20 o                         
   0   4   9       1457.02       1497.42        83.33 o                         
   2   4   9        861.65        761.38        83.50 o                         
   4   4   9        192.23        127.09        48.61 o                         
   6   4   9        105.53         89.87        43.78 o                         
   8   4   9         84.08         86.60        37.01 o                         
  10   4   9         10.37         68.01        63.09 o                         
  12   4   9       1774.45       2082.30       225.47 o                         
 -17   5   9         10.08         -2.90        84.73 o                         
 -15   5   9        741.45        917.91       136.40 o                         
 -13   5   9        512.83        334.12       118.34 o                         
 -11   5   9          1.30         -2.04        43.91 o                         
  -9   5   9        154.72        229.02        45.61 o                         
  -7   5   9        670.97        664.70        59.61 o                         
  -5   5   9        798.70        921.17        73.46 o                         
  -3   5   9        139.06         92.64        28.43 o                         
  -1   5   9       2067.12       2067.90        97.58 o                         
   1   5   9       6422.00       6279.11       223.66 o                         
   3   5   9       2175.82       1955.93       131.91 o                         
   5   5   9          6.61         47.16        41.80 o                         
   7   5   9       1425.09       1361.09       114.29 o                         
   9   5   9          5.43         28.36        39.11 o                         
  11   5   9         11.11         11.61        96.58 o                         
 -16   6   9        257.30        259.61        65.06 o                         
 -14   6   9         18.11         24.41        37.70 o                         
 -12   6   9        113.24        123.00        49.68 o                         
 -10   6   9       2192.89       2336.81       128.29 o                         
  -8   6   9         30.34         20.89        33.01 o                         
  -6   6   9        148.73        144.97        38.11 o                         
  -4   6   9          1.36         37.94        25.84 o                         
  -2   6   9       3335.53       3289.51       113.39 o                         
   0   6   9       2194.19       1828.79       105.29 o                         
   2   6   9          9.58         -7.73        32.57 o                         
   4   6   9       1445.76       1509.49       119.49 o                         
   6   6   9         62.38         81.53        51.70 o                         
   8   6   9         68.29         42.53        42.38 o                         
  10   6   9        111.45        105.53        78.88 o                         
 -15   7   9       1740.80       1914.28       162.45 o                         
 -13   7   9        346.41        359.29        68.31 o                         
 -11   7   9        433.37        374.93        67.62 o                         
  -9   7   9        105.48        103.04        40.03 o                         
  -7   7   9       4425.39       4615.90       207.80 o                         
  -5   7   9         89.97        104.43        31.63 o                         
  -3   7   9        299.62        351.32        66.31 o                         
  -1   7   9       2361.54       2408.04       113.12 o                         
   1   7   9          3.99         -5.32        33.05 o                         
   3   7   9        307.84        270.00        56.75 o                         
   5   7   9       3317.99       3120.98       175.19 o                         
   7   7   9       1000.35       1173.53       101.69 o                         
   9   7   9        449.58        388.99        63.52 o                         
 -14   8   9          1.01        -64.70        45.90 o                         
 -12   8   9        575.08        529.05        95.47 o                         
 -10   8   9        174.52        188.05        50.82 o                         
  -8   8   9       1139.67       1180.10       110.28 o                         
  -6   8   9          5.27        -12.64        42.59 o                         
  -4   8   9        929.20        852.01        94.01 o                         
  -2   8   9         13.53          6.03        37.24 o                         
   0   8   9       1520.05       1389.66        87.33 o                         
   2   8   9       3408.69       3465.45       176.40 o                         
   4   8   9        121.73        138.27        50.00 o                         
   6   8   9         71.41        -16.82        56.73 o                         
   8   8   9        318.51        157.48        46.68 o                         
  10   8   9       1539.07       1799.23       146.70 o                         
 -13   9   9        375.46        341.86        84.43 o                         
 -11   9   9        614.46        642.50        88.49 o                         
  -9   9   9        130.44        181.26        54.33 o                         
  -7   9   9        352.85        562.54        84.61 o                         
  -5   9   9       5651.78       5768.24       239.58 o                         
  -3   9   9        737.33       1070.82       104.47 o                         
  -1   9   9        118.80        127.70        44.52 o                         
   1   9   9         57.37         52.21        43.67 o                         
   3   9   9       2195.87       2105.76       143.73 o                         
   5   9   9        289.63        266.22        65.38 o                         
   7   9   9        602.12        935.76        97.97 o                         
   9   9   9       3285.63       3333.44       218.03 o                         
 -12  10   9        849.83        707.51       107.49 o                         
 -10  10   9       1473.89       1247.42       123.16 o                         
  -8  10   9        196.72        261.52        63.47 o                         
  -6  10   9          0.08         -6.44        41.36 o                         
  -4  10   9        927.95       1044.28       108.33 o                         
  -2  10   9        216.51        163.89        55.96 o                         
   0  10   9        187.44        150.32        72.76 o                         
   2  10   9        103.17        108.11        53.22 o                         
   4  10   9         32.90          4.80        41.70 o                         
   6  10   9         46.69         39.68        48.18 o                         
   8  10   9        737.65        743.79       101.49 o                         
 -11  11   9        854.86        614.97       100.46 o                         
  -9  11   9        599.16        695.20       103.50 o                         
  -7  11   9         16.72         40.20        45.82 o                         
  -5  11   9       2873.79       2727.97       216.00 o                         
  -3  11   9       1060.77       1137.70       114.71 o                         
  -1  11   9         83.63        -31.31        80.55 o                         
   1  11   9         10.47        -41.22        44.52 o                         
   3  11   9        170.73         76.09        62.68 o                         
   5  11   9       1079.20       1089.02       124.49 o                         
 -10  12   9        290.92         67.44        78.07 o                         
  -8  12   9        777.37        695.87       170.29 o                         
  -6  12   9         36.22         46.54        56.29 o                         
  -4  12   9        153.18        164.73        65.51 o                         
  -2  12   9         47.46         -0.04        60.75 o                         
   0  12   9         37.27         81.25        55.73 o                         
   2  12   9       3798.94       4185.12       226.12 o                         
   4  12   9        380.89        385.99        78.46 o                         
  -7  13   9       2172.31       2835.14       215.22 o                         
  -5  13   9       1765.00       1959.17       160.93 o                         
  -3  13   9        805.11        763.68       124.07 o                         
  -1  13   9        880.79        911.08       136.57 o                         
   1  13   9        626.99        449.91       120.19 o                         
 -16   0  10        438.71        577.20       296.02 o                         
 -14   0  10       4007.90       3824.82       258.44 o                         
 -12   0  10       3609.87       3455.64       232.01 o                         
 -10   0  10       3239.80       3089.81       201.86 o                         
  -8   0  10        926.80       1031.79       105.14 o                         
  -6   0  10        333.17        223.05        40.22 o                         
  -4   0  10       1635.05       1270.69       105.51 o                         
  -2   0  10        566.76        588.90        72.05 o                         
   0   0  10       2101.35       2089.39       137.93 o                         
   2   0  10       5994.92       6148.74       260.34 o                         
   4   0  10        186.48        149.29        76.33 o                         
   6   0  10        953.30        759.88       134.50 o                         
   8   0  10          8.17         67.11        69.43 o                         
  10   0  10        442.80        425.77       149.12 o                         
 -17   1  10        228.83         27.57        62.35 o                         
 -15   1  10        814.20        939.11       101.61 o                         
 -13   1  10       2134.32       2105.39       140.81 o                         
 -11   1  10        662.87        499.74        61.57 o                         
  -9   1  10          1.39         31.95        23.73 o                         
  -7   1  10        101.13        134.53        31.44 o                         
  -5   1  10        706.75        808.13        50.08 o                         
  -3   1  10        966.68        913.55        58.54 o                         
  -1   1  10       6839.67       6820.38       165.26 o                         
   1   1  10        423.10        427.66        46.68 o                         
   3   1  10        226.87        179.97        46.55 o                         
   5   1  10         89.85         95.40        46.53 o                         
   7   1  10       1734.32       1637.44       149.10 o                         
   9   1  10        139.32         44.03        67.97 o                         
  11   1  10        222.92        266.86        90.12 o                         
 -16   2  10        134.01        230.20        51.77 o                         
 -14   2  10        722.88        639.39        77.02 o                         
 -12   2  10        160.00        112.40        37.66 o                         
 -10   2  10      12071.73      12362.19       298.37 o                         
  -8   2  10       1330.41       1517.05       114.02 o                         
  -6   2  10        807.86        913.45        86.52 o                         
  -4   2  10       1480.73       1383.77        88.02 o                         
  -2   2  10       1585.84       1462.38        98.93 o                         
   0   2  10       1093.88       1179.62        79.39 o                         
   2   2  10       3278.19       3511.72       175.35 o                         
   4   2  10       2873.79       2692.66       161.24 o                         
   6   2  10        906.38        882.10       111.70 o                         
   8   2  10       1161.84       1033.03       126.10 o                         
  10   2  10        380.94        199.26       100.58 o                         
 -17   3  10        262.01        447.26       130.15 o                         
 -15   3  10        188.82        230.79        54.29 o                         
 -13   3  10         84.25         21.32        33.44 o                         
 -11   3  10       4527.61       4720.96       190.05 o                         
  -9   3  10        944.95        905.20        83.66 o                         
  -7   3  10        280.43        254.81        48.47 o                         
  -5   3  10        659.38        677.43        79.19 o                         
  -3   3  10        306.02        213.75        54.66 o                         
  -1   3  10         35.12        -11.03        31.92 o                         
   1   3  10        150.93        171.49        44.86 o                         
   3   3  10         10.74         41.93        38.85 o                         
   5   3  10        561.50        583.72        84.52 o                         
   7   3  10          0.01         -9.62        50.20 o                         
   9   3  10        433.79        487.88        93.21 o                         
 -16   4  10        156.66         15.20        49.63 o                         
 -14   4  10        184.63        148.65        54.35 o                         
 -12   4  10          0.27        -45.25        33.58 o                         
 -10   4  10       2516.20       2371.66       135.23 o                         
  -8   4  10          0.10         41.90        31.59 o                         
  -6   4  10         26.27         63.65        32.11 o                         
  -4   4  10       2960.97       3075.98       130.26 o                         
  -2   4  10        128.68         74.94        35.83 o                         
   0   4  10          4.56        -15.26        39.97 o                         
   2   4  10       6371.35       6127.48       258.01 o                         
   4   4  10       2419.15       2467.46       160.20 o                         
   6   4  10         13.76         40.15        35.98 o                         
   8   4  10        123.47         37.60        50.81 o                         
  10   4  10        849.82        948.33       127.38 o                         
 -15   5  10        363.68        285.10        89.10 o                         
 -13   5  10       1453.92       1400.57       132.29 o                         
 -11   5  10         64.13        -21.98        49.00 o                         
  -9   5  10        597.56        635.38        72.87 o                         
  -7   5  10        147.89        161.82        38.25 o                         
  -5   5  10         57.49         20.88        48.89 o                         
  -3   5  10          1.37         -7.60        30.35 o                         
  -1   5  10       4038.75       4513.23       181.83 o                         
   1   5  10        244.09        213.63        40.34 o                         
   3   5  10        939.18        848.49        93.80 o                         
   5   5  10         58.98         33.13        41.25 o                         
   7   5  10       1087.59       1032.89        99.48 o                         
   9   5  10        839.83        663.29       120.05 o                         
 -14   6  10         27.86         22.32        35.92 o                         
 -12   6  10       1332.70       1429.71       124.95 o                         
 -10   6  10         45.74         51.63        41.35 o                         
  -8   6  10         22.55         69.78        44.28 o                         
  -6   6  10         48.93         18.78        28.46 o                         
  -4   6  10        702.53        572.01        69.45 o                         
  -2   6  10       3933.63       3840.43       165.22 o                         
   0   6  10        718.00        634.99        74.06 o                         
   2   6  10        932.17       1054.94       108.02 o                         
   4   6  10        933.14       1010.17       105.73 o                         
   6   6  10        282.41        174.39        69.75 o                         
   8   6  10       2189.11       2337.48       166.22 o                         
 -15   7  10        146.99        201.25        68.26 o                         
 -13   7  10        254.03        288.70        82.72 o                         
 -11   7  10        589.95        478.57        77.23 o                         
  -9   7  10       3525.37       3713.51       238.19 o                         
  -7   7  10        734.36        787.92        91.86 o                         
  -5   7  10       4627.63       4807.31       218.27 o                         
  -3   7  10        312.07        225.73        66.84 o                         
  -1   7  10        368.58        330.73        56.97 o                         
   1   7  10         48.34         25.66        30.65 o                         
   3   7  10        702.55        885.40        95.87 o                         
   5   7  10       2124.64       2062.96       151.98 o                         
   7   7  10         90.81        158.06        51.59 o                         
 -14   8  10        863.27        611.63        95.11 o                         
 -12   8  10        643.23        605.05        89.82 o                         
 -10   8  10       1637.72       1680.14       136.64 o                         
  -8   8  10       2472.96       2826.82       176.37 o                         
  -6   8  10       2216.30       2477.87       165.99 o                         
  -4   8  10       1057.31       1144.33       109.22 o                         
  -2   8  10         63.17        -11.25        34.09 o                         
   0   8  10       1775.81       1787.54       139.83 o                         
   2   8  10       1416.14       1606.65       120.80 o                         
   4   8  10       5313.16       5362.48       297.36 o                         
   6   8  10       1641.90       1591.04       125.44 o                         
 -13   9  10        231.21        304.85        71.59 o                         
 -11   9  10        208.12         72.74        56.18 o                         
  -9   9  10       1417.11       1361.04       127.75 o                         
  -7   9  10         71.72         90.70        42.04 o                         
  -5   9  10        139.07         -3.39        41.03 o                         
  -3   9  10        864.28        965.29       104.93 o                         
  -1   9  10        311.12        405.87        85.41 o                         
   1   9  10       2586.28       2528.83       169.44 o                         
   3   9  10        146.17        124.00        62.05 o                         
   5   9  10       1134.85       1307.89       138.96 o                         
 -10  10  10       1930.23       2240.09       165.42 o                         
  -8  10  10         81.29         50.31        52.64 o                         
  -6  10  10        240.76        328.53        70.88 o                         
  -4  10  10         58.07        125.93        54.67 o                         
  -2  10  10       3635.41       4072.53       250.18 o                         
   0  10  10        155.23        123.64        74.91 o                         
   2  10  10          5.13         52.06        57.31 o                         
   4  10  10         25.81         38.17        56.76 o                         
  -9  11  10          5.56          3.18        61.05 o                         
  -7  11  10        436.37        499.91        84.30 o                         
  -5  11  10        226.38        247.35        55.99 o                         
  -3  11  10       1404.24       1244.04       150.66 o                         
  -1  11  10        260.44        101.83        95.93 o                         
   1  11  10        202.52        143.26        72.13 o                         
   3  11  10        219.88        459.50        99.31 o                         
  -6  12  10        983.22       1090.41       125.57 o                         
  -4  12  10         18.17         85.37        58.09 o                         
  -2  12  10        627.95        618.00       110.61 o                         
 -15   1  11       1313.79       1212.65       142.77 o                         
 -13   1  11        354.30        324.47        75.95 o                         
 -11   1  11         64.41         36.27        58.45 o                         
  -9   1  11         98.52         65.20        41.77 o                         
  -7   1  11       1401.86       1269.82       106.07 o                         
  -5   1  11       3912.20       4147.96       156.33 o                         
  -3   1  11          0.02        -39.88        26.59 o                         
  -1   1  11        528.31        500.66        58.54 o                         
   1   1  11         54.63         77.95        41.10 o                         
   3   1  11        287.81        182.06        73.59 o                         
   5   1  11        478.43        391.50        82.08 o                         
   7   1  11       2352.43       2560.00       195.20 o                         
 -14   2  11         34.32        -62.57        41.71 o                         
 -12   2  11         15.94        -16.89        29.74 o                         
 -10   2  11        730.03        848.45       105.54 o                         
  -8   2  11        482.28        492.21        68.88 o                         
  -6   2  11        888.72        922.18        94.04 o                         
  -4   2  11        181.72         99.95        52.51 o                         
  -2   2  11       5896.08       6285.39       195.76 o                         
   0   2  11          3.68         -0.82        32.83 o                         
   2   2  11        768.45        698.06        74.27 o                         
   4   2  11         30.57        -20.31        36.17 o                         
   6   2  11        466.43        407.69        82.51 o                         
   8   2  11        618.28        488.33        88.07 o                         
 -15   3  11       2888.24       2818.93       174.72 o                         
 -13   3  11         36.75        -36.67        35.25 o                         
 -11   3  11        980.19        899.64        87.39 o                         
  -9   3  11       2565.04       2607.55       155.86 o                         
  -7   3  11       1313.95       1260.97       110.25 o                         
  -5   3  11       2446.31       2702.27       159.31 o                         
  -3   3  11       3406.40       3644.60       188.28 o                         
  -1   3  11       1274.98       1446.51       115.40 o                         
   1   3  11       1740.23       1992.29       128.98 o                         
   3   3  11       3109.82       3413.81       199.35 o                         
   5   3  11        752.74        943.92       104.37 o                         
   7   3  11          0.65         13.69        60.57 o                         
 -14   4  11       2688.26       2672.07       170.90 o                         
 -12   4  11         49.49         22.27        40.09 o                         
 -10   4  11         50.23         34.11        34.34 o                         
  -8   4  11        446.09        457.55        63.49 o                         
  -6   4  11       2798.80       2959.69       184.29 o                         
  -4   4  11          2.52         -2.30        49.92 o                         
  -2   4  11       2314.95       2395.10       193.19 o                         
   0   4  11        490.43        393.63        97.22 o                         
   2   4  11         28.70        -11.13        41.24 o                         
   4   4  11       1006.02        940.73       102.60 o                         
   6   4  11       2310.53       2580.09       173.46 o                         
   8   4  11       1667.08       1817.54       170.21 o                         
 -13   5  11        155.63        138.40        57.68 o                         
 -11   5  11        452.74        296.72        70.63 o                         
  -9   5  11         16.20        -39.42        42.32 o                         
  -7   5  11        148.57        157.55        57.55 o                         
  -5   5  11        143.75         65.88        53.43 o                         
  -3   5  11       3455.72       3734.38       215.55 o                         
  -1   5  11       3955.22       4038.84       286.05 o                         
   1   5  11        773.95        608.64        80.98 o                         
   3   5  11       1427.02       1314.02       135.48 o                         
   5   5  11       1629.53       1548.22       134.51 o                         
   7   5  11        237.67        305.38        65.41 o                         
 -12   6  11        328.60        404.58        84.52 o                         
 -10   6  11        189.39        212.86        65.86 o                         
  -8   6  11         91.77        104.77        42.87 o                         
  -6   6  11          0.40        -76.89        51.26 o                         
  -4   6  11        479.53        394.17        84.86 o                         
  -2   6  11          6.52        -78.69        52.46 o                         
   0   6  11       2389.65       2483.97       168.01 o                         
   2   6  11        724.75        787.76        84.19 o                         
   4   6  11        742.23        839.01       105.66 o                         
   6   6  11        192.65        134.62        83.61 o                         
 -11   7  11        187.59        175.52        65.56 o                         
  -9   7  11        895.31        924.46       160.33 o                         
  -7   7  11       1079.44       1135.22       114.94 o                         
  -5   7  11        443.07        350.97        66.48 o                         
  -3   7  11         13.55        -37.00        56.48 o                         
  -1   7  11       6698.12       7035.01       320.78 o                         
   1   7  11       2304.36       2214.28       184.21 o                         
   3   7  11          0.02        -15.99        48.44 o                         
   5   7  11         65.89         23.25        47.63 o                         
 -10   8  11        480.20        394.58        90.88 o                         
  -8   8  11        726.94        817.27       100.58 o                         
  -6   8  11        668.93        700.52        96.36 o                         
  -4   8  11       1939.80       2286.39       159.71 o                         
  -2   8  11         17.58         67.23        57.83 o                         
   0   8  11        473.72        566.18       128.40 o                         
   2   8  11        191.98        123.73        56.16 o                         
   4   8  11        879.91       1117.28       151.16 o                         
  -9   9  11        747.15        736.29       105.03 o                         
  -7   9  11        519.95        676.07        92.83 o                         
  -5   9  11         14.45         -5.83        61.05 o                         
  -3   9  11        639.49        558.22       184.03 o                         
  -1   9  11         29.48        116.77        93.22 o                         
   1   9  11         73.17         68.25        75.80 o                         
  -6  10  11         20.59        -49.38        73.40 o                         
  -4  10  11        644.60        865.77       133.45 o                         
  -2  10  11        471.29        475.14       107.20 o                         
   0  10  11        251.30        312.68        84.79 o                         
 -12   0  12        589.66        493.60       152.89 o                         
 -10   0  12       3936.61       4468.82       386.46 o                         
  -8   0  12       1119.24       1073.27       211.14 o                         
  -6   0  12       6395.49       6593.28       391.52 o                         
  -4   0  12         93.47        160.76        90.66 o                         
  -2   0  12        102.08        101.49        76.88 o                         
   0   0  12        209.53         34.71        98.41 o                         
   2   0  12       4515.78       5045.21       341.78 o                         
   4   0  12        467.80        378.37       122.36 o                         
 -13   1  12        618.30        821.46       119.87 o                         
 -11   1  12        664.41        547.20        88.49 o                         
  -9   1  12        352.22        207.55        64.25 o                         
  -7   1  12       2291.80       2531.69       185.52 o                         
  -5   1  12        147.53        127.73        57.37 o                         
  -3   1  12        351.68        375.28        96.54 o                         
  -1   1  12         95.45        109.55        50.17 o                         
   1   1  12        340.84        303.64        66.15 o                         
   3   1  12        907.46        856.73       134.35 o                         
   5   1  12        919.30       1012.86       119.50 o                         
 -12   2  12        542.10        586.66        91.18 o                         
 -10   2  12        363.03        381.95        80.48 o                         
  -8   2  12        288.60        276.97        63.12 o                         
  -6   2  12          1.08         25.24        32.55 o                         
  -4   2  12        331.85        249.28        70.59 o                         
  -2   2  12       1085.19       1105.65       112.36 o                         
   0   2  12        127.84         97.91        99.25 o                         
   2   2  12        226.51        180.22        60.87 o                         
   4   2  12         43.04         24.01        54.78 o                         
 -11   3  12        463.93        529.47       102.86 o                         
  -9   3  12          7.19          4.46        21.26 o                         
  -7   3  12        860.24        988.92       119.43 o                         
  -5   3  12          8.22         32.39        43.19 o                         
  -3   3  12        282.65        154.08        59.49 o                         
  -1   3  12       2949.62       2895.04       196.86 o                         
   1   3  12         17.50         42.89        55.17 o                         
   3   3  12       3286.40       3573.48       189.93 o                         
   5   3  12         10.19        -45.15        56.82 o                         
 -12   4  12        363.00        313.24       113.81 o                         
 -10   4  12        743.22        746.36       187.68 o                         
  -8   4  12       1259.94       1225.28       189.42 o                         
  -6   4  12       1031.10        951.63       162.83 o                         
  -4   4  12       4155.81       4484.50       241.54 o                         
  -2   4  12        529.82        782.34       108.40 o                         
   0   4  12       1566.57       2190.16       158.79 o                         
   2   4  12        207.76        430.36        86.60 o                         
   4   4  12        743.15        743.15       104.75 o                         
 -11   5  12          1.91        -60.23        40.15 o                         
  -9   5  12        362.90        105.22        88.06 o                         
  -7   5  12       1251.91       1275.70       152.92 o                         
  -5   5  12       1510.27       1577.34       166.30 o                         
  -3   5  12          0.27         15.20        61.54 o                         
  -1   5  12       1301.37       1541.05       178.07 o                         
   1   5  12        408.44        374.61        97.30 o                         
   3   5  12         67.69         69.40        56.04 o                         
 -10   6  12        393.26        312.58       116.17 o                         
  -8   6  12        222.19        281.79        65.09 o                         
  -6   6  12       7201.95       7773.18       376.91 o                         
  -4   6  12       2672.43       2862.09       234.32 o                         
  -2   6  12         82.48        155.46        69.92 o                         
   0   6  12        167.02        115.50        76.22 o                         
   2   6  12       5064.46       5617.22       333.92 o                         
  -7   7  12         34.08        -31.59        50.58 o                         
  -5   7  12         91.57         95.11        82.38 o                         
  -3   7  12       1302.69       1659.52       168.76 o                         
  -1   7  12       1240.62       1432.15       154.80 o                         
   1   7  12        403.99        179.35        88.11 o                         
  -6   8  12         40.69          9.91        55.22 o                         
  -4   8  12         50.26        -22.26        70.45 o                         
  -2   8  12       1343.45       1751.56       176.46 o                         
  -9   1  13         83.43        185.16        79.15 o                         
  -7   1  13        492.52        394.14        83.13 o                         
  -5   1  13          5.09         42.47        76.57 o                         
  -3   1  13        146.54        169.82       130.13 o                         
  -1   1  13         80.73         -8.08        46.89 o                         
   1   1  13       4490.17       4767.43       321.25 o                         
  -8   2  13       1172.22       1183.72       154.85 o                         
  -6   2  13        689.43        385.97       122.14 o                         
  -4   2  13        116.54        147.54        71.62 o                         
  -2   2  13       4013.71       4551.63       303.82 o                         
   0   2  13          1.41        -76.85        64.86 o                         
  -7   3  13         46.28         48.97        57.83 o                         
  -5   3  13        148.09        125.63        88.61 o                         
  -3   3  13        121.92        163.22        76.86 o                         
  -1   3  13        177.65        332.45        91.83 o                         
  -6   4  13       2520.91       2507.56       266.72 o                         
  -4   4  13        756.84        801.91       168.31 o                         
  -2   4  13        233.89        183.78       100.34 o                         
                                                                                
